# Supplementary material for: tert-Butyl 3-amino-5-bromo-1H-indazole-1-carboxyl­ate
Source: IUCrdata. 2021 Jul 9;6(Pt 7):x210694. doi: 10.1107/S2414314621006945 (PMC9462357; doi:10.1107/S2414314621006945)
Supplement: Supplementary file 1 [file x-06-x210694-sup1.cif]

##############################################################################
#                                                                            #
# This CIF contains the data for a data article accepted for                 #
# publication in IUCrData. It conforms to the requirements of                #
# Notes for Authors for IUCrData, and has been                               #
# peer reviewed under the auspices of IUCrData.                              #
#                                                                            #
# Full details of the Crystallographic Information File format               #
# are given in the paper "The Crystallographic Information File (CIF):       #
# a New Standard Archive File for Crystallography" by S. R. Hall, F. H.      #
# Allen and I. D. Brown [Acta Cryst. (1991), A47, 655-685].                  #
#                                                                            #
# The current version of the core CIF dictionary is obtainable from          #
# ftp://ftp.iucr.org/pub/cif_core.dic.                                       #
#                                                                            #
# Software is freely available for graphical display of the structure(s)     #
# in this CIF. For information consult the CIF software page                 #
# http://www.iucr.org/resources/cif/software.                                #
#                                                                            #
# This file may be used for bona fide research purposes within the           #
# scientific community so long as proper attribution is given to the data    # 
# article from which it was obtained.                                        #
#                                                                            #
##############################################################################
data_I
_database_code_depnum_ccdc_archive 'CCDC 2094667'
_audit_creation_method     'SHELXL-2018/3'
_chemical_name_systematic
;
<i>tert</i>-Butyl 3-amino-5-bromo-1<i>H</i>-indazole-1-carboxylate
;
_chemical_name_common     '1<i>H</i>-indazole'
_chemical_formula_moiety     'C12 H14 Br N3 O2'
_chemical_formula_sum     'C12 H14 Br N3 O2'
_chemical_formula_iupac     'C12 H14 Br N3 O2'
_chemical_formula_weight     312.17
_chemical_melting_point     389
_space_group_crystal_system     triclinic
_space_group_name_H-M_alt     'P -1'
_space_group_name_Hall     '-P 1'
loop_
    _space_group_symop_operation_xyz
    'x, y, z'
    '-x, -y, -z'
_cell_length_a     5.8281(2)
_cell_length_b     10.5313(3)
_cell_length_c     11.0917(3)
_cell_angle_alpha     85.9540(10)
_cell_angle_beta     78.801(2)
_cell_angle_gamma     75.1050(10)
_cell_volume     645.23(3)
_cell_formula_units_Z     2
_cell_measurement_reflns_used     2120
_cell_measurement_theta_min     2.71
_cell_measurement_theta_max     25.54
_cell_measurement_temperature     100(2)
_exptl_crystal_description     fragment
_exptl_crystal_colour     colourless
_exptl_crystal_size_max     0.450
_exptl_crystal_size_mid     0.320
_exptl_crystal_size_min     0.300
_exptl_crystal_density_diffrn     1.607
_exptl_crystal_density_meas     ?
_exptl_crystal_density_method     ?
_exptl_crystal_F_000     316
_exptl_absorpt_coefficient_mu     3.184
_exptl_absorpt_correction_type     multi-scan
_exptl_absorpt_process_details
;
(SADABS; Bruker, 2012)
;
_exptl_absorpt_correction_T_min     0.5021
_exptl_absorpt_correction_T_max     0.7478
_diffrn_ambient_temperature     100(2)
_diffrn_source     ?
_diffrn_radiation_type     MoK\a
_diffrn_radiation_wavelength     0.71073
_diffrn_measurement_device_type     'Bruker SMART APEXII CCD'
_diffrn_measurement_method     '\f and \w scans'
_diffrn_detector_area_resol_mean     ?
_diffrn_reflns_number     19603
_diffrn_reflns_av_R_equivalents     0.0175
_diffrn_reflns_av_unetI/netI     0.0268
_diffrn_reflns_theta_min     1.872
_diffrn_reflns_theta_max     39.511
_diffrn_reflns_theta_full     25.242
_diffrn_measured_fraction_theta_max     0.912
_diffrn_measured_fraction_theta_full     0.994
_diffrn_reflns_limit_h_min     -10
_diffrn_reflns_limit_h_max     10
_diffrn_reflns_limit_k_min     -18
_diffrn_reflns_limit_k_max     18
_diffrn_reflns_limit_l_min     -19
_diffrn_reflns_limit_l_max     19
_refine_special_details
;
The amino --NH~2~ H atoms were located in a difference Fourier map
and their positions were freely refined. The C-bound H atoms were placed in
calculated positions (C---H = 0.95--0.98 \%A) and were refined with
<i>U</i>~iso~(H) = 1.2<i>U</i>~eq~(C) or 1.5<i>U</i>~eq~(methyl C).
;
_reflns_number_total     7076
_reflns_number_gt     5872
_reflns_threshold_expression     'I > 2\s(I)'
_refine_ls_structure_factor_coef     Fsqd
_refine_ls_matrix_type     full
_refine_ls_R_factor_all     0.0374
_refine_ls_R_factor_gt     0.0272
_refine_ls_wR_factor_gt     0.0667
_refine_ls_wR_factor_ref     0.0704
_refine_ls_goodness_of_fit_ref     1.075
_refine_ls_restrained_S_all     1.075
_refine_ls_number_reflns     7076
_refine_ls_number_parameters     174
_refine_ls_number_restraints     0
_refine_ls_hydrogen_treatment     mixed
_refine_ls_weighting_scheme     calc
_refine_ls_weighting_details
              'w=1/[\s^2^(Fo^2^)+(0.0327P)^2^+0.1773P] where P=(Fo^2^+2Fc^2^)/3'
_atom_sites_solution_hydrogens     mixed
_atom_sites_solution_primary     direct
_atom_sites_solution_secondary     difmap
_refine_ls_shift/su_max     0.002
_refine_ls_shift/su_mean     0.000
_refine_diff_density_max     0.591
_refine_diff_density_min     -0.527
_refine_ls_extinction_method     none
_refine_ls_extinction_coef     .
loop_
    _atom_type_symbol
    _atom_type_description
    _atom_type_scat_dispersion_real
    _atom_type_scat_dispersion_imag
    _atom_type_scat_source
    'C' 'C' 0.0033 0.0016
                         'International Tables Vol C Tables 4.2.6.8 and 6.1.1.4'
    'H' 'H' 0.0000 0.0000
                         'International Tables Vol C Tables 4.2.6.8 and 6.1.1.4'
    'Br' 'Br' -0.2901 2.4595
                         'International Tables Vol C Tables 4.2.6.8 and 6.1.1.4'
    'N' 'N' 0.0061 0.0033
                         'International Tables Vol C Tables 4.2.6.8 and 6.1.1.4'
    'O' 'O' 0.0106 0.0060
                         'International Tables Vol C Tables 4.2.6.8 and 6.1.1.4'
_computing_data_collection
;
APEX2 (Bruker, 2012)
;
_computing_cell_refinement
;
SAINT (Bruker, 2012)
;
_computing_data_reduction
;
SAINT (Bruker, 2012)
;
_computing_structure_solution
;
SHELXS97 (Sheldrick, 2008)
;
_computing_structure_refinement
;
<i>SHELXL2018/3</i> (Sheldrick, 2015)
;
_computing_molecular_graphics
;
ORTEP-3 for Windows (Farrugia, 2012) and PLATON (Spek, 2020)
;
_computing_publication_material
;
<i>SHELXL2018/3</i> (Sheldrick, 2015), PLATON (Spek, 2020) and
publCIF (Westrip, 2010)
;
loop_
    _atom_site_type_symbol
    _atom_site_label
    _atom_site_fract_x
    _atom_site_fract_y
    _atom_site_fract_z
    _atom_site_U_iso_or_equiv
    _atom_site_adp_type
    _atom_site_calc_flag
    _atom_site_occupancy
    _atom_site_disorder_assembly
    _atom_site_disorder_group
    C C1 0.90907(17) 0.59306(9) 0.21941(9) 0.01265(14) Uani d 1 . .
    C C2 1.04771(18) 0.62182(10) 0.29904(9) 0.01532(16) Uani d 1 . .
    H H2 1.063744 0.574273 0.374242 0.018 Uiso calc 1 . .
    C C3 1.16027(19) 0.72288(10) 0.26285(10) 0.01661(17) Uani d 1 . .
    H H3 1.255405 0.745757 0.314333 0.020 Uiso calc 1 . .
    C C4 1.13572(18) 0.79194(10) 0.15122(10) 0.01534(16) Uani d 1 . .
    C C5 1.00073(18) 0.76403(10) 0.07169(9) 0.01467(16) Uani d 1 . .
    H H5 0.987132 0.811006 -0.003982 0.018 Uiso calc 1 . .
    C C6 0.88544(17) 0.66311(9) 0.10852(9) 0.01246(14) Uani d 1 . .
    C C7 0.73941(17) 0.60237(9) 0.05102(9) 0.01226(14) Uani d 1 . .
    C C8 0.76837(18) 0.40037(10) 0.31328(9) 0.01421(15) Uani d 1 . .
    C C9 0.61429(18) 0.20590(10) 0.36754(9) 0.01514(16) Uani d 1 . .
    C C10 0.5067(2) 0.12827(12) 0.29308(11) 0.0236(2) Uani d 1 . .
    H H10A 0.356430 0.184090 0.272305 0.035 Uiso calc 1 . .
    H H10B 0.472695 0.051548 0.341495 0.035 Uiso calc 1 . .
    H H10C 0.621570 0.099056 0.217351 0.035 Uiso calc 1 . .
    C C11 0.8457(2) 0.11997(11) 0.40268(11) 0.02108(19) Uani d 1 . .
    H H11A 0.963638 0.090441 0.328004 0.032 Uiso calc 1 . .
    H H11B 0.810398 0.043417 0.450934 0.032 Uiso calc 1 . .
    H H11C 0.912110 0.170719 0.451721 0.032 Uiso calc 1 . .
    C C12 0.4299(2) 0.26645(12) 0.47786(11) 0.0218(2) Uani d 1 . .
    H H12A 0.285095 0.320478 0.450072 0.033 Uiso calc 1 . .
    H H12B 0.498911 0.321461 0.521026 0.033 Uiso calc 1 . .
    H H12C 0.386670 0.196475 0.533695 0.033 Uiso calc 1 . .
    Br Br1 1.30179(2) 0.92671(2) 0.10637(2) 0.01982(3) Uani d 1 . .
    N N1 0.78125(15) 0.49788(8) 0.22385(8) 0.01335(13) Uani d 1 . .
    N N2 0.67956(15) 0.50413(8) 0.11849(7) 0.01299(13) Uani d 1 . .
    N N3 0.67793(17) 0.63640(9) -0.06185(8) 0.01576(15) Uani d 1 . .
    O O1 0.66674(15) 0.31183(8) 0.27930(7) 0.01632(13) Uani d 1 . .
    O O2 0.84393(16) 0.40048(8) 0.40767(7) 0.01973(15) Uani d 1 . .
    H H3A 0.669(3) 0.7159(19) -0.0811(17) 0.029(5) Uiso d 1 . .
    H H3B 0.575(3) 0.6006(17) -0.0839(16) 0.025(4) Uiso d 1 . .
loop_
    _atom_site_aniso_label
    _atom_site_aniso_U_11
    _atom_site_aniso_U_22
    _atom_site_aniso_U_33
    _atom_site_aniso_U_12
    _atom_site_aniso_U_13
    _atom_site_aniso_U_23
    C1 0.0122(4) 0.0141(4) 0.0128(3) -0.0042(3) -0.0033(3) -0.0017(3)
    C2 0.0155(4) 0.0186(4) 0.0141(4) -0.0059(3) -0.0051(3) -0.0017(3)
    C3 0.0160(4) 0.0194(4) 0.0172(4) -0.0068(3) -0.0054(3) -0.0041(3)
    C4 0.0148(4) 0.0145(4) 0.0181(4) -0.0059(3) -0.0020(3) -0.0031(3)
    C5 0.0160(4) 0.0137(4) 0.0156(4) -0.0059(3) -0.0031(3) -0.0004(3)
    C6 0.0123(4) 0.0132(4) 0.0131(3) -0.0039(3) -0.0038(3) -0.0009(3)
    C7 0.0119(3) 0.0136(4) 0.0124(3) -0.0042(3) -0.0032(3) -0.0006(3)
    C8 0.0144(4) 0.0157(4) 0.0136(4) -0.0049(3) -0.0041(3) 0.0008(3)
    C9 0.0158(4) 0.0163(4) 0.0147(4) -0.0065(3) -0.0044(3) 0.0039(3)
    C10 0.0311(6) 0.0252(5) 0.0218(5) -0.0178(4) -0.0103(4) 0.0064(4)
    C11 0.0169(4) 0.0192(4) 0.0260(5) -0.0022(3) -0.0055(4) 0.0031(4)
    C12 0.0161(4) 0.0275(5) 0.0193(4) -0.0035(4) -0.0008(4) 0.0033(4)
    Br1 0.01951(5) 0.01624(5) 0.02640(6) -0.00958(4) -0.00275(4) -0.00328(4)
    N1 0.0151(3) 0.0157(3) 0.0120(3) -0.0067(3) -0.0058(3) 0.0013(3)
    N2 0.0140(3) 0.0156(3) 0.0115(3) -0.0055(3) -0.0052(3) 0.0005(3)
    N3 0.0205(4) 0.0166(4) 0.0136(3) -0.0080(3) -0.0077(3) 0.0022(3)
    O1 0.0216(3) 0.0177(3) 0.0137(3) -0.0105(3) -0.0069(3) 0.0039(2)
    O2 0.0260(4) 0.0218(4) 0.0159(3) -0.0096(3) -0.0111(3) 0.0037(3)
_geom_special_details
;
 All esds (except the esd in the dihedral angle between two l.s. planes)
 are estimated using the full covariance matrix.  The cell esds are taken
 into account individually in the estimation of esds in distances, angles
 and torsion angles; correlations between esds in cell parameters are only
 used when they are defined by crystal symmetry.  An approximate (isotropic)
 treatment of cell esds is used for estimating esds involving l.s. planes.
;
loop_
    _geom_bond_atom_site_label_1
    _geom_bond_atom_site_label_2
    _geom_bond_site_symmetry_2
    _geom_bond_distance
    _geom_bond_publ_flag
    C1 N1 . 1.3874(12) ?
    C1 C6 . 1.4006(13) ?
    C1 C2 . 1.4019(13) ?
    C2 C3 . 1.3859(15) ?
    C2 H2 . 0.9500 ?
    C3 C4 . 1.4039(15) ?
    C3 H3 . 0.9500 ?
    C4 C5 . 1.3815(14) ?
    C4 Br1 . 1.9021(10) ?
    C5 C6 . 1.3954(13) ?
    C5 H5 . 0.9500 ?
    C6 C7 . 1.4453(13) ?
    C7 N2 . 1.3141(12) ?
    C7 N3 . 1.3671(12) ?
    C8 O2 . 1.2122(12) ?
    C8 O1 . 1.3351(12) ?
    C8 N1 . 1.3824(13) ?
    C9 O1 . 1.4835(12) ?
    C9 C10 . 1.5177(15) ?
    C9 C12 . 1.5185(16) ?
    C9 C11 . 1.5222(15) ?
    C10 H10A . 0.9800 ?
    C10 H10B . 0.9800 ?
    C10 H10C . 0.9800 ?
    C11 H11A . 0.9800 ?
    C11 H11B . 0.9800 ?
    C11 H11C . 0.9800 ?
    C12 H12A . 0.9800 ?
    C12 H12B . 0.9800 ?
    C12 H12C . 0.9800 ?
    N1 N2 . 1.3998(11) ?
    N3 H3A . 0.840(19) ?
    N3 H3B . 0.865(18) ?
loop_
    _geom_angle_atom_site_label_1
    _geom_angle_atom_site_label_2
    _geom_angle_atom_site_label_3
    _geom_angle_site_symmetry_1
    _geom_angle_site_symmetry_3
    _geom_angle
    _geom_angle_publ_flag
    N1 C1 C6 . . 106.05(8) ?
    N1 C1 C2 . . 132.33(9) ?
    C6 C1 C2 . . 121.59(9) ?
    C3 C2 C1 . . 116.85(9) ?
    C3 C2 H2 . . 121.6 ?
    C1 C2 H2 . . 121.6 ?
    C2 C3 C4 . . 120.95(9) ?
    C2 C3 H3 . . 119.5 ?
    C4 C3 H3 . . 119.5 ?
    C5 C4 C3 . . 122.74(9) ?
    C5 C4 Br1 . . 118.85(8) ?
    C3 C4 Br1 . . 118.40(7) ?
    C4 C5 C6 . . 116.38(9) ?
    C4 C5 H5 . . 121.8 ?
    C6 C5 H5 . . 121.8 ?
    C5 C6 C1 . . 121.49(8) ?
    C5 C6 C7 . . 133.15(9) ?
    C1 C6 C7 . . 105.28(8) ?
    N2 C7 N3 . . 122.92(9) ?
    N2 C7 C6 . . 111.54(8) ?
    N3 C7 C6 . . 125.46(9) ?
    O2 C8 O1 . . 127.43(9) ?
    O2 C8 N1 . . 121.75(9) ?
    O1 C8 N1 . . 110.82(8) ?
    O1 C9 C10 . . 102.25(8) ?
    O1 C9 C12 . . 109.28(9) ?
    C10 C9 C12 . . 110.83(9) ?
    O1 C9 C11 . . 110.84(8) ?
    C10 C9 C11 . . 110.23(10) ?
    C12 C9 C11 . . 112.91(9) ?
    C9 C10 H10A . . 109.5 ?
    C9 C10 H10B . . 109.5 ?
    H10A C10 H10B . . 109.5 ?
    C9 C10 H10C . . 109.5 ?
    H10A C10 H10C . . 109.5 ?
    H10B C10 H10C . . 109.5 ?
    C9 C11 H11A . . 109.5 ?
    C9 C11 H11B . . 109.5 ?
    H11A C11 H11B . . 109.5 ?
    C9 C11 H11C . . 109.5 ?
    H11A C11 H11C . . 109.5 ?
    H11B C11 H11C . . 109.5 ?
    C9 C12 H12A . . 109.5 ?
    C9 C12 H12B . . 109.5 ?
    H12A C12 H12B . . 109.5 ?
    C9 C12 H12C . . 109.5 ?
    H12A C12 H12C . . 109.5 ?
    H12B C12 H12C . . 109.5 ?
    C8 N1 C1 . . 126.18(8) ?
    C8 N1 N2 . . 122.33(8) ?
    C1 N1 N2 . . 111.27(8) ?
    C7 N2 N1 . . 105.85(8) ?
    C7 N3 H3A . . 113.2(13) ?
    C7 N3 H3B . . 118.0(12) ?
    H3A N3 H3B . . 117.7(17) ?
    C8 O1 C9 . . 119.35(8) ?
loop_
    _geom_torsion_atom_site_label_1
    _geom_torsion_atom_site_label_2
    _geom_torsion_atom_site_label_3
    _geom_torsion_atom_site_label_4
    _geom_torsion_site_symmetry_1
    _geom_torsion_site_symmetry_2
    _geom_torsion_site_symmetry_3
    _geom_torsion_site_symmetry_4
    _geom_torsion
    _geom_torsion_publ_flag
    N1 C1 C2 C3 . . . . 177.48(10) ?
    C6 C1 C2 C3 . . . . 0.02(15) ?
    C1 C2 C3 C4 . . . . -0.25(15) ?
    C2 C3 C4 C5 . . . . -0.10(16) ?
    C2 C3 C4 Br1 . . . . -178.60(8) ?
    C3 C4 C5 C6 . . . . 0.68(15) ?
    Br1 C4 C5 C6 . . . . 179.17(7) ?
    C4 C5 C6 C1 . . . . -0.91(14) ?
    C4 C5 C6 C7 . . . . -177.26(10) ?
    N1 C1 C6 C5 . . . . -177.46(9) ?
    C2 C1 C6 C5 . . . . 0.59(15) ?
    N1 C1 C6 C7 . . . . -0.22(10) ?
    C2 C1 C6 C7 . . . . 177.83(9) ?
    C5 C6 C7 N2 . . . . 176.37(10) ?
    C1 C6 C7 N2 . . . . -0.41(11) ?
    C5 C6 C7 N3 . . . . -0.68(18) ?
    C1 C6 C7 N3 . . . . -177.45(9) ?
    O2 C8 N1 C1 . . . . 10.52(16) ?
    O1 C8 N1 C1 . . . . -169.07(9) ?
    O2 C8 N1 N2 . . . . -175.37(10) ?
    O1 C8 N1 N2 . . . . 5.04(13) ?
    C6 C1 N1 C8 . . . . 175.41(9) ?
    C2 C1 N1 C8 . . . . -2.34(17) ?
    C6 C1 N1 N2 . . . . 0.75(11) ?
    C2 C1 N1 N2 . . . . -177.00(10) ?
    N3 C7 N2 N1 . . . . 177.97(9) ?
    C6 C7 N2 N1 . . . . 0.84(11) ?
    C8 N1 N2 C7 . . . . -175.90(9) ?
    C1 N1 N2 C7 . . . . -1.00(11) ?
    O2 C8 O1 C9 . . . . 6.31(16) ?
    N1 C8 O1 C9 . . . . -174.13(8) ?
    C10 C9 O1 C8 . . . . -179.09(9) ?
    C12 C9 O1 C8 . . . . 63.43(12) ?
    C11 C9 O1 C8 . . . . -61.63(12) ?
loop_
    _geom_hbond_atom_site_label_D
    _geom_hbond_atom_site_label_H
    _geom_hbond_atom_site_label_A
    _geom_hbond_site_symmetry_A
    _geom_hbond_distance_DH
    _geom_hbond_distance_HA
    _geom_hbond_distance_DA
    _geom_hbond_angle_DHA
    _geom_hbond_publ_flag
    C2 H2 O2 . 0.95 2.46 2.9609(13) 113 yes
    C11 H11C O2 . 0.98 2.38 2.9559(15) 117 yes
    C12 H12B O2 . 0.98 2.46 3.0475(15) 118 yes
    N3 H3B N2 2_665 0.865(18) 2.165(19) 3.0249(12) 172.8(16) yes
    C2 H2 O2 2_766 0.95 2.62 3.4133(12) 141 yes
    C5 H5 Br1 2_775 0.95 3.11 3.8871(10) 140 yes
    C12 H12A O2 1_455 0.98 2.62 3.5582(14) 161 yes
_shelx_space_group_comment
;
The symmetry employed for this shelxl refinement is uniquely defined
by the following loop, which should always be used as a source of
symmetry information in preference to the above space-group names.
They are only intended as comments.
;
_shelx_estimated_absorpt_T_min     0.328
_shelx_estimated_absorpt_T_max     0.448
_shelx_hkl_file
;
  -1   0   0 3.29022 0.44388   3
   1   0   0 2.38621 0.40930   1
   1   0   0 4.00813 0.39722   5
  -2   0   0 2539.92   46.93   3
   2   0   0 2563.64   46.42   5
   2   0   0 2560.47   46.23   1
   2   0   0 2512.92   50.15   2
  -3   0   0 744.929  15.673   4
  -3   0   0 752.642  14.346   3
   3   0   0 744.572  15.419   2
   3   0   0 724.360  14.051   5
   3   0   0 745.464  14.227   1
   3   0   0 744.803  15.390   6
  -4   0   0 1.91858 1.19693   4
  -4   0   0 1.09402 1.07102   3
   4   0   0 2.24993 1.16732   1
   4   0   0 1.52976 1.27834   2
   4   0   0 2.69783 1.08391   6
   4   0   0 1.42163 0.99494   5
  -5   0   0 654.293  14.601   4
   5   0   0 636.508  14.206   6
   5   0   0 650.455  14.422   2
   5   0   0 655.797  14.077   7
   5   0   0 669.800  14.858   9
   5   0   0 629.091  12.987   5
  -6   0   0 138.821   5.311   4
   6   0   0 131.641   5.451   9
   6   0   0 127.326   5.315   2
  -7   0   0 152.712   6.249   7
   7   0   0 151.208   6.491   8
  -8   0   0 42.4751  4.3699   7
   8   0   0 40.7877  4.4854   8
   8  -1   0 106.280   6.491   8
  -8   1   0 97.5607  6.8291   7
   7  -1   0 13.3998  3.4315   8
   6  -1   0 114.287   5.078   6
   6  -1   0 120.679   5.208   2
   6  -1   0 118.982   5.390   9
   6  -1   0 131.624   5.199   7
  -6   1   0 124.530   5.166   4
  -6   1   0 121.506   4.383  11
   5  -1   0 52.3624  3.2756   6
   5  -1   0 55.2001  3.4176   2
   5  -1   0 59.4321  3.4255   7
  -5   1   0 57.0844  2.9314  11
  -5   1   0 55.0704  3.2876   4
   4  -1   0 1.55898 1.25235   6
   4  -1   0 1.31909 1.15570   5
   4  -1   0 5.04737 1.35974   2
   4  -1   0 4.93846 1.27205   1
  -4   1   0 2.49380 1.11971   3
  -4   1   0 3.69980 1.29092   4
   3  -1   0 662.006  13.819   6
   3  -1   0 658.617  12.671   1
   3  -1   0 655.390  13.731   2
   3  -1   0 641.677  12.612   5
  -3   1   0 655.258  13.940   4
  -3   1   0 655.365  12.753   3
   2  -1   0 63.6006  1.7463   5
   2  -1   0 65.0140  1.9007   6
  -2   1   0 60.9866  1.7415   3
   1  -1   0 4626.28   84.39   5
   1  -1   0 4553.94   83.16   1
  -1   1   0 4510.48   84.23   3
   0  -1   0 104.481   1.945   5
   0   1   0 103.290   1.936   3
   0   1   0 94.4262  1.9756   1
  -1  -1   0 193.830   3.948   3
   1   1   0 198.325   3.714   5
   1   1   0 193.824   3.932   1
  -2  -1   0 16.5758  1.0661   4
  -2  -1   0 17.8728  1.0063   3
   2   1   0 14.9936  1.0434   1
   2   1   0 14.5477  0.7067   5
   2   1   0 14.8296  1.0780   2
  -3  -1   0 152.745   3.982   4
  -3  -1   0 152.304   3.649   3
   3   1   0 148.793   3.710   1
   3   1   0 154.447   4.002   2
   3   1   0 153.216   3.301   5
  -4  -1   0 199.950   5.230   4
  -4  -1   0 197.902   4.787   3
   4   1   0 198.764   4.776   6
   4   1   0 194.128   4.868   1
   4   1   0 188.115   5.235   2
   4   1   0 193.471   4.353   5
  -5  -1   0 760.559  16.486   4
  -5  -1   0 736.495  15.691   7
   5   1   0 736.013  16.224   2
   5   1   0 759.890  16.489   9
   5   1   0 727.601  15.823   6
   5   1   0 736.023  14.476   5
  -6  -1   0 27.1011  2.8715   4
  -6  -1   0 32.3781  2.9493   7
   6   1   0 32.0783  3.0332   2
   6   1   0 39.1422  3.2571   9
  -7  -1   0 407.921  10.450   7
   7   1   0 386.775  10.967  10
   7   1   0 397.105  11.041   9
   7   1   0 384.402  10.665   8
  -8  -1   0 0.96180 3.39008   7
   8   1   0 0.17373 3.53885   8
  -9  -1   0 28.5710  4.7065   8
   8  -2   0 99.4856  6.4313   8
   7  -2   0 4.41599 3.20829   8
   7  -2   0 3.54438 2.84226   7
   6  -2   0 335.663   8.727   7
   6  -2   0 316.252   9.110   6
  -6   2   0 327.165   8.225  11
   5  -2   0 146.138   5.092   2
   5  -2   0 147.655   5.156   6
   5  -2   0 148.079   4.994   7
  -5   2   0 156.044   5.067   4
  -5   2   0 148.801   4.615  11
   4  -2   0 106.744   3.495   5
   4  -2   0 104.803   3.827   6
   4  -2   0 105.596   3.699   2
  -4   2   0 111.261   3.398   3
  -4   2   0 109.609   3.643   4
   3  -2   0 455.337   9.747   2
   3  -2   0 411.275   9.755   6
   3  -2   0 456.270   8.979   5
  -3   2   0 440.642   9.774   4
  -3   2   0 455.905   8.984   3
   2  -2   0 202.179   4.707   2
   2  -2   0 205.444   4.366   5
   2  -2   0 205.972   4.781   6
  -2   2   0 198.404   4.302   3
  -2   2   0 200.883   4.394   1
   1  -2   0 2890.16   51.18   5
  -1   2   0 2761.97   51.47   3
  -1   2   0 2758.65   50.77   1
   0  -2   0 80.3147  1.6955   5
   0   2   0 81.0383  1.6658   3
   0   2   0 77.2539  1.8044   1
  -1  -2   0 1816.91   34.29   3
   1   2   0 1902.91   33.82   1
  -2  -2   0 3696.54   76.77   4
  -2  -2   0 3884.06   70.18   3
   2   2   0 3852.70   69.85   1
   2   2   0 3815.32   74.98   2
  -3  -2   0 17.5129  1.2812   4
  -3  -2   0 15.3130  1.1406   3
   3   2   0 15.0550  1.3047   2
   3   2   0 16.2527  1.2447   1
   3   2   0 17.8751  0.8590   5
  -4  -2   0 1657.90   34.72   4
  -4  -2   0 1698.97   31.76   3
   4   2   0 1686.12   31.39   1
   4   2   0 1635.50   33.79   6
   4   2   0 1695.73   34.05   2
   4   2   0 1693.95   30.90   5
  -5  -2   0 409.347   9.475   7
  -5  -2   0 407.469   9.761   4
   5   2   0 395.710   8.155   5
   5   2   0 400.520   9.742   2
   5   2   0 407.573   9.893   9
  -6  -2   0 448.125  10.649   7
  -6  -2   0 448.832  11.154   4
   6   2   0 440.413  11.089   2
   6   2   0 444.079  11.296   9
  -7  -2   0 13.7945  3.1285   7
   7   2   0 18.5376  3.4666  10
   7   2   0 15.2372  3.4430   8
   7   2   0 16.4548  3.3767   9
  -8  -2   0 23.1054  3.9201   7
   8   2   0 14.7615  4.3589   9
   8   2   0 23.9349  4.3581  10
  -9  -2   0 55.9311  5.1745   8
   7  -3   0 60.1342  4.5261   8
   7  -3   0 54.2835  4.1891   7
  -7   3   0 45.0715  3.4799  12
   6  -3   0 101.003   4.945   7
  -6   3   0 95.4358  4.5224  11
   5  -3   0 105.698   4.766   6
   5  -3   0 106.545   4.529   2
   5  -3   0 103.167   4.294   7
  -5   3   0 105.974   4.160  11
   4  -3   0 271.348   7.209   6
   4  -3   0 277.799   7.087   2
  -4   3   0 277.979   6.727  11
  -4   3   0 280.056   6.926   4
  -4   3   0 287.365   6.344   3
   3  -3   0 584.376  11.743   5
   3  -3   0 586.531  12.638   2
   3  -3   0 598.151  12.893   6
  -3   3   0 591.445  12.665   4
  -3   3   0 598.528  11.615   3
  -3   3   0 583.428  11.732   1
   2  -3   0 69.6534  2.3401   6
   2  -3   0 61.9123  2.0861   5
  -2   3   0 67.3214  1.8698   3
  -2   3   0 64.8822  2.1562   1
   1  -3   0 1146.14   23.19   6
   1  -3   0 1154.53   21.21   5
  -1   3   0 1145.41   21.11   1
  -1   3   0 1119.20   22.89   2
  -1   3   0 1143.00   21.13   3
   0  -3   0 175.194   3.480   5
   0   3   0 174.144   3.434   3
   0   3   0 160.950   3.614   1
  -1  -3   0 1761.66   33.22   3
  -1  -3   0 1766.07   32.69   5
   1   3   0 1866.62   32.85   1
  -2  -3   0 722.847  15.169   4
  -2  -3   0 725.693  13.871   3
   2   3   0 734.960  13.810   1
   2   3   0 721.319  14.949   2
  -3  -3   0 45.3515  2.0718   4
  -3  -3   0 46.1085  1.9426   3
   3   3   0 49.1483  2.1581   2
   3   3   0 48.9668  2.0643   1
  -4  -3   0 260.198   6.594   4
  -4  -3   0 259.492   6.036   3
   4   3   0 272.028   6.687   2
   4   3   0 258.904   5.144   5
   4   3   0 262.272   6.166   1
  -5  -3   0 46.8282  3.2373   7
  -5  -3   0 47.1908  3.1897   4
   5   3   0 48.3654  3.2525   9
   5   3   0 45.4715  3.3423   2
  -6  -3   0 225.200   6.975   4
  -6  -3   0 233.309   6.843   7
   6   3   0 222.456   6.987   2
   6   3   0 231.507   7.143   9
  -7  -3   0 258.087   7.830   7
  -7  -3   0 259.474   8.144   8
   7   3   0 264.601   8.763   9
   7   3   0 260.419   8.261  10
  -8  -3   0 11.3529  3.7298   8
  -8  -3   0 11.1334  3.4745   7
   8   3   0 7.33357 3.99938   9
   8   3   0 15.3849  4.2751  10
  -9  -3   0 48.5867  5.0687   8
   9   3   0 30.5149  5.5860  10
   7  -4   0 78.7245  5.7625   8
  -7   4   0 63.1717  4.3041  12
   6  -4   0 137.821   5.941   8
   6  -4   0 138.383   5.666   7
  -6   4   0 132.309   5.095  12
  -6   4   0 140.829   5.510  11
   5  -4   0 149.946   5.895   6
   5  -4   0 148.912   5.180   7
  -5   4   0 146.351   4.949  11
   4  -4   0 701.300  14.868   7
   4  -4   0 691.695  15.683   6
  -4   4   0 713.208  14.786  11
   3  -4   0 328.795   7.961   6
  -3   4   0 332.549   7.910   2
  -3   4   0 334.898   7.323   1
  -3   4   0 334.675   6.895   3
  -3   4   0 331.335   7.523   4
   2  -4   0 1076.98   20.18   5
   2  -4   0 1056.73   22.07   6
  -2   4   0 1078.63   19.95   3
  -2   4   0 1052.48   21.78   2
  -2   4   0 1057.29   20.08   1
   1  -4   0 1358.14   25.42   5
   1  -4   0 1405.79   27.85   6
  -1   4   0 1381.35   25.37   1
  -1   4   0 1371.61   25.33   3
  -1   4   0 1328.21   27.49   2
   0  -4   0 641.294  11.776   5
   0  -4   0 636.954  12.879   6
   0   4   0 592.062  12.907   2
   0   4   0 606.755  11.918   1
   0   4   0 642.497  11.771   3
  -1  -4   0 993.202  19.131   3
  -1  -4   0 1011.94   18.76   5
   1   4   0 1026.29   20.72   2
   1   4   0 1028.95   19.09   1
   1   4   0 1040.32   20.94   4
  -2  -4   0 658.330  12.629   3
  -2  -4   0 642.273  13.784   4
   2   4   0 653.450  13.681   2
   2   4   0 659.263  12.639   1
  -3  -4   0 627.735  13.635   4
  -3  -4   0 631.119  12.484   3
   3   4   0 637.001  12.484   1
   3   4   0 630.223  13.512   2
  -4  -4   0 1134.14   24.16   4
   4   4   0 1152.72   23.80   2
  -5  -4   0 233.546   6.697   4
  -5  -4   0 240.434   6.561   7
   5   4   0 239.684   6.818   2
   5   4   0 237.836   6.700   9
  -6  -4   0 314.374   8.902   4
  -6  -4   0 330.823   8.644   7
   6   4   0 322.358   8.997   9
   6   4   0 329.395   8.985   2
  -7  -4   0 170.245   6.557   7
  -7  -4   0 167.043   6.679   8
   7   4   0 164.189   7.182   9
   7   4   0 172.264   6.969  10
  -8  -4   0 32.9464  4.0639   7
  -8  -4   0 33.3477  4.2893   8
   8   4   0 36.0139  4.7393  10
   8   4   0 28.1108  4.5680   9
  -9  -4   0 35.4533  4.8398   8
   9   4   0 36.6437  5.5575  10
 -10  -4   0 -5.3465  1.7804   8
  -7   5   0 46.0500  4.2163  12
  -7   5   0 49.6028  4.1956  11
   6  -5   0 1.72467 2.65143   7
   6  -5   0 2.17130 2.94333   8
  -6   5   0 1.09548 2.68971  11
  -6   5   0 0.21496 2.66215  12
   5  -5   0 243.484   7.086   7
  -5   5   0 246.969   7.009  11
  -5   5   0 262.028   7.758   2
   4  -5   0 330.225   8.701   6
   4  -5   0 313.192   7.992   7
  -4   5   0 337.473   8.108  11
  -4   5   0 335.193   8.522   2
   3  -5   0 0.07040 1.62748   6
  -3   5   0 -0.9493  1.3300  11
  -3   5   0 0.94083 0.89551   3
  -3   5   0 4.96921 1.63271   2
   2  -5   0 841.566  16.533   5
   2  -5   0 869.502  18.139   6
  -2   5   0 856.314  17.641   4
  -2   5   0 857.450  16.126   3
  -2   5   0 856.225  16.514   1
  -2   5   0 853.524  17.930   2
   1  -5   0 55.5918  2.1086   6
   1  -5   0 55.0761  1.9827   5
  -1   5   0 58.7608  2.4358   2
  -1   5   0 58.4729  2.2410   1
  -1   5   0 56.8022  1.6006   3
   0  -5   0 381.238   7.458   5
   0  -5   0 383.748   8.161   6
   0   5   0 378.860   8.069   4
   0   5   0 389.568   7.383   3
   0   5   0 361.090   8.344   2
   0   5   0 369.896   7.726   1
  -1  -5   0 3586.13   67.99   3
  -1  -5   0 3705.10   67.64   5
   1   5   0 3820.08   74.43   4
   1   5   0 3720.48   72.94   2
   1   5   0 3635.57   67.18   1
  -2  -5   0 179.456   4.162   3
  -2  -5   0 173.530   4.482   4
   2   5   0 180.825   4.357   1
   2   5   0 184.322   4.720   2
  -3  -5   0 1406.18   26.64   3
  -3  -5   0 1388.75   29.11   4
   3   5   0 1437.14   28.72   2
   3   5   0 1380.40   26.42   1
  -4  -5   0 280.332   7.153   4
  -4  -5   0 278.895   7.039   7
   4   5   0 289.319   7.312   2
  -5  -5   0 173.591   5.343   7
  -5  -5   0 162.280   5.535   4
   5   5   0 174.359   5.635   2
   5   5   0 172.734   5.439   9
  -6  -5   0 874.370  18.528   7
   6   5   0 833.307  19.259   9
   6   5   0 842.696  19.257   2
  -7  -5   0 -0.2096  3.0944   8
  -7  -5   0 0.73658 2.85075   7
   7   5   0 0.49253 2.96013  10
   7   5   0 2.11894 3.10565   9
  -8  -5   0 256.373   8.667   8
  -8  -5   0 247.841   8.651   7
   8   5   0 257.932   9.475  10
   8   5   0 256.355   9.586   9
  -9  -5   0 63.0169  5.5472   8
   9   5   0 53.3886  5.9265  10
 -10  -5   0 10.7158  4.1840   8
  10   5   0 0.50173 3.63200  10
  -7   6   0 62.6597  4.7480  12
   6  -6   0 0.42611 3.02716   8
   6  -6   0 0.96780 2.00319   7
  -6   6   0 1.74644 2.68632  11
  -6   6   0 -2.3971  2.8204  12
   5  -6   0 37.6816  3.2723   7
  -5   6   0 33.3814  3.2406  12
  -5   6   0 35.5735  3.3085  11
   4  -6   0 115.360   4.448   7
   4  -6   0 114.804   5.076   6
  -4   6   0 121.676   5.134   2
  -4   6   0 113.731   4.406  11
   3  -6   0 138.153   4.438   7
   3  -6   0 141.229   4.921   6
  -3   6   0 137.268   4.825   2
  -3   6   0 141.941   4.396  11
   2  -6   0 324.829   7.822   6
  -2   6   0 317.462   7.854   2
  -2   6   0 330.592   6.495   3
  -2   6   0 318.413   7.282   1
   1  -6   0 39.7715  1.9632   5
   1  -6   0 41.4542  2.1500   6
  -1   6   0 41.7040  2.3163   1
  -1   6   0 38.6992  2.4714   2
  -1   6   0 42.2068  1.4912   3
  -1   6   0 41.5613  1.5921   4
   0  -6   0 1289.87   26.14   6
   0  -6   0 1262.65   23.88   5
   0   6   0 1296.21   23.92   3
   0   6   0 1304.13   26.19   4
   0   6   0 1248.69   26.18   2
   0   6   0 1279.27   24.17   1
  -1  -6   0 55.8990  1.7906   6
  -1  -6   0 54.4672  1.6791   5
  -1  -6   0 50.1412  1.8723   3
   1   6   0 55.1972  2.3391   1
   1   6   0 57.6161  2.4765   2
   1   6   0 53.7002  1.9533   4
  -2  -6   0 204.382   5.106   4
  -2  -6   0 203.921   4.063   5
  -2  -6   0 203.199   4.698   3
   2   6   0 208.282   5.436   2
   2   6   0 207.236   5.001   1
  -3  -6   0 264.776   6.707   4
  -3  -6   0 269.215   6.167   3
   3   6   0 272.273   6.368   1
   3   6   0 276.269   6.913   2
  -4  -6   0 22.3469  2.1865   7
  -4  -6   0 24.0253  2.1218   4
   4   6   0 25.2757  2.1767   9
   4   6   0 21.6079  2.1855   2
  -5  -6   0 391.099   9.920   4
  -5  -6   0 391.577   9.556   7
   5   6   0 398.592   9.986   2
  -6  -6   0 31.2747  3.2160   7
   6   6   0 31.1724  3.2295   9
  -7  -6   0 238.312   8.138   8
  -7  -6   0 241.847   7.897   7
   7   6   0 237.288   8.236   9
   7   6   0 238.097   8.245  10
  -8  -6   0 143.714   6.978   7
  -8  -6   0 142.960   7.261   8
   8   6   0 138.850   7.585  10
   8   6   0 140.328   7.394   9
  -9  -6   0 5.77466 4.27483   8
   9   6   0 10.6087  5.0136  10
 -10  -6   0 11.4842  4.8115   8
  10   6   0 4.89926 5.51372  10
  -8   7   0 22.4180  4.3226  12
  -7   7   0 6.09514 3.60588  12
  -6   7   0 17.0175  3.5320  12
  -6   7   0 22.2800  3.5950  11
   5  -7   0 101.317   5.039   7
   5  -7   0 97.5108  5.1247   8
  -5   7   0 92.2968  4.9188  11
  -5   7   0 98.1026  4.6495  12
   4  -7   0 32.2036  2.8538   7
  -4   7   0 29.3532  2.9241  12
  -4   7   0 31.0972  2.8311  11
  -4   7   0 30.4252  3.1554   2
   3  -7   0 618.530  14.279   6
   3  -7   0 615.297  13.443   7
  -3   7   0 620.454  13.521  11
  -3   7   0 623.112  14.166   2
   2  -7   0 964.423  19.993   7
   2  -7   0 974.622  20.829   6
  -2   7   0 974.572  19.824  11
  -2   7   0 980.047  20.817   2
   1  -7   0 107.567   3.566   6
  -1   7   0 97.6770  3.6038   1
  -1   7   0 104.004   2.698   3
  -1   7   0 101.888   4.010   2
  -1   7   0 120.826   2.982   4
   0  -7   0 1510.16   28.27   5
   0  -7   0 1523.09   30.92   6
   0   7   0 1523.96   28.64   1
   0   7   0 1548.88   30.97   4
   0   7   0 1464.13   30.96   2
  -1  -7   0 18.7137  1.3638   6
  -1  -7   0 19.0329  1.3512   5
  -1  -7   0 16.5659  1.2163   3
   1   7   0 14.5944  1.7025   2
   1   7   0 16.6506  1.2720   4
   1   7   0 15.2225  1.5662   1
  -2  -7   0 254.042   6.197   4
  -2  -7   0 252.310   5.065   5
  -2  -7   0 249.971   5.539   6
  -2  -7   0 252.282   5.715   3
   2   7   0 256.517   6.125   1
   2   7   0 256.078   6.648   2
  -3  -7   0 1233.43   25.30   7
  -3  -7   0 1268.09   26.51   4
   3   7   0 1279.87   26.32   2
  -4  -7   0 3.45797 1.78635   4
   4   7   0 3.91084 1.66439   9
   4   7   0 5.93026 1.93109   2
  -5  -7   0 608.325  13.570   7
  -5  -7   0 595.426  14.193   4
   5   7   0 610.755  14.065   9
   5   7   0 603.661  14.249   2
  -6  -7   0 55.8802  3.9682   8
  -6  -7   0 58.1753  3.8731   7
   6   7   0 53.6030  4.1422  10
   6   7   0 56.0282  4.0887   9
  -7  -7   0 210.705   7.480   8
  -7  -7   0 216.980   7.547   7
   7   7   0 203.982   7.733   9
   7   7   0 210.197   7.789  10
  -8  -7   0 51.3992  4.5815   7
  -8  -7   0 47.8809  4.7321   8
   8   7   0 41.6586  4.7659   9
   8   7   0 51.6525  5.0640  10
  -9  -7   0 8.81323 4.36676   8
   9   7   0 10.9955  5.0448  10
 -10  -7   0 66.0874  6.0418   8
  10   7   0 76.3328  7.9036  10
  -7   8   0 10.0518  4.0698  12
  -6   8   0 22.6835  3.9321  12
   5  -8   0 150.637   6.282   8
   5  -8   0 130.329   5.708   7
  -5   8   0 161.720   6.105  11
  -5   8   0 156.132   6.119  12
   4  -8   0 91.7759  4.7973   7
  -4   8   0 92.7052  4.3523  12
  -4   8   0 97.0175  4.6581  11
   3  -8   0 214.774   6.277   7
  -3   8   0 229.866   7.102   2
   2  -8   0 6.50867 1.91131   7
   2  -8   0 3.48023 1.91336   6
  -2   8   0 8.72695 1.85513  11
  -2   8   0 8.22721 2.16462   2
   1  -8   0 333.375   8.026   7
   1  -8   0 355.756   8.277   6
  -1   8   0 323.829   6.885   3
  -1   8   0 352.875   7.949  11
  -1   8   0 335.104   8.596   2
   0  -8   0 82.9924  2.5628   3
   0  -8   0 86.7354  3.0341   6
   0  -8   0 79.7776  2.7962   5
   0   8   0 85.8398  2.6934   4
   0   8   0 82.4017  3.7877   2
  -1  -8   0 -0.5724  1.0036   6
  -1  -8   0 -0.8707  0.9090   5
  -1  -8   0 0.73460 0.99916   3
   1   8   0 2.30130 1.52968   2
  -2  -8   0 1110.81   22.97   7
  -2  -8   0 1152.45   21.07   5
  -2  -8   0 1121.91   23.81   4
  -2  -8   0 1144.77   21.81   3
   2   8   0 1133.22   23.95   2
  -3  -8   0 380.429   9.235   4
  -3  -8   0 384.393   9.130   7
   3   8   0 386.679   9.135   9
   3   8   0 387.103   9.677   2
  -4  -8   0 120.627   4.616   7
  -4  -8   0 117.739   4.713   4
   4   8   0 127.090   5.064   2
   4   8   0 108.157   4.170   9
  -5  -8   0 259.843   7.648   4
  -5  -8   0 244.444   7.380   7
   5   8   0 257.642   7.881   2
   5   8   0 257.230   7.408   9
  -6  -8   0 38.0221  3.6525   8
  -6  -8   0 34.1915  3.5314   7
   6   8   0 36.4341  3.3592   9
   6   8   0 38.0436  3.4188  10
  -7  -8   0 105.429   5.888   8
  -7  -8   0 109.280   6.052   7
   7   8   0 94.0675  5.9651   9
   7   8   0 107.638   6.232  10
  -8  -8   0 9.37347 3.90770   7
  -8  -8   0 11.1877  4.0606   8
   8   8   0 8.74835 4.18183  10
   8   8   0 5.86038 3.64217   9
  -9  -8   0 56.4547  5.3384   8
   9   8   0 47.9753  6.0903  10
  -7   9   0 8.84156 4.25187  12
  -6   9   0 20.5413  3.9046  12
   5  -9   0 -1.0795  2.0998   8
  -5   9   0 1.27499 2.89275  11
  -5   9   0 -0.8887  3.0206  12
   4  -9   0 10.5854  2.9000   8
   4  -9   0 15.0114  2.8301   7
  -4   9   0 15.7583  2.9973  11
  -4   9   0 10.4987  2.9458  12
   3  -9   0 186.720   5.992   7
  -3   9   0 194.689   6.907   2
  -3   9   0 189.846   5.951  11
  -3   9   0 173.433   5.607  12
   2  -9   0 0.76801 2.01122   7
   2  -9   0 -1.3961  1.9955   6
  -2   9   0 -1.2541  1.8300  11
  -2   9   0 0.49993 2.30478   2
   1  -9   0 775.073  16.881   6
   1  -9   0 761.522  16.256   7
  -1   9   0 774.221  16.140  11
  -1   9   0 771.358  17.277   2
   0  -9   0 460.610   9.359   3
   0  -9   0 469.131  10.536   6
   0  -9   0 454.189  10.338   7
   0   9   0 454.054  10.145   4
   0   9   0 473.702  11.267   2
   0   9   0 459.315  10.099  11
  -1  -9   0 631.382  12.176   5
  -1  -9   0 625.891  12.369   3
  -1  -9   0 634.899  13.343   6
  -1  -9   0 607.862  13.403   7
   1   9   0 589.123  14.177   2
  -2  -9   0 1731.55   35.21   4
  -2  -9   0 1697.92   33.85   7
  -2  -9   0 1654.61   31.35   5
   2   9   0 1701.17   35.23   2
  -3  -9   0 1.10150 1.66118   4
  -3  -9   0 2.40785 2.04519   7
   3   9   0 -0.5222  1.9515   2
   3   9   0 3.16630 1.53326   9
  -4  -9   0 819.792  18.486   4
  -4  -9   0 811.054  17.709   7
   4   9   0 834.652  18.666   2
   4   9   0 832.487  18.278   9
  -6  -9   0 236.568   7.747   7
  -6  -9   0 234.934   8.107   8
   6   9   0 230.633   7.663   9
   6   9   0 240.992   7.692  10
  -7  -9   0 181.683   7.443   7
  -7  -9   0 186.966   7.835   8
  -8  -9   0 35.5244  4.8335   8
   8   9   0 38.5949  4.9341  10
  -9  -9   0 75.2726  6.1679   8
   9   9   0 72.9645  6.6835  10
  -6  10   0 29.0796  4.5207  12
  -5  10   0 5.83595 3.35740  12
   4 -10   0 81.4438  4.7954   7
   4 -10   0 91.5419  5.4135   8
  -4  10   0 95.7357  5.2831  11
  -4  10   0 92.3956  4.9655  12
   3 -10   0 84.8637  4.6717   7
   3 -10   0 83.2967  4.8746   8
  -3  10   0 84.9099  4.3555  12
  -3  10   0 85.9852  4.6665  11
   2 -10   0 113.930   4.851   7
  -2  10   0 102.504   4.741  11
  -2  10   0 105.921   4.635  12
  -2  10   0 107.537   5.553   2
   1 -10   0 283.559   7.495   7
   1 -10   0 280.068   7.631   6
  -1  10   0 284.681   8.371   2
  -1  10   0 281.857   7.260  11
   0 -10   0 152.898   5.215   7
   0 -10   0 169.021   4.133   3
   0 -10   0 157.531   4.840   6
   0  10   0 152.001   6.021   2
   0  10   0 149.358   4.731  11
  -1 -10   0 239.297   6.701   7
  -1 -10   0 232.067   6.222   4
  -1 -10   0 245.341   6.167   6
   1  10   0 244.213   7.552   2
  -2 -10   0 11.2444  1.8184   4
  -2 -10   0 8.99436 2.33586   7
   2  10   0 9.75628 2.54112   2
   2  10   0 9.22887 1.66935   9
  -3 -10   0 67.9580  3.8562   4
  -3 -10   0 75.2884  4.0764   7
   3  10   0 67.4040  4.7107   2
   3  10   0 76.3861  3.5776   9
  -4 -10   0 616.823  14.248   7
  -4 -10   0 617.602  14.540   4
   4  10   0 609.496  14.196   9
  -5 -10   0 -0.1151  2.6766   7
  -5 -10   0 1.78488 2.78129   8
   5  10   0 -1.4875  2.2159   9
   5  10   0 0.48414 2.43119  10
  -6 -10   0 123.350   5.990   8
  -6 -10   0 131.981   6.130   7
   6  10   0 118.156   5.957   9
   6  10   0 126.233   5.719  10
  -7 -10   0 113.696   6.569   8
  -7 -10   0 119.127   6.691   7
   7  10   0 116.245   6.687  10
   7  10   0 115.520   6.539   9
  -8 -10   0 26.5638  4.8072   8
  -9 -10   0 62.0033  6.0446   8
   9  10   0 67.0984  6.3436  10
  -6  11   0 15.6530  4.4041  12
  -5  11   0 2.20776 3.46449  12
  -4  11   0 1.94750 0.73535  12
  -4  11   0 5.28666 1.30711  11
   3 -11   0 46.9507  3.9128   8
   3 -11   0 48.6379  3.7713   7
  -3  11   0 50.8915  3.9812  12
  -3  11   0 45.0391  3.9431  11
   2 -11   0 167.235   6.309   8
   2 -11   0 165.666   6.030   7
  -2  11   0 172.634   5.674  12
  -2  11   0 160.434   5.837  11
   1 -11   0 22.4042  2.7845   7
  -1  11   0 18.3155  2.6136  11
   0 -11   0 27.3281  2.5134   6
   0 -11   0 25.4631  2.7627   7
   0  11   0 25.9058  2.4986  11
   0  11   0 24.2060  3.3805   2
  -1 -11   0 262.169   6.823   6
  -1 -11   0 257.470   7.276   7
  -1 -11   0 266.218   6.913   4
   1  11   0 258.336   6.676  11
   1  11   0 264.248   8.465   2
  -2 -11   0 233.630   6.542   4
  -2 -11   0 220.571   6.940   7
   2  11   0 224.124   6.228   9
   2  11   0 229.225   7.840   2
  -3 -11   0 644.319  14.802   4
  -3 -11   0 629.676  14.668   7
   3  11   0 632.766  14.435   9
  -4 -11   0 504.124  12.854   8
  -4 -11   0 510.760  12.587   7
   4  11   0 516.964  12.382   9
  -5 -11   0 58.7740  4.6160   8
  -5 -11   0 66.8007  4.6014   7
   5  11   0 61.9388  4.5665  10
   5  11   0 63.9773  4.5771   9
   6  11   0 208.085   7.459  10
   6  11   0 207.284   7.467   9
  -7 -11   0 4.12431 3.82572   7
  -7 -11   0 0.74890 3.71044   8
   7  11   0 3.28814 3.57717  10
   7  11   0 2.63682 3.20689   9
  -8 -11   0 123.346   7.952   8
   8  11   0 106.117   6.981  10
  -9 -11   0 34.4852  5.4219   8
   9  11   0 33.4985  5.7426  10
  -5  12   0 27.1138  4.3122  12
  -4  12   0 66.2339  4.9412  12
   3 -12   0 13.8115  3.3329   8
  -3  12   0 15.5317  3.3709  11
  -3  12   0 15.9547  3.4773  12
   2 -12   0 270.601   8.420   8
   2 -12   0 279.887   8.342   7
  -2  12   0 281.089   8.040  12
  -2  12   0 267.483   8.285  11
   1 -12   0 100.278   5.057   7
   1 -12   0 95.5094  4.8786   8
  -1  12   0 95.3734  4.6160  12
  -1  12   0 92.1959  4.7678  11
   0 -12   0 138.433   5.285   7
   0 -12   0 140.349   5.575   8
   0  12   0 139.011   5.055  11
  -1 -12   0 263.226   7.459   7
  -2 -12   0 8.95964 2.94096   8
  -2 -12   0 11.6818  2.3321   4
  -2 -12   0 9.36519 2.81378   7
   2  12   0 12.2449  2.1015   9
  -3 -12   0 415.761  10.664   4
  -3 -12   0 388.768  10.417   7
  -3 -12   0 391.937  10.715   8
   3  12   0 396.697  10.021   9
  -4 -12   0 42.7560  3.9505   7
  -4 -12   0 40.6612  4.1168   8
   4  12   0 41.5634  3.3810  10
   4  12   0 39.5751  3.2358   9
  -5 -12   0 106.218   6.206   7
  -5 -12   0 108.632   6.218   8
   5  12   0 97.1246  5.3221   9
   5  12   0 108.738   5.433  10
  -6 -12   0 82.6851  5.7158   8
  -6 -12   0 71.3482  5.3254   7
   6  12   0 69.0191  5.3578   9
   6  12   0 69.6845  5.1547  10
  -7 -12   0 2.40216 3.83901   8
   7  12   0 3.06538 3.75551  10
  -8 -12   0 73.9547  6.3217   8
   8  12   0 76.5319  6.0512  10
  -9 -12   0 73.7532  6.4449   8
   9  12   0 91.2530  6.9125  10
  -5  13   0 22.5917  4.7155  12
  -4  13   0 43.0511  4.7554  12
  -3  13   0 179.109   7.124  12
   2 -13   0 29.8320  3.7169   7
   2 -13   0 30.7311  3.9058   8
  -2  13   0 33.6861  3.8963  12
  -2  13   0 34.1477  3.6997  11
   1 -13   0 7.81138 2.91272   7
   1 -13   0 11.2329  3.2772   8
  -1  13   0 3.75321 2.83360  11
  -1  13   0 5.84285 2.94702  12
   0 -13   0 105.136   5.359   8
   0 -13   0 96.4238  5.2687   7
   0  13   0 104.695   4.690  12
   0  13   0 98.2492  4.8671  11
  -1 -13   0 85.2508  5.1167   7
  -1 -13   0 89.7634  5.4548   8
  -2 -13   0 105.580   5.277   7
  -2 -13   0 103.028   5.469   8
  -3 -13   0 282.586   9.004   8
  -3 -13   0 299.659   9.020   7
   3  13   0 296.019   7.980  10
   3  13   0 293.049   8.182   9
  -4 -13   0 14.5303  3.7053   7
  -4 -13   0 14.8470  4.0224   8
   4  13   0 12.9522  2.7818   9
   4  13   0 10.0463  2.7990  10
  -5 -13   0 197.757   7.970   7
  -5 -13   0 175.260   8.156   8
   5  13   0 177.787   7.130   9
   5  13   0 179.047   6.897  10
  -6 -13   0 122.028   7.744   8
  -6 -13   0 86.6035  6.0670   7
   6  13   0 115.053   6.283  10
   6  13   0 123.242   6.602   9
   7  13   0 97.1665  6.4114  10
  -8 -13   0 119.756   8.602   8
   8  13   0 114.193   7.874  10
  -4  14   0 13.4787  4.4238  12
  -3  14   0 18.6368  4.1546  12
   2 -14   0 40.3642  4.3026   8
  -2  14   0 38.3097  4.2091  12
   1 -14   0 39.1811  4.2419   8
   1 -14   0 37.1412  3.8965   7
  -1  14   0 41.6530  3.8771  12
  -1  14   0 41.1626  3.7921  11
   0 -14   0 156.309   6.528   8
   0 -14   0 155.028   6.526   7
   0  14   0 158.202   5.781  12
  -1 -14   0 24.5878  4.0025   8
  -1 -14   0 26.3584  3.6029   7
  -2 -14   0 208.121   7.395   7
  -2 -14   0 203.968   7.558   8
  -3 -14   0 191.572   7.627   7
  -3 -14   0 188.085   8.090   8
  -4 -14   0 86.9494  6.0436   8
  -4 -14   0 97.7690  6.5148   7
   4  14   0 97.0747  5.4067   9
   4  14   0 98.0068  5.1715  10
  -5 -14   0 107.823   7.617   8
  -5 -14   0 105.644   6.994   7
   5  14   0 108.493   5.997  10
   5  14   0 109.654   5.915   9
  -6 -14   0 28.8440  5.2048   8
   6  14   0 22.8966  4.1232  10
  -7 -14   0 69.6732  6.4174   8
   7  14   0 56.1460  5.3281  10
  -8 -14   0 92.9577  6.9184   8
   8  14   0 106.324   7.836  10
  -3  15   0 8.93626 4.12785  12
  -2  15   0 4.50060 3.76740  12
   1 -15   0 33.8691  4.4190   8
  -1  15   0 32.9606  4.0636  12
   0 -15   0 148.800   6.770   7
   0 -15   0 148.483   6.887   8
  -1 -15   0 8.89523 3.94237   8
  -1 -15   0 10.5165  3.3409   7
  -2 -15   0 146.205   6.731   7
  -2 -15   0 135.701   7.146   8
  -3 -15   0 37.5136  4.7915   8
  -3 -15   0 40.0339  4.3736   7
  -4 -15   0 7.52120 4.29857   8
   4  15   0 6.15335 2.31118  10
  -5 -15   0 152.164   8.874   8
   5  15   0 144.975   6.765  10
  -6 -15   0 45.6256  5.9318   8
   6  15   0 41.3191  4.6359  10
  -7 -15   0 79.4609  6.8174   8
   7  15   0 83.3971  5.9888  10
  -2  16   0 0.81360 3.82006  12
   1 -16   0 145.720   7.507   8
   0 -16   0 20.3800  4.2960   8
  -1 -16   0 39.5277  4.9305   8
  -2 -16   0 102.782   7.266   8
  -3 -16   0 18.7603  4.4705   8
  -4 -16   0 226.005   9.798   8
  -5 -16   0 79.8928  6.6254   8
   5  16   0 67.3419  4.8520  10
  -6 -16   0 6.53025 5.33919   8
   6  16   0 0.88831 3.65542  10
  -7 -16   0 39.7335  5.7385   8
   7  16   0 53.8125  5.3803  10
   0 -17   0 4.17883 4.30067   8
  -1 -17   0 99.0134  7.2979   8
  -2 -17   0 17.0837  4.7868   8
  -3 -17   0 16.5524  4.8232   8
  -4 -17   0 186.429   8.828   8
  -5 -17   0 -0.9671  5.1915   8
  -6 -17   0 58.9342  6.5672   8
  -1 -18   0 70.1797  5.6711   8
  -2 -18   0 14.3069  4.9383   8
  -3 -18   0 154.046   8.945   8
  -4 -18   0 14.6267  5.3038   8
  -4 -18   1 23.5567  5.5257   8
  -3 -18   1 84.0268  6.8842   8
  -2 -18   1 -3.4254  4.7643   8
  -1 -18   1 7.61470 4.49792   8
   0 -18   1 25.2810  4.9374   8
  -5 -17   1 26.9643  5.8887   8
  -4 -17   1 13.5198  4.9615   8
  -3 -17   1 92.8203  6.6652   8
  -2 -17   1 2.19136 4.45934   8
  -1 -17   1 79.7221  6.0547   8
   0 -17   1 -3.1294  4.1858   8
   1 -17   1 27.2120  4.9110   8
   7  16  -1 2.99946 4.13871  10
   6  16  -1 74.2701  5.6060  10
  -6 -16   1 80.3279  7.0826   8
  -5 -16   1 43.3459  5.9968   8
  -4 -16   1 181.118   9.213   8
  -3 -16   1 4.32330 4.53226   8
  -2 -16   1 11.1536  4.5593   8
  -1 -16   1 31.9607  4.8132   8
   0 -16   1 4.66938 4.08395   8
  -1  16  -1 31.4988  4.2783  12
   1 -16   1 58.2031  5.3882   8
  -2  16  -1 21.5008  4.3617  12
   7  15  -1 93.5094  7.1961  10
   6  15  -1 246.091   9.050  10
  -6 -15   1 242.905  10.846   8
   5  15  -1 27.3361  3.8796  10
  -5 -15   1 26.7351  5.4062   8
  -4 -15   1 186.584   9.044   8
  -3 -15   1 39.4655  4.4381   7
  -3 -15   1 40.1418  4.9897   8
  -2 -15   1 74.4319  5.4183   8
  -2 -15   1 79.2678  5.5180   7
  -1 -15   1 110.090   6.226   7
  -1 -15   1 114.681   6.524   8
   0 -15   1 3.86263 3.61796   8
   0 -15   1 12.6674  3.5822   7
  -1  15  -1 58.7021  4.6035  12
   1 -15   1 65.1818  5.2688   8
  -2  15  -1 5.22047 3.64418  12
   2 -15   1 11.9027  4.0730   8
  -3  15  -1 31.8045  4.5699  12
   8  14  -1 12.3698  4.6901  10
  -8 -14   1 19.4004  5.5333   8
   7  14  -1 102.701   6.574  10
  -7 -14   1 103.908   7.488   8
   6  14  -1 31.7860  4.2960  10
  -6 -14   1 29.7517  5.3271   8
   5  14  -1 370.006  10.809   9
   5  14  -1 367.172  10.497  10
  -5 -14   1 370.947  12.021   8
   4  14  -1 21.0690  3.2073  10
   4  14  -1 12.8480  2.6207   9
  -4 -14   1 23.8567  4.4595   8
  -4 -14   1 24.1535  4.0692   7
  -3 -14   1 10.2195  4.0617   8
  -3 -14   1 7.46571 3.48803   7
  -2 -14   1 155.617   6.805   7
  -2 -14   1 156.119   7.303   8
  -1 -14   1 144.157   6.646   8
  -1 -14   1 146.940   6.235   7
   0  14  -1 112.035   5.102  12
   0 -14   1 110.350   5.999   8
   0 -14   1 116.979   6.070   7
  -1  14  -1 162.643   6.506  11
  -1  14  -1 159.568   6.229  12
   1 -14   1 149.537   7.122   8
   1 -14   1 160.442   6.834   7
  -2  14  -1 61.9970  4.6682  12
   2 -14   1 62.1641  5.0412   8
   2 -14   1 58.8699  4.7742   7
  -3  14  -1 37.8114  4.5215  12
   3 -14   1 36.6153  4.4757   8
  -4  14  -1 40.1266  4.9299  12
   8  13  -1 35.4920  5.2610  10
  -8 -13   1 42.4693  5.8669   8
   7  13  -1 231.833   9.196  10
  -7 -13   1 243.107  10.167   8
   6  13  -1 16.5983  3.5778   9
   6  13  -1 22.0543  3.9002  10
   5  13  -1 24.2490  3.4527  10
   5  13  -1 22.3313  3.3944   9
  -5 -13   1 20.5810  4.4073   8
  -5 -13   1 22.2088  4.0149   7
   4  13  -1 177.035   6.433   9
   4  13  -1 171.541   6.387  10
  -4 -13   1 178.360   7.521   7
  -4 -13   1 170.973   8.027   8
   3  13  -1 81.1922  4.4336  10
  -3 -13   1 70.2796  5.1113   8
  -3 -13   1 80.2304  5.6427   7
  -2 -13   1 373.427   9.971   7
  -2 -13   1 358.321  10.176   8
  -1 -13   1 6.32122 3.24719   8
  -1 -13   1 -0.3362  2.8353   7
   0  13  -1 184.582   6.061  11
   0  13  -1 189.424   5.955  12
   0 -13   1 179.600   6.743   7
   0 -13   1 178.022   7.145   8
  -1  13  -1 26.7940  3.2878  11
  -1  13  -1 35.4223  3.5645  12
   1 -13   1 33.5370  3.8635   8
   1 -13   1 32.0557  3.6136   7
  -2  13  -1 17.5333  3.4828  12
  -2  13  -1 18.2786  3.3680  11
   2 -13   1 16.5775  3.7335   8
   2 -13   1 19.3502  3.5413   7
  -3  13  -1 18.9188  3.9474  12
   3 -13   1 20.8565  3.8783   7
   3 -13   1 21.0576  4.0900   8
  -4  13  -1 1.63524 3.84553  12
  -5  13  -1 6.11644 4.11543  12
   8  12  -1 28.1009  4.9970  10
  -8 -12   1 26.0163  5.0270   8
   7  12  -1 49.7772  4.9298  10
  -7 -12   1 53.5289  5.3677   8
   6  12  -1 12.5506  3.5064  10
   6  12  -1 14.1842  3.2369   9
  -6 -12   1 16.3950  4.0812   7
  -6 -12   1 14.5120  4.2872   8
   5  12  -1 219.479   7.121  10
   5  12  -1 218.661   7.569   9
  -5 -12   1 212.485   8.116   8
  -5 -12   1 216.308   7.807   7
   4  12  -1 -2.1600  2.1582   9
   4  12  -1 1.97448 2.39373  10
  -4 -12   1 2.50525 3.19393   7
  -4 -12   1 1.45779 3.35492   8
   3  12  -1 364.673   9.258   9
  -3 -12   1 358.813   9.821   7
  -3 -12   1 342.238  10.039   8
  -3 -12   1 361.687   9.729   4
  -2 -12   1 188.374   6.550   7
  -2 -12   1 190.081   6.848   8
  -2 -12   1 195.392   6.214   4
   1  12  -1 51.8725  3.1763  11
  -1 -12   1 66.5646  4.5014   7
  -1 -12   1 60.3609  4.1458   8
   0  12  -1 317.457   8.134  11
   0 -12   1 316.127   9.070   8
   0 -12   1 316.576   8.734   7
  -1  12  -1 4.41900 2.43358  11
  -1  12  -1 1.90979 2.51445  12
   1 -12   1 1.32860 2.89903   8
   1 -12   1 0.86046 2.67746   7
  -2  12  -1 5.69346 2.66206  11
  -2  12  -1 5.41491 2.79190  12
   2 -12   1 6.07665 2.97416   7
   2 -12   1 6.69986 3.35352   8
  -3  12  -1 122.311   6.249  11
  -3  12  -1 132.334   6.050  12
   3 -12   1 133.923   6.470   8
   3 -12   1 130.186   6.422   7
  -4  12  -1 21.7827  3.8819  12
   4 -12   1 25.2022  4.2289   8
  -5  12  -1 56.4383  5.0432  12
   9  11  -1 0.38072 1.74547  10
  -9 -11   1 2.08187 4.66228   8
   8  11  -1 188.860   8.627  10
  -8 -11   1 193.501   8.998   8
   7  11  -1 3.04695 2.70657   9
   7  11  -1 4.17080 3.84992  10
  -7 -11   1 3.46917 4.03712   8
  -7 -11   1 2.84585 3.09740   7
   6  11  -1 225.028   7.992  10
   6  11  -1 215.616   7.929   9
  -6 -11   1 227.750   8.554   8
  -6 -11   1 226.593   8.295   7
   4  11  -1 25.2387  2.8639   9
  -4 -11   1 34.0953  3.6522   7
  -4 -11   1 34.2882  3.8341   8
   3  11  -1 311.949   8.140   9
  -3 -11   1 310.959   8.442   4
  -3 -11   1 299.256   8.589   7
   2  11  -1 50.0071  3.0859   9
  -2 -11   1 46.1680  3.5381   7
  -2 -11   1 52.9370  3.5204   4
   1  11  -1 122.426   4.080  11
   1  11  -1 121.629   5.829   2
  -1 -11   1 125.775   5.103   7
  -1 -11   1 128.002   4.346   6
   0  11  -1 304.707   7.653  11
   0 -11   1 309.175   8.112   7
   0 -11   1 302.874   8.007   6
  -1  11  -1 42.2301  2.9793  11
   1 -11   1 40.0364  3.3085   7
  -2  11  -1 430.358  10.000  12
  -2  11  -1 423.418  10.399  11
   2 -11   1 416.795  10.993   8
   2 -11   1 415.338  10.647   7
  -3  11  -1 6.22023 2.95256  11
  -3  11  -1 1.88157 2.76324  12
   3 -11   1 6.68925 3.17403   8
   3 -11   1 5.35564 2.90715   7
  -4  11  -1 4.14585 1.14938  11
  -4  11  -1 2.33362 0.68869  12
   4 -11   1 6.50019 3.42221   8
   4 -11   1 5.45265 3.33089   7
  -5  11  -1 17.9097  3.9911  12
  -6  11  -1 -0.6528  3.6772  12
   9  10  -1 17.0245  5.2653  10
  -9 -10   1 16.4424  4.9272   8
   8  10  -1 68.6826  5.8865  10
  -8 -10   1 73.6408  5.9230   8
   7  10  -1 2.10459 3.30042   9
   7  10  -1 0.30253 3.36349  10
  -7 -10   1 0.87320 3.77458   8
  -7 -10   1 3.07901 3.49005   7
   6  10  -1 209.322   7.552  10
   6  10  -1 206.442   7.461   9
  -6 -10   1 212.818   7.415   7
  -6 -10   1 207.927   7.597   8
   5  10  -1 159.067   6.058   9
   5  10  -1 156.570   5.775  10
  -5 -10   1 162.600   6.450   7
  -5 -10   1 149.917   6.568   8
   4  10  -1 63.1295  3.9546   9
  -4 -10   1 60.2631  4.2051   7
  -4 -10   1 60.3983  4.3068   4
   3  10  -1 416.063  10.840   2
   3  10  -1 410.288   9.908   9
  -3 -10   1 411.126  10.203   4
  -3 -10   1 404.082  10.168   7
   2  10  -1 10.4921  2.7097   2
   2  10  -1 7.58854 1.67331   9
  -2 -10   1 7.46471 2.31575   7
  -2 -10   1 8.04430 1.80837   4
   1  10  -1 1417.31   30.00   2
  -1 -10   1 1464.35   29.22   6
  -1 -10   1 1397.66   29.45   4
  -1 -10   1 1400.28   26.91   3
  -1 -10   1 1387.43   28.65   7
   0  10  -1 195.716   6.767   2
   0  10  -1 193.399   5.333  11
   0 -10   1 190.248   5.581   6
   0 -10   1 187.309   5.935   7
  -1  10  -1 296.464   8.613   2
  -1  10  -1 295.514   7.436  11
   1 -10   1 290.873   7.841   7
   1 -10   1 297.226   7.914   6
  -2  10  -1 319.500   7.910  12
  -2  10  -1 317.685   8.261  11
   2 -10   1 328.159   8.646   7
  -3  10  -1 0.81768 2.43606  12
  -3  10  -1 -1.8417  2.3888  11
   3 -10   1 -2.4845  2.4397   7
   3 -10   1 -2.1715  2.6778   8
  -4  10  -1 96.9522  5.2093  11
  -4  10  -1 101.352   5.315  12
   4 -10   1 98.7959  5.6867   8
   4 -10   1 92.0406  5.6697   7
  -5  10  -1 23.1467  3.9489  12
   5 -10   1 24.3506  4.0416   8
  -6  10  -1 5.03703 3.86248  12
   9   9  -1 81.6338  7.0306  10
  -9  -9   1 76.7837  6.1236   8
   8   9  -1 59.0833  5.6809  10
  -8  -9   1 64.2562  5.5091   8
   7   9  -1 95.9602  6.1314   9
   7   9  -1 102.532   5.988  10
  -7  -9   1 105.589   6.231   7
  -7  -9   1 95.0216  6.5179   8
   6   9  -1 299.944   9.106   9
   6   9  -1 297.372   8.901  10
  -6  -9   1 313.727   9.060   7
  -6  -9   1 302.407   9.295   8
   5   9  -1 6.69226 2.38836   9
  -5  -9   1 5.72503 2.85977   8
  -5  -9   1 7.99261 2.67906   7
   4   9  -1 690.346  15.598   9
   4   9  -1 684.948  16.049   2
  -4  -9   1 693.010  15.862   4
   3   9  -1 6.93651 1.74717   9
   3   9  -1 6.88246 2.28383   2
  -3  -9   1 5.23592 2.07015   7
  -3  -9   1 6.10224 1.87148   4
   2   9  -1 519.285  11.976   2
  -2  -9   1 415.999   9.552   5
  -2  -9   1 510.984  11.305   7
  -2  -9   1 530.382  11.326   4
   1   9  -1 233.118   7.003   2
  -1  -9   1 243.916   5.504   3
  -1  -9   1 230.004   6.363   7
  -1  -9   1 234.237   5.344   5
  -1  -9   1 245.310   5.892   6
  -1  -9   1 234.132   5.977   4
   0   9  -1 0.07407 1.24884  11
   0   9  -1 5.71593 2.17617   2
   0  -9   1 1.14074 1.41708   6
   0  -9   1 4.63341 1.80002   7
   0  -9   1 1.99215 1.03962   3
   0  -9   1 0.43082 0.82835   4
  -1   9  -1 492.049  10.728  11
  -1   9  -1 474.485  11.732   2
   1  -9   1 471.173  10.958   7
   1  -9   1 484.800  11.201   6
  -2   9  -1 36.6560  2.7519  11
  -2   9  -1 35.2555  3.3746   2
   2  -9   1 30.8562  2.8196   6
   2  -9   1 35.3775  2.9342   7
  -3   9  -1 81.7866  4.1396  11
  -3   9  -1 81.3368  3.9347  12
   3  -9   1 79.3037  4.1967   7
  -4   9  -1 163.143   6.009  12
  -4   9  -1 165.937   6.249  11
   4  -9   1 150.756   6.335   8
   4  -9   1 166.658   6.226   7
  -5   9  -1 48.3661  4.1853  12
  -5   9  -1 48.5842  4.1138  11
   5  -9   1 48.9050  4.3276   8
   5  -9   1 46.4436  4.0995   7
  -6   9  -1 60.5954  4.8754  12
  -7   9  -1 55.1833  5.1474  12
   9   8  -1 117.184   8.846  10
  -9  -8   1 119.840   7.670   8
   8   8  -1 -2.4031  4.1229  10
  -8  -8   1 -0.1575  3.6955   8
   7   8  -1 89.1396  5.9700  10
   7   8  -1 93.6303  5.8735   9
  -7  -8   1 101.523   5.945   7
  -7  -8   1 106.634   6.135   8
   6   8  -1 339.296   9.686   9
   6   8  -1 340.447   9.334  10
  -6  -8   1 334.376   9.416   8
  -6  -8   1 340.843   9.397   7
   5   8  -1 30.5034  2.9385   9
   5   8  -1 24.7636  3.2267   2
  -5  -8   1 31.8004  3.0302   7
   4   8  -1 149.239   5.145   9
   4   8  -1 161.981   5.677   2
  -4  -8   1 156.647   5.363   4
  -4  -8   1 158.917   5.216   7
   3   8  -1 564.556  12.821   2
   3   8  -1 560.554  12.369   9
  -3  -8   1 561.546  12.565   4
  -3  -8   1 504.238  12.080   7
   2   8  -1 49.6649  3.2969   2
  -2  -8   1 51.5505  1.8077   5
  -2  -8   1 47.6317  2.9420   7
  -2  -8   1 48.6095  2.6336   4
  -2  -8   1 50.7483  2.4114   3
   1   8  -1 868.404  18.684   2
  -1  -8   1 870.055  16.441   5
  -1  -8   1 879.280  17.993   6
  -1  -8   1 849.977  18.208   4
  -1  -8   1 858.105  17.928   7
  -1  -8   1 856.151  16.664   3
   0   8  -1 28.6473  2.3984   2
   0  -8   1 30.9923  1.6631   3
   0  -8   1 29.3096  2.1769   7
   0  -8   1 26.8750  1.6817   5
   0  -8   1 30.9952  2.1451   6
  -1   8  -1 702.331  15.588   2
  -1   8  -1 707.778  14.495  11
   1  -8   1 695.799  15.203   6
   1  -8   1 681.704  14.749   7
  -2   8  -1 4.67567 2.19891   2
  -2   8  -1 1.72298 1.66225  11
   2  -8   1 0.03681 1.81751   6
   2  -8   1 0.67079 1.86456   7
  -3   8  -1 258.373   7.724   2
   3  -8   1 247.748   6.910   7
  -4   8  -1 116.643   4.878  11
  -4   8  -1 115.376   4.664  12
   4  -8   1 100.345   4.981   7
  -5   8  -1 10.7368  3.0440  12
  -5   8  -1 17.6086  3.0634  11
   5  -8   1 13.7928  3.3413   8
   5  -8   1 14.7131  3.1638   7
  -6   8  -1 43.3870  4.1170  12
   6  -8   1 49.5526  4.5049   8
  -7   8  -1 2.16224 3.74506  12
   9   7  -1 14.7413  5.3990  10
  -9  -7   1 21.4638  4.5711   8
   8   7  -1 13.8936  4.4684   9
   8   7  -1 16.7103  4.4122  10
  -8  -7   1 14.0260  3.8486   7
  -8  -7   1 17.4940  4.0800   8
   7   7  -1 399.924  11.546   9
   7   7  -1 398.710  11.166  10
  -7  -7   1 407.931  10.851   7
  -7  -7   1 398.866  11.090   8
  -6  -7   1 9.78099 2.78531   8
  -6  -7   1 9.10321 2.71573   7
   5   7  -1 385.384   9.845   9
   5   7  -1 378.363   9.979   2
  -5  -7   1 372.347   9.398   7
  -5  -7   1 380.955   9.929   4
   4   7  -1 741.679  16.306   9
   4   7  -1 738.135  16.404   2
  -4  -7   1 738.298  15.781   7
  -4  -7   1 721.761  16.434   4
   3   7  -1 12.9262  1.9141   2
  -3  -7   1 16.8153  1.8305   4
   2   7  -1 1604.67   32.23   2
  -2  -7   1 1554.75   31.58   6
  -2  -7   1 1564.86   32.45   4
  -2  -7   1 1559.15   29.65   3
  -2  -7   1 1567.24   28.88   5
   1   7  -1 16.8838  1.8647   2
   1   7  -1 18.7378  1.7410   1
  -1  -7   1 17.9488  1.1377   5
  -1  -7   1 17.6398  1.4070   6
  -1  -7   1 17.0022  1.3442   4
  -1  -7   1 17.5466  1.2475   3
   0   7  -1 1184.53   22.40   1
   0   7  -1 1162.56   24.25   2
   0  -7   1 1152.53   21.86   3
   0  -7   1 1153.95   21.93   5
   0  -7   1 1168.64   24.00   6
  -1   7  -1 237.861   6.457   2
   1  -7   1 229.164   4.789   3
   1  -7   1 232.873   5.920   6
  -2   7  -1 32.9931  2.4028  11
  -2   7  -1 39.9713  3.0742   2
   2  -7   1 35.7043  2.4504   7
   2  -7   1 32.5568  2.5611   6
  -3   7  -1 30.1107  2.4744  11
  -3   7  -1 36.5837  2.9828   2
   3  -7   1 34.1217  2.5802   7
   3  -7   1 32.2481  2.7569   6
  -4   7  -1 147.169   5.323  11
  -4   7  -1 156.868   5.987   2
  -4   7  -1 146.055   5.147  12
   4  -7   1 143.698   5.398   7
  -5   7  -1 113.488   5.103  11
  -5   7  -1 125.349   5.006  12
   5  -7   1 115.893   5.423   7
   5  -7   1 111.992   5.666   8
  -6   7  -1 181.769   7.004  11
  -6   7  -1 175.269   6.694  12
   6  -7   1 188.253   7.447   7
   6  -7   1 183.680   7.273   8
  -7   7  -1 14.8930  3.9024  12
  -8   7  -1 18.6738  4.3286  12
  10   6  -1 51.3726  7.1208  10
   9   6  -1 38.3431  5.8687  10
  -9  -6   1 39.3921  4.9312   8
   8   6  -1 33.6839  4.7702   9
   8   6  -1 34.7658  5.0146  10
  -8  -6   1 27.8879  4.0928   7
  -8  -6   1 27.5165  4.2464   8
   7   6  -1 224.139   8.166   9
   7   6  -1 215.011   7.790  10
  -7  -6   1 214.940   7.688   8
  -7  -6   1 215.890   7.513   7
   6   6  -1 15.8796  3.1402  10
   6   6  -1 17.7728  2.9873   9
  -6  -6   1 17.7852  2.9155   7
   5   6  -1 697.659  15.709   2
  -5  -6   1 689.669  15.095   7
  -5  -6   1 690.093  15.946   4
   4   6  -1 650.143  14.479   9
   4   6  -1 643.138  14.419   2
  -4  -6   1 643.260  14.583   4
  -4  -6   1 650.033  13.979   7
   3   6  -1 569.428  12.617   2
  -3  -6   1 566.074  11.598   3
  -3  -6   1 565.722  12.622   4
   2   6  -1 1009.69   20.94   2
   2   6  -1 1012.72   19.30   1
  -2  -6   1 1005.25   18.56   5
  -2  -6   1 992.415  21.054   4
  -2  -6   1 1005.43   19.27   3
   1   6  -1 285.059   6.964   2
   1   6  -1 293.175   6.478   1
  -1  -6   1 291.692   5.817   5
  -1  -6   1 288.303   6.022   3
  -1  -6   1 288.991   6.568   4
  -1  -6   1 289.875   6.352   6
   0   6  -1 970.455  18.725   1
   0   6  -1 993.945  20.017   4
   0   6  -1 948.528  20.267   2
   0  -6   1 987.014  18.392   5
   0  -6   1 981.608  20.108   6
   0  -6   1 967.471  18.319   3
  -1   6  -1 612.859  13.597   2
  -1   6  -1 623.130  12.561   1
   1  -6   1 632.409  13.420   6
   1  -6   1 631.784  12.299   5
  -2   6  -1 14.3036  1.8543   2
  -2   6  -1 6.05081 1.28107  11
   2  -6   1 14.7258  1.6739   6
  -3   6  -1 707.449  15.885   2
  -3   6  -1 730.060  15.137  11
   3  -6   1 746.355  16.042   6
   3  -6   1 703.039  15.259   7
  -4   6  -1 19.0376  2.6361   2
  -4   6  -1 15.3503  2.2934  11
   4  -6   1 16.4572  2.5856   6
   4  -6   1 14.9694  2.3521   7
  -5   6  -1 239.344   6.915  11
  -5   6  -1 233.426   6.643  12
   5  -6   1 232.636   7.180   7
  -6   6  -1 24.6298  3.3925  11
  -6   6  -1 23.3655  3.4759  12
   6  -6   1 29.1043  3.7144   8
   6  -6   1 26.8855  3.5037   7
  -7   6  -1 3.31949 2.47055  11
  -7   6  -1 9.95493 3.28173  12
   7  -6   1 14.3251  4.1772   8
  10   5  -1 -1.2790  4.0929  10
 -10  -5   1 -6.6617  1.5004   8
   9   5  -1 -5.6281  5.1145  10
  -9  -5   1 -1.6702  3.8663   8
   8   5  -1 107.506   6.953  10
   8   5  -1 106.070   7.666   9
  -8  -5   1 108.849   6.099   8
  -8  -5   1 108.352   6.534   7
   7   5  -1 2.74489 3.23199   9
   7   5  -1 2.69938 3.33971  10
  -7  -5   1 1.64451 2.78864   7
  -7  -5   1 4.04732 2.92476   8
   6   5  -1 412.096  10.817   9
   6   5  -1 401.202  10.986   2
  -6  -5   1 410.133  10.113   7
   5   5  -1 381.225   9.535   2
   5   5  -1 373.629   9.591   9
  -5  -5   1 378.767   9.155   7
  -5  -5   1 389.732   9.769   4
   4   5  -1 81.0090  3.5609   2
   4   5  -1 75.6800  3.3667   9
  -4  -5   1 80.6941  3.5136   4
  -4  -5   1 78.5107  3.4775   7
   3   5  -1 653.439  12.922   1
   3   5  -1 645.414  13.977   2
  -3  -5   1 638.965  14.094   4
  -3  -5   1 650.399  12.922   3
   2   5  -1 574.055  11.178   1
   2   5  -1 562.117  12.102   2
  -2  -5   1 547.517  12.106   4
  -2  -5   1 560.586  10.449   5
  -2  -5   1 565.680  11.101   3
   1   5  -1 1486.27   26.89   1
   1   5  -1 1444.82   29.14   2
  -1  -5   1 1464.85   26.93   3
  -1  -5   1 1360.21   29.00   6
  -1  -5   1 1434.30   29.45   4
  -1  -5   1 1469.19   26.53   5
   0   5  -1 2125.58   39.13   1
   0   5  -1 2061.59   42.43   2
   0  -5   1 2168.26   39.08   5
   0  -5   1 2141.37   42.73   6
   0  -5   1 2134.31   39.23   3
  -1   5  -1 31.4011  1.9446   2
  -1   5  -1 30.7230  1.8194   1
  -1   5  -1 31.2878  1.0719   3
   1  -5   1 31.0537  1.6320   5
   1  -5   1 30.4202  1.7171   6
  -2   5  -1 1218.93   22.40   3
  -2   5  -1 1205.91   22.91   1
  -2   5  -1 1204.39   24.87   2
   2  -5   1 1191.90   25.06   6
   2  -5   1 1223.63   22.96   5
  -3   5  -1 399.313   9.013  11
  -3   5  -1 413.971   9.691   2
   3  -5   1 412.091   9.672   6
  -4   5  -1 104.487   4.575   2
  -4   5  -1 103.677   3.859  11
   4  -5   1 104.032   4.124   7
   4  -5   1 101.199   4.436   6
  -5   5  -1 320.158   8.986   2
  -5   5  -1 316.827   8.098  11
   5  -5   1 310.410   8.403   7
  -6   5  -1 15.2792  3.0040  12
  -6   5  -1 13.6509  2.9646  11
   6  -5   1 8.63002 2.92490   8
   6  -5   1 16.3575  3.1201   7
  -7   5  -1 103.569   5.290  12
  -7   5  -1 104.547   5.650  11
   7  -5   1 88.9474  6.0115   7
   7  -5   1 98.0000  6.6099   8
   9   4  -1 6.42263 5.25765  10
  -9  -4   1 -1.0476  3.9393   8
   8   4  -1 173.333   8.400   9
   8   4  -1 166.458   8.482  10
  -8  -4   1 175.755   7.419   8
  -8  -4   1 178.595   7.229   7
   7   4  -1 54.3780  4.4714   9
   7   4  -1 56.7651  4.7296  10
  -7  -4   1 56.0302  4.0885   7
  -7  -4   1 54.0332  4.1789   8
   6   4  -1 122.890   5.489   9
   6   4  -1 121.470   5.354   2
  -6  -4   1 125.796   5.193   7
   5   4  -1 245.972   7.170   9
   5   4  -1 262.461   7.120   2
  -5  -4   1 257.464   6.765   7
  -5  -4   1 251.900   7.211   4
   4   4  -1 1.72358 1.37501   2
  -4  -4   1 1.11658 1.36938   4
   3   4  -1 642.800  12.979   1
   3   4  -1 654.922  14.097   2
  -3  -4   1 667.602  13.143   3
  -3  -4   1 679.497  14.355   4
   2   4  -1 792.932  14.895   1
   2   4  -1 786.253  16.140   2
  -2  -4   1 773.692  14.979   3
  -2  -4   1 774.933  14.310   5
  -2  -4   1 760.725  16.344   4
   1   4  -1 3495.15   63.82   1
   1   4  -1 3510.66   69.26   2
  -1  -4   1 3520.49   70.76   4
  -1  -4   1 3521.17   64.09   5
  -1  -4   1 3523.52   64.67   3
   0   4  -1 449.748   9.852   2
   0   4  -1 455.141   9.098   1
   0  -4   1 467.936   8.799   3
   0  -4   1 469.504   9.711   6
   0  -4   1 474.830   8.886   5
  -1   4  -1 19.6436  1.3693   1
  -1   4  -1 19.3442  1.4617   2
  -1   4  -1 21.1808  0.7588   3
   1  -4   1 19.0220  1.2486   6
   1  -4   1 19.3355  1.2945   5
  -2   4  -1 626.880  12.336   1
  -2   4  -1 631.424  11.792   3
  -2   4  -1 625.004  13.381   2
   2  -4   1 631.852  12.313   5
   2  -4   1 630.213  13.449   6
  -3   4  -1 58.7333  2.7061   1
  -3   4  -1 56.2181  2.8171   2
  -3   4  -1 61.9511  1.9000   3
   3  -4   1 58.2323  2.8040   6
  -4   4  -1 81.9215  3.2517  11
   4  -4   1 77.3799  3.7168   6
   4  -4   1 80.6624  3.6063   7
  -5   4  -1 158.947   5.128  11
   5  -4   1 144.426   5.750   6
   5  -4   1 151.930   5.373   7
  -6   4  -1 160.426   5.545  12
  -6   4  -1 168.641   5.916  11
   6  -4   1 170.324   6.211   7
   6  -4   1 163.167   6.452   8
  -7   4  -1 34.5087  3.4194  12
  -7   4  -1 34.9839  3.5858  11
   7  -4   1 32.0122  4.2216   8
   7  -4   1 29.4861  3.8062   7
   8  -4   1 -1.5831  3.9201   8
   9   3  -1 70.6661  6.7983  10
  -9  -3   1 87.4581  5.9146   8
   8   3  -1 164.997   8.247   9
   8   3  -1 167.077   8.476  10
  -8  -3   1 173.821   7.466   8
  -8  -3   1 168.142   7.340   7
   7   3  -1 80.0676  5.7395   9
   7   3  -1 80.1891  5.9453  10
  -7  -3   1 81.0631  5.1851   8
  -7  -3   1 82.3305  5.0961   7
   6   3  -1 37.3530  3.1494   2
   6   3  -1 42.3411  3.5627   9
  -6  -3   1 40.6471  3.1708   7
  -6  -3   1 36.7338  3.1618   4
   5   3  -1 197.022   6.102   9
   5   3  -1 193.412   5.898   2
  -5  -3   1 192.871   5.889   4
  -5  -3   1 197.260   5.712   7
   4   3  -1 410.326   8.812   1
   4   3  -1 408.788   9.531   2
   4   3  -1 414.828   8.015   5
  -4  -3   1 421.603   9.714   4
   3   3  -1 2898.11   52.96   1
   3   3  -1 2896.33   52.71   5
   3   3  -1 2894.41   57.47   2
  -3  -3   1 2898.97   53.80   3
  -3  -3   1 2886.88   58.87   4
   2   3  -1 734.867  13.729   5
   2   3  -1 746.853  14.160   1
   2   3  -1 744.390  15.337   2
  -2  -3   1 757.896  14.317   3
  -2  -3   1 739.839  15.629   4
   1   3  -1 740.757  15.098   2
   1   3  -1 763.289  13.931   1
  -1  -3   1 731.581  13.987   3
  -1  -3   1 728.116  13.644   5
   0   3  -1 49.1721  1.5348   1
   0  -3   1 46.5663  1.1746   3
   0  -3   1 48.0034  1.3090   5
  -1   3  -1 110.466   2.880   2
  -1   3  -1 106.173   2.630   1
   1  -3   1 105.381   2.534   5
   1  -3   1 106.297   2.760   6
  -2   3  -1 1280.81   23.98   3
  -2   3  -1 1278.78   24.10   1
   2  -3   1 1312.97   26.46   6
   2  -3   1 1306.49   24.18   5
  -3   3  -1 51.8286  2.3965   1
  -3   3  -1 52.4086  1.8285   3
  -3   3  -1 47.6477  1.9611   4
   3  -3   1 49.6148  2.5034   2
   3  -3   1 52.2507  2.4335   6
   3  -3   1 45.5147  2.1855   5
  -4   3  -1 610.858  12.115   3
  -4   3  -1 611.861  12.813  11
   4  -3   1 606.073  13.496   2
   4  -3   1 608.670  13.116   7
   4  -3   1 610.436  13.588   6
  -5   3  -1 80.3215  3.4383  11
   5  -3   1 76.5231  4.2181   6
   5  -3   1 79.1775  3.8014   7
   5  -3   1 79.0084  4.2109   2
  -6   3  -1 40.4711  3.1600  11
   6  -3   1 47.1244  3.5533   7
  -7   3  -1 83.8239  4.4343  12
   7  -3   1 83.3343  5.4463   8
   7  -3   1 77.9213  5.4178   7
   8  -3   1 13.2966  4.2710   8
  -9  -2   1 47.2072  4.9223   8
   8   2  -1 4.03765 4.18709   9
   8   2  -1 6.32612 4.28788  10
  -8  -2   1 9.19487 3.58337   8
  -8  -2   1 3.68287 3.32057   7
   7   2  -1 25.3577  3.9756   9
   7   2  -1 28.7336  3.8777  10
  -7  -2   1 21.3206  3.2042   7
   6   2  -1 637.304  14.775   2
   6   2  -1 645.828  15.390   9
  -6  -2   1 644.637  15.182   4
  -6  -2   1 640.384  14.308   7
   5   2  -1 23.1692  2.2726   2
   5   2  -1 28.4372  2.0084   5
   5   2  -1 29.3559  2.6248   9
  -5  -2   1 29.7878  2.4894   4
  -5  -2   1 27.8448  2.3823   7
   4   2  -1 1346.87   25.35   5
   4   2  -1 1391.64   27.93   2
   4   2  -1 1350.34   27.73   6
   4   2  -1 1357.27   25.71   1
  -4  -2   1 1361.03   28.57   4
  -4  -2   1 1376.87   26.13   3
   3   2  -1 333.414   6.847   1
   3   2  -1 324.344   6.389   5
   3   2  -1 326.775   7.393   2
  -3  -2   1 319.677   7.532   4
  -3  -2   1 328.773   6.937   3
   2   2  -1 504.326  10.437   2
   2   2  -1 495.871   9.351   5
   2   2  -1 500.206   9.624   1
  -2  -2   1 498.553   9.764   3
  -2  -2   1 498.346  10.679   4
   1   2  -1 994.776  18.064   1
  -1  -2   1 961.808  18.311   3
  -1  -2   1 975.146  17.942   5
   0   2  -1 409.687   7.953   1
   0  -2   1 421.632   7.844   3
   0  -2   1 426.493   7.865   5
  -1   2  -1 3836.66   71.10   1
   1  -2   1 4031.08   73.00   5
  -2   2  -1 2430.74   45.72   3
  -2   2  -1 2461.23   45.32   1
   2  -2   1 2458.98   49.13   2
   2  -2   1 2508.84   49.82   6
   2  -2   1 2556.13   45.56   5
  -3   2  -1 174.035   3.931   3
  -3   2  -1 176.629   4.277   4
   3  -2   1 168.636   4.578   2
   3  -2   1 174.608   4.476   6
   3  -2   1 174.588   4.134   5
  -4   2  -1 1335.05   25.24   3
  -4   2  -1 1331.86   27.61   4
   4  -2   1 1329.34   27.34   2
   4  -2   1 1328.52   27.59   6
   4  -2   1 1320.00   25.22   5
  -5   2  -1 4.45087 1.49992   3
  -5   2  -1 5.72236 1.71517  11
   5  -2   1 5.74519 1.87814   7
   5  -2   1 2.87689 1.86421   2
   5  -2   1 2.73105 1.92711   6
  -6   2  -1 101.963   4.277  11
   6  -2   1 107.285   4.994   7
   6  -2   1 99.0487  5.0231   6
   7  -2   1 63.2999  4.3760   7
   7  -2   1 65.2615  4.6754   8
   8  -2   1 36.3331  4.6219   8
   8   1  -1 18.6192  4.6803  10
  -8  -1   1 8.68655 3.63274   7
   7   1  -1 46.4752  4.0540   8
   7   1  -1 54.6050  4.5754  10
   7   1  -1 49.8968  4.6013   9
  -7  -1   1 46.5414  3.8536   7
   6   1  -1 152.753   6.064   9
   6   1  -1 145.065   5.535   2
  -6  -1   1 146.454   5.286   7
  -6  -1   1 142.779   5.709   4
   5   1  -1 2.89378 1.32797   5
   5   1  -1 5.57654 1.83273   2
   5   1  -1 6.53310 2.05636   9
   5   1  -1 3.50170 1.49328   6
  -5  -1   1 3.92501 1.75827   7
  -5  -1   1 3.73412 1.79691   4
   4   1  -1 610.572  13.148   2
   4   1  -1 606.952  12.145   1
   4   1  -1 604.270  12.960   6
   4   1  -1 599.135  11.859   5
  -4  -1   1 604.264  13.482   4
  -4  -1   1 617.993  12.353   3
   3   1  -1 118.658   3.364   2
   3   1  -1 119.128   3.128   6
   3   1  -1 119.463   3.114   1
   3   1  -1 117.799   2.846   5
  -3  -1   1 117.748   3.449   4
  -3  -1   1 121.353   3.222   3
   2   1  -1 1535.94   27.84   1
   2   1  -1 1463.66   30.17   2
   2   1  -1 1549.29   27.88   5
  -2  -1   1 1521.32   31.00   4
  -2  -1   1 1522.88   28.34   3
   1   1  -1 122.028   2.497   5
   1   1  -1 128.557   2.588   1
  -1  -1   1 122.856   2.657   3
   0   1  -1 60.3898  1.3707   1
   0  -1   1 60.5815  1.2963   3
   0  -1   1 61.4984  1.3175   5
  -1   1  -1 5990.38  109.09   1
  -1   1  -1 5853.48  109.81   3
   1  -1   1 6088.21  110.23   5
  -2   1  -1 102.088   2.308   3
   2  -1   1 102.745   2.564   1
   2  -1   1 99.1359  2.7549   2
   2  -1   1 103.233   2.430   5
   2  -1   1 102.806   2.631   6
  -3   1  -1 1294.43   24.46   3
  -3   1  -1 1326.86   26.79   4
   3  -1   1 1309.45   26.61   6
   3  -1   1 1303.20   26.43   2
   3  -1   1 1296.24   24.34   5
   3  -1   1 1299.33   24.37   1
  -4   1  -1 220.661   5.530   4
  -4   1  -1 220.763   5.057   3
   4  -1   1 212.190   5.415   1
   4  -1   1 223.885   5.811   2
   4  -1   1 217.722   5.051   5
   4  -1   1 212.606   5.525   6
  -5   1  -1 37.3132  2.8428   4
  -5   1  -1 35.2478  2.5018   3
   5  -1   1 38.2466  2.5140   6
   5  -1   1 32.4778  2.6280   7
   5  -1   1 30.8656  2.5832   2
  -6   1  -1 362.607   8.644  11
   6  -1   1 352.175   9.361   6
   6  -1   1 365.627   9.659   2
   6  -1   1 375.956   9.435   7
   7  -1   1 23.0345  3.6739   8
   7  -1   1 20.2656  3.2385   7
  -8   1  -1 17.1989  3.9040   7
   8  -1   1 16.2526  4.0454   8
   9  -1   1 46.1350  5.4062   8
   8   0  -1 13.9983  3.9998   8
   7   0  -1 311.674   9.937   9
   7   0  -1 309.885   9.623  10
   7   0  -1 312.639   9.119   8
  -7   0   1 314.908   8.880   7
   6   0  -1 18.6546  2.6582   2
   6   0  -1 20.9389  3.1054   9
  -6   0   1 18.7363  2.7638   4
  -6   0   1 21.2791  2.7129   7
   5   0  -1 589.331  13.266   6
   5   0  -1 623.664  13.891   9
   5   0  -1 587.092  13.249   2
   5   0  -1 564.614  12.036   5
  -5   0   1 595.265  13.620   4
   4   0  -1 702.784  13.763   1
   4   0  -1 687.493  13.631   5
   4   0  -1 696.082  14.888   2
   4   0  -1 692.602  14.910   6
  -4   0   1 708.025  14.006   3
  -4   0   1 700.753  15.294   4
   3   0  -1 1001.81   18.62   5
   3   0  -1 965.869  18.588   1
   3   0  -1 990.757  20.361   6
   3   0  -1 991.465  20.185   2
  -3   0   1 991.139  20.743   4
  -3   0   1 993.003  18.969   3
   2   0  -1 2082.70   37.42   1
   2   0  -1 2080.29   37.66   5
  -2   0   1 2025.18   38.12   3
  -2   0   1 2027.27   41.71   4
   1   0  -1 60.3543  1.3826   1
   1   0  -1 62.0839  1.4626   5
  -1   0   1 58.3627  1.5331   3
   0   0  -1 1846.42   33.40   1
   0   0   1 1859.35   34.33   3
   0   0   1 1815.83   34.01   5
  -1   0  -1 46.4075  1.0552   3
   1   0   1 46.0825  1.0697   5
   1   0   1 49.0423  1.2074   1
  -2   0  -1 606.235  11.616   3
   2   0   1 627.214  11.492   5
   2   0   1 617.659  11.641   1
   2   0   1 604.821  12.605   2
  -3   0  -1 2466.15   45.84   3
  -3   0  -1 2460.46   50.16   4
   3   0   1 2468.17   45.34   1
   3   0   1 2499.58   45.37   5
   3   0   1 2503.05   49.62   6
   3   0   1 2450.07   49.17   2
  -4   0  -1 30.0916  1.8467   3
  -4   0  -1 28.6220  1.9873   4
   4   0   1 26.6346  1.7917   1
   4   0   1 27.1082  1.8831   6
   4   0   1 29.2624  2.0241   2
   4   0   1 25.3417  1.6561   5
  -5   0  -1 658.627  14.319   4
   5   0   1 636.769  13.966   6
   5   0   1 655.725  14.001   7
   5   0   1 648.624  14.352   2
   5   0   1 608.468  12.704   5
  -6   0  -1 341.039   8.785   4
   6   0   1 327.881   8.718   7
   6   0   1 327.867   8.780   9
   6   0   1 322.611   8.926   2
  -7   0  -1 1.85769 2.66025   7
   7   0   1 2.12794 3.11907   8
  -8   0  -1 194.772   7.752   7
   8   0   1 189.387   7.896   8
   9   0   1 28.3833  4.8049   8
   7  -1  -1 108.061   5.762   8
  -7   1   1 111.497   5.748   7
   6  -1  -1 2.28008 2.73407   9
   6  -1  -1 1.40176 2.47240   6
   6  -1  -1 0.69303 2.22830   2
  -6   1   1 0.69458 1.95134  11
  -6   1   1 1.09039 2.36470   4
   5  -1  -1 443.630  10.431   2
   5  -1  -1 430.190  10.536   6
   5  -1  -1 453.638  10.961   9
   5  -1  -1 437.068  10.122   7
  -5   1   1 439.829   9.812  11
  -5   1   1 446.992  10.744   4
   4  -1  -1 237.702   5.751   5
   4  -1  -1 249.352   6.356   6
   4  -1  -1 255.844   5.821   1
   4  -1  -1 259.249   6.301   2
  -4   1   1 255.421   6.509   4
  -4   1   1 240.622   5.916   3
   3  -1  -1 11.9307  1.2081   2
   3  -1  -1 9.76335 1.04377   1
   3  -1  -1 7.44089 1.03897   5
   3  -1  -1 10.1488  1.2262   6
  -3   1   1 7.07209 1.05800   3
  -3   1   1 9.72185 1.21473   4
   2  -1  -1 122.476   3.035   2
   2  -1  -1 122.314   2.803   1
   2  -1  -1 124.121   2.867   5
   2  -1  -1 125.780   3.149   6
  -2   1   1 121.455   3.227   4
  -2   1   1 119.809   2.970   3
   1  -1  -1 7445.71  136.30   1
   1  -1  -1 7727.97  138.72   5
  -1   1   1 7380.16  139.11   3
   0  -1  -1 655.776  12.470   5
   0   1   1 665.457  12.540   3
   0   1   1 701.596  12.254   1
  -1  -1  -1 997.795  18.510   3
   1   1   1 1006.33   18.29   1
   1   1   1 990.485  18.220   5
  -2  -1  -1 571.162  10.824   3
   2   1   1 563.169  11.725   2
   2   1   1 570.938  10.820   1
   2   1   1 568.410  10.533   5
  -3  -1  -1 886.739  16.682   3
  -3  -1  -1 873.627  18.226   4
   3   1   1 877.796  16.642   1
   3   1   1 854.670  18.004   2
   3   1   1 875.077  16.254   5
  -4  -1  -1 16.2203  1.3729   3
  -4  -1  -1 17.5009  1.5194   4
   4   1   1 14.9324  1.5028   1
   4   1   1 15.3033  1.1020   5
   4   1   1 15.8303  1.6642   2
   4   1   1 17.1555  1.2446   6
  -5  -1  -1 233.323   6.264   4
   5   1   1 226.267   6.348   7
   5   1   1 232.548   5.748   6
   5   1   1 231.021   5.223   5
   5   1   1 232.816   6.545   2
  -6  -1  -1 72.1762  4.2633   7
  -6  -1  -1 71.6602  4.1251   4
   6   1   1 78.0087  4.2092   9
   6   1   1 63.4308  4.3718   2
  -7  -1  -1 245.185   7.872   7
   7   1   1 245.138   8.051   9
   7   1   1 247.157   8.144   8
  -8  -1  -1 22.3312  3.8519   7
   8   1   1 23.9711  4.1613   8
   7  -2  -1 29.6383  3.8487   8
  -7   2   1 28.7175  3.4707   7
   6  -2  -1 135.078   5.705   2
   6  -2  -1 160.223   6.218   9
   6  -2  -1 143.491   6.037   6
   6  -2  -1 141.283   5.438   7
  -6   2   1 142.106   5.124  11
   5  -2  -1 267.773   7.520   9
   5  -2  -1 260.203   7.087   2
   5  -2  -1 261.011   6.977   7
   5  -2  -1 255.361   7.359   6
  -5   2   1 265.074   7.260   4
  -5   2   1 255.818   6.679  11
   4  -2  -1 0.07227 1.31944   2
   4  -2  -1 1.61176 1.47377   6
  -4   2   1 0.65462 1.37307   4
  -4   2   1 0.55327 1.26903   3
   3  -2  -1 1955.68   39.30   6
   3  -2  -1 1914.10   38.57   2
   3  -2  -1 1906.00   35.88   5
  -3   2   1 1960.28   36.24   3
  -3   2   1 1916.19   39.62   4
   2  -2  -1 4263.67   82.77   6
   2  -2  -1 4027.09   81.31   2
   2  -2  -1 4104.70   75.64   5
  -2   2   1 4099.94   74.95   1
  -2   2   1 4158.04   76.32   3
  -2   2   1 4200.53   83.53   4
   1  -2  -1 9755.05  199.14   6
   1  -2  -1 9979.86  182.23   5
  -1   2   1 9999.99  183.00   3
  -1   2   1 9882.19  179.72   1
   0  -2  -1 1607.51   29.63   5
   0   2   1 1630.45   29.39   1
   0   2   1 1624.38   29.86   3
  -1  -2  -1 53.5678  1.1520   5
   1   2   1 54.9477  1.4139   1
  -2  -2  -1 2309.34   47.72   4
  -2  -2  -1 2339.91   43.62   3
   2   2   1 2393.33   46.73   2
   2   2   1 2405.30   43.07   1
  -3  -2  -1 663.062  13.029   3
  -3  -2  -1 668.262  14.248   4
   3   2   1 675.659  12.473   5
   3   2   1 679.086  14.157   2
   3   2   1 678.858  13.061   1
  -4  -2  -1 195.959   4.628   3
  -4  -2  -1 184.657   4.994   4
   4   2   1 197.938   4.836   1
   4   2   1 185.356   4.365   6
   4   2   1 191.953   5.195   2
   4   2   1 182.001   3.977   5
  -5  -2  -1 474.218  11.019   4
  -5  -2  -1 470.227  10.750   7
   5   2   1 484.317  11.055   9
   5   2   1 474.337  11.096   2
   5   2   1 461.371   9.312   5
  -6  -2  -1 5.49857 2.34517   7
  -6  -2  -1 4.97175 2.11973   4
   6   2   1 2.13403 2.29024   2
   6   2   1 7.11592 2.32799   9
  -7  -2  -1 184.806   6.608   7
   7   2   1 188.426   7.097   9
  -8  -2  -1 183.785   7.483   7
   8   2   1 164.123   7.642   8
   8   2   1 177.903   7.803  10
  -9  -2  -1 3.60153 4.28910   8
 -10  -2  -1 16.4865  3.0216   8
   6  -3  -1 43.5635  3.3378   7
  -6   3   1 42.2198  3.2649  11
   5  -3  -1 201.759   6.587   6
   5  -3  -1 211.051   6.546   9
   5  -3  -1 209.608   6.295   2
   5  -3  -1 206.446   6.006   7
  -5   3   1 208.325   6.000  11
   4  -3  -1 366.301   9.030   6
   4  -3  -1 358.335   8.671   2
  -4   3   1 364.581   8.393  11
  -4   3   1 373.931   8.065   3
  -4   3   1 369.043   8.791   4
   3  -3  -1 1393.92   29.01   2
   3  -3  -1 1429.46   27.12   5
   3  -3  -1 1437.33   29.66   6
  -3   3   1 1453.17   29.74   4
  -3   3   1 1457.94   27.21   3
  -3   3   1 1447.56   26.84   1
   2  -3  -1 13.5011  1.2717   6
   2  -3  -1 13.5866  1.1594   5
  -2   3   1 16.0751  1.1696   4
  -2   3   1 13.7310  1.0788   1
  -2   3   1 12.8101  1.0112   3
   1  -3  -1 160.888   3.535   5
   1  -3  -1 159.108   3.845   6
  -1   3   1 159.951   3.466   1
  -1   3   1 160.670   3.413   3
   0  -3  -1 502.023   9.334   5
   0   3   1 500.149   9.366   3
   0   3   1 479.696   9.338   1
  -1  -3  -1 431.816   7.969   5
   1   3   1 425.038   8.248   1
   1   3   1 429.125   8.254   3
  -2  -3  -1 1919.08   39.75   4
  -2  -3  -1 1965.94   36.34   3
   2   3   1 1976.33   38.97   2
   2   3   1 1975.82   35.92   1
  -3  -3  -1 833.689  16.100   3
  -3  -3  -1 842.671  17.609   4
   3   3   1 845.423  16.080   1
   3   3   1 823.865  17.390   2
  -4  -3  -1 677.166  14.780   4
  -4  -3  -1 682.456  13.535   3
   4   3   1 675.742  12.629   5
   4   3   1 684.284  14.737   2
   4   3   1 681.725  13.585   1
  -5  -3  -1 915.794  19.938   4
  -5  -3  -1 908.274  19.152   7
   5   3   1 919.383  19.775   2
   5   3   1 932.088  19.870   9
  -6  -3  -1 246.550   7.283   4
  -6  -3  -1 249.494   7.300   7
   6   3   1 256.009   7.528   9
   6   3   1 244.343   7.543   2
  -7  -3  -1 59.7081  4.1961   7
   7   3   1 61.1661  4.5308   8
   7   3   1 68.7147  5.0345  10
   7   3   1 57.5819  4.1307   9
  -8  -3  -1 54.6723  4.9892   8
  -8  -3  -1 57.9870  4.7082   7
   8   3   1 49.6188  4.6826  10
   8   3   1 45.0940  4.5550   9
  -9  -3  -1 67.8163  5.6835   8
 -10  -3  -1 45.1485  5.5334   8
  -7   4   1 16.9569  3.3499  12
   6  -4  -1 111.550   5.194   7
  -6   4   1 127.821   5.124  12
  -6   4   1 115.718   5.317  11
   5  -4  -1 30.7256  2.6564   7
   5  -4  -1 29.2830  3.1746   6
  -5   4   1 27.9311  2.6937  11
   4  -4  -1 346.208   8.824   6
   4  -4  -1 330.650   8.013   7
  -4   4   1 354.195   7.656   3
  -4   4   1 339.767   8.288   4
  -4   4   1 335.694   8.202  11
   3  -4  -1 279.113   7.098   6
  -3   4   1 277.349   6.737   4
  -3   4   1 287.128   6.369   1
  -3   4   1 285.316   6.181   3
  -3   4   1 276.888   6.840   2
   2  -4  -1 576.308  11.581   5
   2  -4  -1 589.616  12.699   6
  -2   4   1 578.400  11.436   1
  -2   4   1 574.593  12.412   2
  -2   4   1 599.635  11.416   3
  -2   4   1 593.904  12.468   4
   1  -4  -1 488.397  10.244   6
   1  -4  -1 487.758   9.364   5
  -1   4   1 468.324  10.083   2
  -1   4   1 474.895   9.309   1
  -1   4   1 474.280   9.183   3
  -1   4   1 462.031  10.028   4
   0  -4  -1 305.465   5.909   5
   0  -4  -1 310.107   6.465   6
   0   4   1 304.364   5.885   3
   0   4   1 290.713   6.035   1
   0   4   1 274.943   6.511   2
  -1  -4  -1 2395.46   44.21   5
   1   4   1 2432.54   48.04   2
   1   4   1 2434.76   44.82   3
   1   4   1 2434.53   44.27   1
   1   4   1 2440.09   49.06   4
  -2  -4  -1 3265.69   60.42   3
   2   4   1 3282.79   59.62   1
   2   4   1 3269.74   64.69   2
  -3  -4  -1 834.922  16.071   3
  -3  -4  -1 819.692  17.559   4
   3   4   1 840.364  16.069   1
   3   4   1 829.487  17.417   2
  -4  -4  -1 1319.09   27.84   4
   4   4   1 1346.14   27.51   2
  -5  -4  -1 32.2649  2.5766   7
  -5  -4  -1 27.8121  2.3587   4
   5   4   1 32.4531  2.7672   2
   5   4   1 34.2514  2.5694   9
  -6  -4  -1 3.18215 2.35314   7
  -6  -4  -1 5.13060 2.19242   4
   6   4   1 9.14575 2.41171   9
   6   4   1 3.75390 2.38804   2
  -7  -4  -1 308.262   9.047   7
  -7  -4  -1 316.987   9.391   8
   7   4   1 304.861   8.881  10
   7   4   1 312.354   9.416   9
  -8  -4  -1 15.8821  3.9956   8
  -8  -4  -1 20.8278  3.8985   7
   8   4   1 16.8137  3.9160   9
   8   4   1 23.8904  4.2425  10
  -9  -4  -1 179.596   8.459   8
   9   4   1 166.255   8.901  10
 -10  -4  -1 15.2794  4.8725   8
  -7   5   1 3.94771 3.20739  11
  -7   5   1 3.97353 3.34250  12
  -6   5   1 225.312   7.189  11
  -6   5   1 231.292   6.877  12
   5  -5  -1 2.29584 2.15384   7
  -5   5   1 1.83976 2.35093  11
  -5   5   1 0.88871 2.39467   2
   4  -5  -1 150.351   4.807   7
   4  -5  -1 157.602   5.632   6
  -4   5   1 157.051   5.234   2
  -4   5   1 152.055   4.947  11
   3  -5  -1 46.5056  3.1367   6
  -3   5   1 46.2648  2.6927   1
  -3   5   1 50.4712  2.7544  11
  -3   5   1 50.1239  3.0073   2
  -3   5   1 57.3599  2.5183   4
  -3   5   1 59.9877  2.3152   3
   2  -5  -1 206.903   5.420   6
   2  -5  -1 202.293   4.944   5
  -2   5   1 203.838   5.309   2
  -2   5   1 208.609   4.927   4
  -2   5   1 201.000   4.875   1
  -2   5   1 208.091   4.527   3
   1  -5  -1 1349.49   25.54   5
   1  -5  -1 1367.33   27.94   6
  -1   5   1 1350.58   27.64   2
  -1   5   1 1383.82   27.86   4
  -1   5   1 1368.19   25.48   1
  -1   5   1 1368.25   25.46   3
   0  -5  -1 69.5450  2.2367   6
   0  -5  -1 72.1140  2.0700   5
   0   5   1 73.9341  2.1345   4
   0   5   1 70.6182  2.4825   2
   0   5   1 74.5782  1.9801   3
   0   5   1 73.5921  2.3595   1
  -1  -5  -1 1475.20   27.22   5
   1   5   1 1483.59   30.27   4
   1   5   1 1493.59   27.52   1
   1   5   1 1472.89   29.84   2
  -2  -5  -1 166.223   3.889   3
   2   5   1 164.529   4.446   2
   2   5   1 170.164   4.180   4
   2   5   1 164.237   4.117   1
  -3  -5  -1 214.592   5.485   4
  -3  -5  -1 218.811   5.079   3
   3   5   1 221.921   5.292   1
   3   5   1 218.564   5.682   2
  -4  -5  -1 742.629  16.179   4
   4   5   1 736.730  16.121   2
  -5  -5  -1 3.12567 1.83646   4
  -5  -5  -1 3.85411 1.89784   7
   5   5   1 4.84788 1.84838   9
   5   5   1 4.26903 1.98043   2
  -6  -5  -1 286.340   7.980   7
  -6  -5  -1 275.146   8.087   4
   6   5   1 276.296   8.238   2
   6   5   1 277.747   8.035   9
  -7  -5  -1 80.0134  5.5128   8
  -7  -5  -1 77.3315  5.3148   7
   7   5   1 82.8152  5.3377  10
   7   5   1 79.1348  5.1912   9
  -8  -5  -1 105.124   6.545   7
  -8  -5  -1 106.275   6.318   8
   8   5   1 110.725   6.676  10
   8   5   1 106.021   6.838   9
  -9  -5  -1 99.3580  6.8126   8
   9   5   1 89.2651  6.7100  10
 -10  -5  -1 5.76941 4.78557   8
  -7   6   1 82.3923  5.5325  12
  -6   6   1 68.8307  4.7958  11
  -6   6   1 69.3133  4.8567  12
   5  -6  -1 64.2422  4.3044   7
  -5   6   1 59.8668  4.1960  11
  -5   6   1 63.0016  4.2191   2
  -5   6   1 60.4541  3.8273  12
   4  -6  -1 388.155   9.383   7
   4  -6  -1 396.708  10.491   6
  -4   6   1 413.066  10.109   2
  -4   6   1 403.625   9.678  11
   3  -6  -1 -0.4123  1.8960   6
  -3   6   1 0.26733 1.64873  11
  -3   6   1 1.33565 1.76496   2
   2  -6  -1 658.214  14.346   6
  -2   6   1 648.059  13.034   1
  -2   6   1 648.787  12.627   3
  -2   6   1 640.453  14.131   2
  -2   6   1 662.766  13.841   4
   1  -6  -1 294.404   6.394   5
   1  -6  -1 293.811   6.994   6
  -1   6   1 296.066   6.079   3
  -1   6   1 302.150   7.211   2
  -1   6   1 300.878   6.659   4
  -1   6   1 291.912   6.592   1
   0  -6  -1 3.31678 0.93448   6
   0  -6  -1 3.27103 0.88445   5
   0   6   1 3.04871 0.73507   3
   0   6   1 4.86159 1.13732   1
   0   6   1 3.57106 1.19126   2
   0   6   1 3.93122 0.81329   4
  -1  -6  -1 1482.72   29.06   6
  -1  -6  -1 1426.46   26.53   5
   1   6   1 1416.12   29.23   2
   1   6   1 1452.73   29.52   4
   1   6   1 1405.70   26.92   1
  -2  -6  -1 0.40189 0.89547   3
  -2  -6  -1 0.40748 0.48031   5
   2   6   1 1.12466 0.86265   4
   2   6   1 0.52482 1.02277   1
   2   6   1 0.43107 1.09845   2
  -3  -6  -1 1217.58   25.54   4
  -3  -6  -1 1218.52   23.36   3
   3   6   1 1220.63   23.35   1
   3   6   1 1223.96   25.31   2
  -4  -6  -1 230.473   6.292   4
  -4  -6  -1 230.965   6.128   7
   4   6   1 233.516   6.540   2
   4   6   1 240.256   6.272   9
  -5  -6  -1 13.6693  2.2813   7
  -5  -6  -1 14.5586  2.1917   4
   5   6   1 12.8847  2.0983   9
   5   6   1 13.4223  2.3665   2
  -6  -6  -1 339.884   9.050   7
   6   6   1 332.232   9.163   9
  -7  -6  -1 47.1100  4.2241   8
  -7  -6  -1 51.0865  4.0939   7
   7   6   1 48.8180  4.1918   9
   7   6   1 55.4273  4.1770  10
  -8  -6  -1 56.9293  4.8549   7
  -8  -6  -1 61.3977  5.1509   8
   8   6   1 55.0662  4.8197   9
   8   6   1 60.3017  5.1324  10
  -9  -6  -1 17.3058  4.6501   8
   9   6   1 18.7336  5.0597  10
 -10  -6  -1 2.28653 4.75966   8
  10   6   1 0.84968 4.14593  10
  -7   7   1 50.5809  4.8403  12
  -6   7   1 -4.6353  3.0345  12
  -6   7   1 3.35705 3.05439  11
  -5   7   1 134.799   5.364  12
  -5   7   1 134.215   5.649  11
   4  -7  -1 164.964   5.396   7
  -4   7   1 157.413   5.617  11
  -4   7   1 166.862   5.639  12
  -4   7   1 177.969   6.083   2
   3  -7  -1 158.942   5.722   6
   3  -7  -1 160.759   4.945   7
  -3   7   1 166.491   5.177  11
  -3   7   1 167.659   5.562   2
   2  -7  -1 260.224   6.974   6
  -2   7   1 258.924   6.999   2
  -2   7   1 261.463   5.640   3
  -2   7   1 261.327   6.559  11
   1  -7  -1 214.962   5.729   6
  -1   7   1 217.673   6.017   2
  -1   7   1 223.176   5.268   4
  -1   7   1 220.412   5.524   1
  -1   7   1 221.738   4.823   3
   0  -7  -1 1826.50   34.43   5
   0  -7  -1 1878.86   37.72   6
   0   7   1 1842.71   34.59   3
   0   7   1 1906.14   37.89   4
   0   7   1 1819.26   37.61   2
   0   7   1 1861.92   34.71   1
  -1  -7  -1 749.941  14.025   5
  -1  -7  -1 770.263  15.366   6
  -1  -7  -1 738.288  14.319   3
   1   7   1 702.036  14.585   1
   1   7   1 712.209  15.853   2
   1   7   1 747.104  15.636   4
  -2  -7  -1 419.669   7.967   5
  -2  -7  -1 417.186   8.713   6
  -2  -7  -1 411.816   8.606   3
   2   7   1 410.211   9.322   4
   2   7   1 409.111   8.950   1
   2   7   1 417.247   9.728   2
  -3  -7  -1 1905.93   39.65   4
   3   7   1 1935.38   39.18   2
  -4  -7  -1 220.006   6.082   7
  -4  -7  -1 225.007   6.315   4
   4   7   1 222.040   6.524   2
   4   7   1 222.407   6.169   9
  -5  -7  -1 529.696  12.628   4
   5   7   1 524.537  12.751   2
  -6  -7  -1 584.368  13.760   7
  -6  -7  -1 589.371  14.000   8
   6   7   1 597.955  14.160   9
   6   7   1 583.405  13.675  10
  -7  -7  -1 22.2807  3.6314   8
  -7  -7  -1 23.7250  3.5544   7
   7   7   1 20.2673  3.3066   9
   7   7   1 19.0579  3.4989  10
  -8  -7  -1 328.929  10.199   7
  -8  -7  -1 328.877  10.192   8
   8   7   1 322.371  10.434  10
   8   7   1 315.842  10.411   9
  -9  -7  -1 2.60790 4.38144   8
   9   7   1 8.12394 4.83328  10
 -10  -7  -1 50.4092  5.9133   8
  10   7   1 50.5880  6.5353  10
  -7   8   1 33.3289  4.4293  12
  -6   8   1 -0.5892  3.5102  12
  -5   8   1 115.658   5.354  12
  -5   8   1 117.072   5.984  11
   4  -8  -1 1.21566 2.32928   7
  -4   8   1 1.64043 2.43405  11
  -4   8   1 2.59324 2.68758   2
  -4   8   1 -1.0582  2.3674  12
   3  -8  -1 17.1938  2.3191   7
  -3   8   1 16.9084  2.4178  11
  -3   8   1 19.8034  2.8215   2
   2  -8  -1 297.473   7.437   7
   2  -8  -1 298.608   8.077   6
  -2   8   1 312.155   7.637  11
  -2   8   1 315.001   8.260   2
   1  -8  -1 2.13785 1.59331   6
  -1   8   1 7.37874 1.92289   2
  -1   8   1 4.74161 1.12088   4
  -1   8   1 3.49014 1.55969  11
  -1   8   1 4.40740 1.00390   3
   0  -8  -1 635.218  13.518   6
   0  -8  -1 617.963  12.330   5
   0   8   1 616.042  12.208   3
   0   8   1 626.024  13.379   4
   0   8   1 618.164  13.969   2
  -1  -8  -1 55.3527  2.1331   5
  -1  -8  -1 57.6045  2.3466   6
  -1  -8  -1 56.4603  2.3204   3
   1   8   1 53.1463  3.2562   2
   1   8   1 56.9593  2.3886   4
  -2  -8  -1 300.275   6.795   3
  -2  -8  -1 301.679   6.069   5
   2   8   1 299.477   7.919   2
  -3  -8  -1 142.569   4.579   4
  -3  -8  -1 143.436   4.689   7
   3   8   1 145.903   4.466   9
   3   8   1 142.425   5.103   2
  -4  -8  -1 65.9569  3.7622   4
  -4  -8  -1 70.4378  3.7855   7
   4   8   1 65.3593  4.0508   2
   4   8   1 65.2575  3.5045   9
  -5  -8  -1 467.332  11.727   4
  -5  -8  -1 477.138  11.363   7
   5   8   1 471.484  11.564   9
   5   8   1 477.134  12.058   2
  -6  -8  -1 93.2503  5.1331   8
  -6  -8  -1 94.3505  4.9709   7
  -7  -8  -1 212.038   7.694   7
  -7  -8  -1 212.879   7.951   8
   7   8   1 211.675   7.721  10
   7   8   1 192.784   7.603   9
  -8  -8  -1 37.4577  4.5804   8
  -8  -8  -1 33.9242  4.4781   7
   8   8   1 31.1022  4.4735   9
   8   8   1 37.8719  4.7951  10
  -9  -8  -1 5.93285 4.52792   8
   9   8   1 7.57387 4.73510  10
 -10  -8  -1 0.68454 3.88322   8
  10   8   1 7.41508 5.81177  10
  -7   9   1 2.52460 4.10934  12
  -6   9   1 24.5961  4.3600  12
  -5   9   1 144.457   6.433  11
  -5   9   1 136.735   5.968  12
   4  -9  -1 3.82072 2.19926   8
  -4   9   1 5.73430 2.94261  11
  -4   9   1 0.79954 2.65909  12
  -3   9   1 188.039   5.740  12
  -3   9   1 202.164   6.254  11
   2  -9  -1 196.942   5.882   7
   2  -9  -1 206.018   6.466   6
  -2   9   1 207.535   6.724   2
  -2   9   1 206.886   6.059  11
   1  -9  -1 400.897   9.759   6
   1  -9  -1 397.949   9.279   7
  -1   9   1 402.232  10.169   2
  -1   9   1 409.172   9.361  11
   0  -9  -1 396.413   9.036   7
   0  -9  -1 397.477   9.181   6
   0   9   1 390.337   8.854  11
   0   9   1 379.338   9.863   2
   0   9   1 395.714   8.927   4
  -1  -9  -1 2.29013 1.14935   5
  -1  -9  -1 1.38745 1.15787   3
  -1  -9  -1 1.85567 1.27004   6
  -1  -9  -1 6.76736 1.82446   7
   1   9   1 3.81553 2.01099   2
   1   9   1 1.40740 1.19272   4
  -2  -9  -1 692.492  14.715   7
  -2  -9  -1 686.617  13.103   5
   2   9   1 685.013  14.873   9
   2   9   1 670.244  15.544   2
  -3  -9  -1 33.8489  2.4534   4
  -3  -9  -1 32.4359  2.7813   7
   3   9   1 34.3752  2.3656   9
   3   9   1 32.0499  2.9047   2
  -4  -9  -1 380.046   9.425   7
  -4  -9  -1 372.919   9.707   4
   4   9   1 376.602   9.474   9
   4   9   1 392.434  10.296   2
  -5  -9  -1 762.348  16.939   7
   5   9   1 769.357  17.399   9
  -6  -9  -1 0.98083 1.27708   7
  -6  -9  -1 0.92000 1.36306   8
   6   9   1 3.68036 2.75715  10
   6   9   1 5.82295 2.67361   9
  -7  -9  -1 139.278   6.659   8
  -7  -9  -1 145.009   6.457   7
   7   9   1 136.854   6.568  10
   7   9   1 138.149   6.556   9
  -8  -9  -1 157.579   8.024   8
   8   9   1 166.319   8.044  10
  -9  -9  -1 71.2346  6.0695   8
   9   9   1 65.6340  6.1536  10
  -6  10   1 113.344   6.771  12
  -5  10   1 7.02304 3.71941  12
  -4  10   1 13.6332  3.3496  11
  -4  10   1 15.4096  3.4639  12
   3 -10  -1 63.6317  4.2762   7
  -3  10   1 62.7829  4.1607  12
  -3  10   1 66.2475  4.8164  11
   2 -10  -1 16.8446  2.5743   7
  -2  10   1 18.3536  3.0504   2
  -2  10   1 20.3643  2.7654  11
  -2  10   1 18.9704  2.6890  12
   1 -10  -1 74.8587  3.8534   7
   1 -10  -1 71.8088  3.9229   6
  -1  10   1 72.9681  4.6772   2
  -1  10   1 76.1787  3.9523  11
   0 -10  -1 484.854  10.882   7
   0 -10  -1 475.272  11.065   6
   0 -10  -1 471.349   9.954   3
   0  10   1 475.934  10.727  11
   0  10   1 476.847  11.886   2
  -1 -10  -1 2.10154 1.48858   6
  -1 -10  -1 3.87475 1.94017   7
   1  10   1 3.41280 2.32352   2
   1  10   1 2.18277 1.35960   4
  -2 -10  -1 302.979   8.022   7
   2  10   1 312.628   7.675   9
   2  10   1 319.237   8.965   2
  -3 -10  -1 88.5943  4.5046   7
  -3 -10  -1 93.5882  4.1860   4
   3  10   1 92.3628  3.8715   9
   3  10   1 89.3168  5.1148   2
  -4 -10  -1 147.867   5.705   7
  -4 -10  -1 151.171   5.692   4
   4  10   1 145.743   6.309   2
   4  10   1 141.505   5.201   9
  -5 -10  -1 160.545   6.275   7
  -5 -10  -1 169.677   6.604   8
   5  10   1 167.000   6.008   9
   5  10   1 163.859   5.717  10
  -6 -10  -1 10.3569  3.4494   8
  -6 -10  -1 15.6990  3.1911   7
   6  10   1 10.1075  2.8065   9
   6  10   1 14.0504  3.0743  10
  -7 -10  -1 88.4678  5.6696   7
  -7 -10  -1 88.7227  5.8884   8
   7  10   1 111.416   5.855  10
   7  10   1 116.507   6.074   9
  -8 -10  -1 1.16458 4.32702   8
   8  10   1 2.36683 4.06960  10
  -9 -10  -1 93.1662  6.8379   8
   9  10   1 91.5545  6.7402  10
  -6  11   1 6.45839 4.27059  12
  -5  11   1 2.46939 3.78277  12
  -4  11   1 11.2033  2.2958  11
  -4  11   1 9.78279 2.07099  12
  -3  11   1 130.566   5.818  11
  -3  11   1 121.174   5.389  12
   2 -11  -1 36.2261  3.1941   7
  -2  11   1 38.4250  3.3981  11
  -2  11   1 36.4725  3.4073  12
   1 -11  -1 994.213  20.913   7
  -1  11   1 978.911  22.270   2
  -1  11   1 1019.79   21.10  11
   0 -11  -1 110.613   4.504   6
   0 -11  -1 110.220   4.643   7
   0  11   1 121.484   5.818   2
   0  11   1 107.753   4.448  11
  -1 -11  -1 931.644  19.780   7
  -1 -11  -1 954.253  20.078   6
   1  11   1 955.859  21.350   2
   1  11   1 936.752  19.502  11
   1  11   1 919.969  20.152   4
   1  11   1 959.695  20.098   9
  -2 -11  -1 283.318   7.777   7
  -2 -11  -1 289.221   7.677   4
   2  11   1 290.666   7.429   9
   2  11   1 282.183   8.816   2
  -3 -11  -1 36.5251  2.9155   4
  -3 -11  -1 36.7573  3.3655   7
   3  11   1 35.1640  2.6908   9
  -4 -11  -1 534.948  13.246   8
  -4 -11  -1 544.564  12.992   7
   4  11   1 561.977  13.118   9
  -5 -11  -1 21.1813  3.3061   7
  -5 -11  -1 20.5989  3.5136   8
   5  11   1 19.9219  2.8657  10
   5  11   1 22.0915  2.9984   9
  -6 -11  -1 146.510   6.363   7
  -6 -11  -1 134.674   6.591   8
   6  11   1 139.115   6.276   9
   6  11   1 137.780   5.986  10
   7  11   1 225.945   8.454   9
   7  11   1 234.680   8.512  10
  -8 -11  -1 23.8751  4.9896   8
   8  11   1 19.1261  4.2228  10
  -9 -11  -1 46.8391  5.8889   8
   9  11   1 48.3656  5.8023  10
  -5  12   1 4.62720 4.08064  12
  -4  12   1 29.6592  4.2580  12
  -3  12   1 25.9871  3.8927  11
  -3  12   1 25.3063  3.6878  12
   2 -12  -1 228.774   7.387   8
   2 -12  -1 221.149   7.061   7
  -2  12   1 227.780   7.009  12
  -2  12   1 223.354   7.353  11
   1 -12  -1 37.7098  3.4984   8
   1 -12  -1 36.0412  3.3065   7
  -1  12   1 38.5581  3.4014  11
  -1  12   1 34.3160  3.1972  12
   0 -12  -1 67.0921  4.3019   7
   0  12   1 69.8817  4.1310  11
  -1 -12  -1 85.0560  4.5833   7
   1  12   1 96.0073  4.3320  11
  -2 -12  -1 160.741   5.569   4
  -2 -12  -1 146.835   5.648   7
   2  12   1 160.930   5.218   9
  -3 -12  -1 99.0179  5.6995   8
  -3 -12  -1 110.562   5.470   7
   3  12   1 99.2062  4.5503   9
  -4 -12  -1 311.167   9.050   7
  -4 -12  -1 314.243   9.254   8
   4  12   1 320.118   8.759   9
   4  12   1 316.354   8.596  10
  -5 -12  -1 3.46963 3.13181   7
  -5 -12  -1 3.14074 3.41536   8
   5  12   1 7.48832 2.74092  10
   5  12   1 4.24289 2.67525   9
  -6 -12  -1 296.916   9.981   8
  -6 -12  -1 300.810   9.611   7
   6  12   1 290.482   9.038  10
   6  12   1 280.387   9.121   9
  -7 -12  -1 73.1430  5.8479   8
   7  12   1 84.6378  6.3815  10
  -8 -12  -1 18.8404  3.6222   8
   8  12   1 40.7086  5.0790  10
  -9 -12  -1 75.2666  6.5936   8
  -5  13   1 0.86188 4.36550  12
  -4  13   1 38.5632  4.7560  12
  -3  13   1 3.36785 3.39203  12
   2 -13  -1 2.36893 2.04433   8
  -2  13   1 9.73005 3.16433  11
  -2  13   1 7.63668 3.10523  12
   1 -13  -1 65.5906  5.0905   8
   1 -13  -1 69.5352  4.8877   7
  -1  13   1 73.6679  4.6659  12
  -1  13   1 72.3131  5.0303  11
   0 -13  -1 80.3335  5.2658   8
   0 -13  -1 85.2215  4.9545   7
   0  13   1 86.6607  4.7698  11
   0  13   1 88.0646  4.4403  12
  -1 -13  -1 443.272  11.345   8
  -1 -13  -1 444.970  11.067   7
  -2 -13  -1 -1.1148  2.7246   7
  -2 -13  -1 0.11189 3.04611   8
  -3 -13  -1 315.779   9.684   8
  -3 -13  -1 325.661   9.493   7
   3  13   1 328.807   8.821   9
   3  13   1 321.499   8.460  10
  -4 -13  -1 57.1668  4.5854   7
  -4 -13  -1 64.8034  4.9326   8
   4  13   1 60.6706  4.5311  10
   4  13   1 62.5339  4.4370   9
  -5 -13  -1 136.206   7.365   8
  -5 -13  -1 127.666   6.921   7
   5  13   1 129.572   5.783  10
   5  13   1 136.495   6.254   9
  -6 -13  -1 163.389   7.811   8
  -6 -13  -1 157.211   7.222   7
   6  13   1 163.198   7.299   9
   6  13   1 153.086   6.729  10
  -7 -13  -1 5.38766 4.64463   8
   7  13   1 2.99124 3.84996  10
  -8 -13  -1 24.9984  4.7611   8
   8  13   1 42.3409  5.2072  10
  -4  14   1 25.7293  4.6528  12
  -3  14   1 12.5114  3.9616  12
  -2  14   1 81.5998  5.6948  12
   1 -14  -1 2.12754 3.27249   8
  -1  14   1 -0.1661  2.9652  12
  -1  14   1 0.73464 2.87297  11
   0 -14  -1 156.358   6.663   8
   0 -14  -1 161.876   6.435   7
   0  14   1 141.614   6.027  11
   0  14   1 175.543   6.055  12
  -1 -14  -1 126.171   5.945   8
  -1 -14  -1 122.133   5.863   7
  -2 -14  -1 25.6051  3.4623   7
  -2 -14  -1 33.8699  4.0507   8
  -3 -14  -1 180.561   7.192   7
  -3 -14  -1 164.118   7.534   8
   3  14   1 167.472   6.108  10
  -4 -14  -1 1.28784 3.75966   8
  -4 -14  -1 0.47261 3.20023   7
   4  14   1 0.91522 2.66141  10
   4  14   1 2.96741 2.70195   9
  -5 -14  -1 67.0263  5.5870   8
  -5 -14  -1 65.3260  5.3184   7
   5  14   1 62.1247  4.4052   9
   5  14   1 61.4758  4.5386  10
  -6 -14  -1 256.129  10.172   8
   6  14   1 255.867   8.882  10
  -7 -14  -1 1.05312 4.94697   8
   7  14   1 4.75697 4.04059  10
  -8 -14  -1 143.193   9.292   8
   8  14   1 136.297   8.374  10
  -3  15   1 1.07778 4.16128  12
  -2  15   1 106.106   6.402  12
  -1  15   1 2.00098 3.41308  12
   0 -15  -1 78.5061  5.7031   7
   0 -15  -1 111.525   6.274   8
  -1 -15  -1 1.25866 2.99891   7
  -1 -15  -1 3.31612 3.64859   8
  -2 -15  -1 77.6292  5.2477   8
  -2 -15  -1 74.0983  5.5216   7
  -3 -15  -1 75.8197  5.1892   7
  -3 -15  -1 80.7203  5.6384   8
  -4 -15  -1 4.37293 3.99819   8
  -4 -15  -1 -1.2820  3.5441   7
   4  15   1 0.08461 2.86062  10
  -5 -15  -1 267.213  10.036   8
   5  15   1 257.114   8.806  10
  -6 -15  -1 11.8372  5.1510   8
   6  15   1 15.3412  3.9752  10
  -7 -15  -1 37.2327  5.7289   8
   7  15   1 30.9696  4.6674  10
  -2  16   1 4.90092 4.15306  12
  -1  16   1 35.1884  4.5858  12
   0 -16  -1 63.2566  5.1365   8
  -1 -16  -1 7.67735 4.06283   8
  -2 -16  -1 252.531   9.240   8
  -3 -16  -1 17.9250  4.5335   8
  -4 -16  -1 30.5568  5.1704   8
  -5 -16  -1 241.286   9.730   8
   5  16   1 236.733   8.392  10
  -6 -16  -1 6.33781 5.39996   8
   6  16   1 -3.5140  3.6990  10
  -7 -16  -1 242.096  10.837   8
   7  16   1 246.081   9.707  10
  -1 -17  -1 28.7048  4.6252   8
  -2 -17  -1 3.03849 4.37078   8
  -3 -17  -1 32.0141  5.1242   8
  -4 -17  -1 121.703   8.206   8
  -5 -17  -1 4.91820 5.15710   8
  -6 -17  -1 87.0904  7.1977   8
   6  17   1 78.4775  5.6348  10
  -2 -18  -1 74.6387  6.0879   8
  -3 -18  -1 -1.6531  4.6850   8
  -4 -18  -1 93.1300  6.9107   8
  -5 -18  -1 1.45760 4.37541   8
  -3 -18   2 4.32326 5.25740   8
  -2 -18   2 72.6876  6.5499   8
  -1 -18   2 9.73147 4.74971   8
  -5 -17   2 138.967   9.369   8
  -4 -17   2 -1.3980  5.0269   8
  -3 -17   2 144.321   8.894   8
  -2 -17   2 16.1923  5.1070   8
  -1 -17   2 76.5201  6.1127   8
   0 -17   2 5.50846 4.51736   8
   1 -17   2 5.93845 4.73201   8
   6  16  -2 41.9318  4.5983  10
  -5 -16   2 43.7003  6.1181   8
  -4 -16   2 40.0565  5.7550   8
  -3 -16   2 84.0735  6.1966   8
  -2 -16   2 12.7291  4.5364   8
  -1 -16   2 72.9728  5.9507   8
   0 -16   2 103.122   7.321   8
  -1  16  -2 -0.0535  3.4228  12
   1 -16   2 0.93927 4.26969   8
  -2  16  -2 53.3169  5.0019  12
   2 -16   2 53.8682  5.4511   8
   7  15  -2 17.5764  4.6188  10
  -7 -15   2 21.6874  5.7039   8
   6  15  -2 79.5540  5.6773  10
   5  15  -2 35.4258  4.2043  10
  -5 -15   2 33.0385  5.5844   8
  -4 -15   2 154.550   8.787   8
  -3 -15   2 98.7132  6.9279   8
  -2 -15   2 48.9541  5.0389   8
  -2 -15   2 51.5429  4.6713   7
  -1 -15   2 119.718   6.241   7
  -1 -15   2 132.663   6.999   8
   0 -15   2 22.2731  4.2134   8
  -1  15  -2 93.5246  5.5229  12
   1 -15   2 93.6848  6.8016   8
  -2  15  -2 30.8661  4.3154  12
   2 -15   2 24.7129  4.5739   8
  -3  15  -2 1.07217 3.88280  12
   3 -15   2 0.51132 3.87278   8
   7  14  -2 6.03427 4.10693  10
  -7 -14   2 5.44686 4.71807   8
   6  14  -2 132.417   7.117  10
  -6 -14   2 143.213   8.606   8
   5  14  -2 22.2209  3.7352  10
   5  14  -2 17.2704  3.5770   9
  -5 -14   2 22.8808  5.1662   8
   4  14  -2 15.5530  2.8950  10
  -4 -14   2 19.1458  4.5658   8
  -4 -14   2 22.9820  4.1932   7
  -3 -14   2 25.9299  4.0535   7
  -3 -14   2 28.6092  4.5744   8
  -2 -14   2 102.801   6.132   7
  -2 -14   2 100.521   6.672   8
  -1 -14   2 101.549   6.673   8
  -1 -14   2 108.708   6.121   7
   0  14  -2 36.8798  3.5966  12
   0 -14   2 35.8340  4.4015   8
   0 -14   2 32.8582  3.9223   7
  -1  14  -2 92.5007  5.2233  12
  -1  14  -2 95.3730  5.4472  11
   1 -14   2 86.7326  6.4406   8
   1 -14   2 99.4903  6.1135   7
  -2  14  -2 31.7535  4.0623  12
   2 -14   2 30.0356  4.4561   8
  -3  14  -2 12.5475  3.7872  12
   3 -14   2 13.2984  4.1572   8
  -4  14  -2 37.5512  4.6043  12
   4 -14   2 5.06528 3.02415   8
   8  13  -2 3.85983 4.60623  10
  -8 -13   2 -2.0437  4.8166   8
   7  13  -2 147.238   7.904  10
  -7 -13   2 140.767   8.075   8
   6  13  -2 95.8826  6.3934  10
  -6 -13   2 99.3125  7.5866   8
   5  13  -2 61.6259  4.4233  10
   5  13  -2 58.2288  4.2966   9
   4  13  -2 343.446   9.343  10
   4  13  -2 350.952   9.718   9
  -4 -13   2 342.262  10.717   8
  -4 -13   2 349.297  10.331   7
  -3 -13   2 16.3765  3.5553   7
  -3 -13   2 10.3050  3.8943   8
  -2 -13   2 122.667   6.616   8
  -2 -13   2 124.663   6.130   7
  -1 -13   2 128.205   6.194   8
  -1 -13   2 134.915   5.930   7
   0  13  -2 12.5417  2.6679  12
   0  13  -2 12.3571  2.5523  11
   0 -13   2 12.9678  3.0611   7
   0 -13   2 15.9481  3.5323   8
  -1  13  -2 188.023   6.208  12
  -1  13  -2 180.673   6.465  11
   1 -13   2 183.765   6.790   7
   1 -13   2 174.196   7.032   8
  -2  13  -2 4.65385 2.82903  11
  -2  13  -2 0.59245 3.05841  12
   2 -13   2 1.58588 3.11254   7
   2 -13   2 2.47278 3.58613   8
  -3  13  -2 5.56506 3.56148  12
   3 -13   2 6.75461 3.79302   8
   3 -13   2 2.72088 2.81602   7
  -4  13  -2 33.3934  4.4376  12
   4 -13   2 39.1292  4.8336   8
  -5  13  -2 3.78903 3.60559  12
   8  12  -2 11.6140  4.8151  10
  -8 -12   2 8.97999 4.84578   8
   7  12  -2 200.841   8.735  10
  -7 -12   2 210.685   9.284   8
   6  12  -2 52.2337  4.6324  10
   6  12  -2 50.0066  4.3964   9
  -6 -12   2 53.6645  4.9781   7
  -6 -12   2 54.4295  5.1635   8
   5  12  -2 60.9578  4.3272   9
   5  12  -2 59.7840  4.5455  10
  -5 -12   2 63.6249  4.9828   7
  -5 -12   2 62.7848  5.2169   8
   4  12  -2 262.478   7.695  10
   4  12  -2 264.579   8.001   9
  -4 -12   2 254.062   8.908   8
  -4 -12   2 272.230   8.761   7
   3  12  -2 1.32329 1.98672   9
  -3 -12   2 3.87491 3.05793   7
  -3 -12   2 1.02362 3.25198   8
  -2 -12   2 319.132   9.292   8
  -2 -12   2 329.283   9.083   7
   1  12  -2 0.58085 1.55428  11
  -1 -12   2 -0.7747  2.8397   8
  -1 -12   2 3.57252 2.65350   7
   0  12  -2 379.384   9.299  11
   0 -12   2 389.784  10.146   7
   0 -12   2 382.718  10.472   8
  -1  12  -2 24.7572  2.7994  11
  -1  12  -2 29.6670  2.9824  12
   1 -12   2 25.0459  3.6165   8
   1 -12   2 25.0887  3.3539   7
  -2  12  -2 0.89578 2.61536  11
  -2  12  -2 1.89362 2.76756  12
   2 -12   2 -1.4926  2.8796   7
   2 -12   2 0.03039 3.34540   8
  -3  12  -2 275.519   8.219  12
  -3  12  -2 287.588   8.580  11
   3 -12   2 283.607   8.930   7
   3 -12   2 281.480   9.245   8
  -4  12  -2 0.95156 3.35250  12
   4 -12   2 3.81781 3.75218   8
  -5  12  -2 82.7813  5.6808  12
   5 -12   2 92.0803  6.8888   8
   9  11  -2 -0.9288  4.9988  10
  -9 -11   2 -3.6032  4.4754   8
   8  11  -2 160.219   8.914  10
  -8 -11   2 167.951   8.627   8
   7  11  -2 14.6269  4.2368  10
  -7 -11   2 19.1478  4.4775   8
   6  11  -2 5.10499 3.08682   9
   6  11  -2 5.84023 3.34390  10
  -6 -11   2 4.22998 3.64302   8
  -6 -11   2 6.55459 3.45296   7
   5  11  -2 457.378  11.633  10
   5  11  -2 452.633  11.872   9
  -5 -11   2 454.416  12.112   7
  -5 -11   2 456.298  12.434   8
   4  11  -2 191.352   6.511   9
   3  11  -2 333.192   8.546   9
  -3 -11   2 319.590   9.352   8
  -3 -11   2 327.337   8.828   4
  -3 -11   2 323.513   9.079   7
   2  11  -2 302.838   7.690   9
  -2 -11   2 304.292   8.598   7
  -2 -11   2 304.086   7.976   4
   1  11  -2 79.6032  3.2969  11
  -1 -11   2 78.6763  4.2732   7
  -1 -11   2 79.3444  3.6688   6
   0  11  -2 308.763   7.748  11
   0 -11   2 307.105   8.355   7
   0 -11   2 328.500   8.313   6
  -1  11  -2 50.7555  3.7047  11
   1 -11   2 45.7413  3.5583   8
   1 -11   2 51.0639  3.6645   7
  -2  11  -2 26.8288  2.9331  12
  -2  11  -2 26.9875  3.0625  11
   2 -11   2 27.7827  3.3035   7
   2 -11   2 21.3321  3.4983   8
  -3  11  -2 143.986   5.783  11
  -3  11  -2 142.085   5.502  12
   3 -11   2 143.915   6.598   8
   3 -11   2 143.923   6.309   7
  -4  11  -2 1.19948 0.97929  12
  -4  11  -2 1.89760 1.38450  11
   4 -11   2 1.27275 3.46560   8
   4 -11   2 2.00581 3.14011   7
  -5  11  -2 43.4925  4.5871  12
   5 -11   2 52.0016  4.9709   8
  -6  11  -2 3.22905 3.94752  12
   9  10  -2 2.00357 5.38314  10
  -9 -10   2 0.07796 4.34691   8
   8  10  -2 47.1627  5.4362  10
  -8 -10   2 49.2430  5.2021   8
   7  10  -2 42.6426  4.6609  10
   7  10  -2 44.4838  4.5682   9
  -7 -10   2 47.0826  4.7851   8
  -7 -10   2 43.0745  4.4792   7
   6  10  -2 56.6661  4.3629   9
   6  10  -2 63.0089  4.5673  10
  -6 -10   2 59.0982  4.7191   8
  -6 -10   2 67.6835  4.7545   7
   5  10  -2 348.088   9.584  10
   5  10  -2 357.607   9.827   9
  -5 -10   2 352.676  10.168   8
  -5 -10   2 366.762  10.099   7
   4  10  -2 28.6046  2.7375   9
  -4 -10   2 25.8900  3.4897   8
  -4 -10   2 27.5393  3.1171   4
  -4 -10   2 27.6316  3.1847   7
   3  10  -2 697.661  15.271   9
   3  10  -2 694.318  16.021   2
  -3 -10   2 696.759  15.494   4
  -3 -10   2 619.978  15.152   7
   2  10  -2 23.8904  2.0884   9
   2  10  -2 29.2306  3.0766   2
  -2 -10   2 27.9344  2.3241   4
  -2 -10   2 25.5657  2.9142   7
   1  10  -2 169.779   6.229   2
   1  10  -2 163.932   4.580  11
  -1 -10   2 164.892   4.789   6
  -1 -10   2 164.182   5.474   7
  -1 -10   2 166.081   4.454   3
   0  10  -2 10.2140  1.8041  11
   0  10  -2 9.98462 2.63304   2
   0 -10   2 13.7741  2.3323   7
   0 -10   2 11.6908  1.9767   6
  -1  10  -2 102.248   5.174   2
  -1  10  -2 96.9110  3.8682  11
   1 -10   2 102.821   4.695   7
   1 -10   2 93.4190  4.2617   6
  -2  10  -2 479.743  11.242  11
  -2  10  -2 489.565  10.786  12
   2 -10   2 485.865  11.726   7
  -3  10  -2 10.2163  2.6688  12
  -3  10  -2 7.95578 2.54090  11
   3 -10   2 4.86132 2.89023   8
   3 -10   2 7.33899 2.65987   7
  -4  10  -2 178.819   6.712  11
  -4  10  -2 169.198   6.050  12
   4 -10   2 172.648   6.848   7
   4 -10   2 170.246   7.060   8
  -5  10  -2 36.6483  4.1748  12
   5 -10   2 36.9749  4.1835   7
   5 -10   2 35.6339  4.4660   8
  -6  10  -2 2.13598 3.56654  12
   6 -10   2 2.34950 4.19158   8
   9   9  -2 49.8383  6.4379  10
  -9  -9   2 48.6399  5.4135   8
  -8  -9   2 77.5545  5.7182   8
   7   9  -2 -1.5221  3.1851   9
   7   9  -2 -1.9251  3.3848  10
  -7  -9   2 0.64052 3.32850   8
  -7  -9   2 -1.9516  3.1536   7
   6   9  -2 225.550   7.786  10
   6   9  -2 217.738   7.730   9
  -6  -9   2 216.942   7.542   8
  -6  -9   2 219.715   7.316   7
   5   9  -2 135.940   5.675   9
   5   9  -2 136.443   5.666  10
  -5  -9   2 141.437   5.643   7
  -5  -9   2 136.841   5.757   8
   4   9  -2 153.144   5.356   9
   4   9  -2 153.561   6.059   2
  -4  -9   2 140.581   5.568   4
  -4  -9   2 150.836   5.591   7
   3   9  -2 391.015  10.091   2
   3   9  -2 390.309   9.450   9
  -3  -9   2 393.558   9.683   4
   2   9  -2 214.615   6.655   2
  -2  -9   2 210.388   6.273   7
  -2  -9   2 221.609   5.951   4
   1   9  -2 94.8040  4.4637   2
  -1  -9   2 90.2564  3.0384   3
  -1  -9   2 95.5533  2.9650   5
  -1  -9   2 85.5625  3.3228   4
  -1  -9   2 92.5357  4.1496   7
  -1  -9   2 93.3701  3.2194   6
   0   9  -2 657.511  14.972   2
   0   9  -2 653.561  13.619  11
   0  -9   2 653.384  14.290   6
   0  -9   2 644.334  14.190   7
  -1   9  -2 152.958   5.761   2
  -1   9  -2 148.847   4.672  11
   1  -9   2 151.561   5.025   7
   1  -9   2 151.200   4.929   6
  -2   9  -2 316.685   8.947   2
  -2   9  -2 309.524   7.747  11
   2  -9   2 309.499   8.327   6
   2  -9   2 306.579   8.261   7
  -3   9  -2 20.7008  2.5944  11
  -3   9  -2 20.1207  2.7050  12
   3  -9   2 24.1838  2.8779   7
  -4   9  -2 64.0498  4.3044  11
  -4   9  -2 68.8378  4.3334  12
   4  -9   2 67.3336  4.4600   8
   4  -9   2 60.6806  4.1881   7
  -5   9  -2 14.7946  3.3294  11
  -5   9  -2 12.1652  3.4882  12
   5  -9   2 14.5348  3.6541   8
   5  -9   2 10.3944  3.2478   7
  -6   9  -2 9.31956 3.83243  12
   6  -9   2 17.3666  4.1203   8
  -7   9  -2 1.02648 3.79313  12
   9   8  -2 67.7314  6.7510  10
  -9  -8   2 66.7626  5.6187   8
   8   8  -2 76.5639  6.2348  10
  -8  -8   2 87.3201  6.5926   8
   7   8  -2 -0.4760  1.7328  10
   7   8  -2 -0.5003  1.6796   9
  -7  -8   2 5.14308 3.48746   8
  -7  -8   2 1.39237 3.04282   7
   6   8  -2 340.113   9.915   9
   6   8  -2 327.112   9.458  10
  -6  -8   2 336.463   9.452   8
  -6  -8   2 344.818   9.434   7
   5   8  -2 112.579   5.198   9
  -5  -8   2 120.830   4.998   7
   4   8  -2 908.426  19.506   9
   4   8  -2 877.167  19.511   2
  -4  -8   2 879.692  19.670   4
  -4  -8   2 871.444  18.790   7
   3   8  -2 1197.19   25.08   9
   3   8  -2 1175.74   25.17   2
  -3  -8   2 1179.24   25.29   4
  -3  -8   2 1199.19   24.42   7
   2   8  -2 398.325   9.595   2
  -2  -8   2 382.804   9.059   4
  -2  -8   2 390.768   7.726   5
  -2  -8   2 379.448   8.314   3
   1   8  -2 1094.87   23.07   2
  -1  -8   2 1113.70   22.48   6
  -1  -8   2 1090.84   20.78   3
  -1  -8   2 1081.52   22.25   7
  -1  -8   2 1070.85   22.71   4
  -1  -8   2 1071.87   20.51   5
   0   8  -2 118.353   4.528   2
   0  -8   2 113.881   3.323   4
   0  -8   2 118.567   3.706   6
   0  -8   2 116.092   2.984   3
   0  -8   2 114.956   4.032   7
  -1   8  -2 484.903  11.638   2
  -1   8  -2 490.797  10.617  11
   1  -8   2 482.364  11.029   7
   1  -8   2 495.003  11.164   6
  -2   8  -2 430.768   9.593  11
  -2   8  -2 405.266  10.565   2
   2  -8   2 426.145  10.204   6
   2  -8   2 415.638   9.986   7
  -3   8  -2 5.86645 2.54550   2
   3  -8   2 6.42637 2.26514   7
  -4   8  -2 33.3214  3.0780  11
  -4   8  -2 32.3558  3.0263  12
   4  -8   2 34.1615  3.3296   7
   4  -8   2 35.1093  3.3677   8
  -5   8  -2 0.10867 2.70310  12
  -5   8  -2 2.59600 2.65111  11
   5  -8   2 4.51787 2.91184   7
   5  -8   2 2.10190 3.17273   8
  -6   8  -2 0.35753 3.33396  12
   6  -8   2 -0.0081  3.4658   8
   6  -8   2 2.67195 3.52774   7
  -7   8  -2 81.8467  5.7547  12
   7  -8   2 75.1785  5.8143   8
   9   7  -2 73.3316  6.9316  10
  -9  -7   2 71.3570  5.6462   8
   8   7  -2 8.88937 4.46130  10
  -8  -7   2 5.42245 3.70355   8
  -8  -7   2 7.37905 3.74742   7
   7   7  -2 41.8201  4.4718  10
   7   7  -2 43.0666  4.5761   9
  -7  -7   2 50.0850  4.1290   7
  -7  -7   2 45.5746  4.2318   8
   6   7  -2 137.514   5.851  10
   6   7  -2 132.034   6.060   9
  -6  -7   2 130.828   5.648   7
  -6  -7   2 128.591   5.466   8
   5   7  -2 405.090  10.493   9
   5   7  -2 411.537  10.485   2
  -5  -7   2 427.214  10.736   4
  -5  -7   2 394.332   9.931   7
   4   7  -2 460.888  11.097   9
   4   7  -2 458.849  11.152   2
  -4  -7   2 471.769  11.332   4
  -4  -7   2 466.570  10.814   7
   3   7  -2 25.9299  2.1095   9
   3   7  -2 21.5094  2.2129   2
  -3  -7   2 22.9591  2.0606   4
  -3  -7   2 26.3398  2.3372   7
   2   7  -2 403.397   9.567   2
  -2  -7   2 399.844   7.883   5
  -2  -7   2 399.386   9.252   4
  -2  -7   2 404.328   8.504   3
  -2  -7   2 409.572   8.628   6
   1   7  -2 333.253   8.198   2
  -1  -7   2 333.635   7.677   4
  -1  -7   2 339.927   7.486   6
  -1  -7   2 338.513   6.869   5
  -1  -7   2 337.271   7.023   3
   0   7  -2 11.7884  1.7884   2
   0  -7   2 8.66330 0.88006   3
   0  -7   2 9.99150 1.04552   4
   0  -7   2 9.31698 1.12183   5
   0  -7   2 9.66305 1.22116   6
  -1   7  -2 799.366  17.409   2
   1  -7   2 805.304  17.134   6
  -2   7  -2 213.433   6.186   2
  -2   7  -2 208.380   5.439  11
   2  -7   2 208.547   5.882   7
   2  -7   2 204.139   5.857   6
  -3   7  -2 207.968   5.725  11
  -3   7  -2 208.508   6.631   2
   3  -7   2 214.935   6.366   6
   3  -7   2 205.635   6.166   7
  -4   7  -2 424.022   9.581  12
  -4   7  -2 416.806   9.949  11
   4  -7   2 410.882  10.326   7
  -5   7  -2 1.05899 2.51128  11
  -5   7  -2 2.06241 2.41906  12
   5  -7   2 1.22886 2.69499   8
   5  -7   2 1.12927 2.58953   7
  -6   7  -2 137.180   6.007  12
  -6   7  -2 150.058   6.337  11
   6  -7   2 137.635   6.823   7
   6  -7   2 141.335   6.457   8
  -7   7  -2 17.9016  3.7950  12
   7  -7   2 16.2110  4.3521   8
  -8   7  -2 12.1033  4.1470  12
   9   6  -2 24.7999  5.9800  10
  -9  -6   2 22.1732  4.4164   8
   8   6  -2 13.2062  4.5840   9
   8   6  -2 22.3651  5.0394  10
  -8  -6   2 15.6576  3.7587   7
  -8  -6   2 21.7415  4.0505   8
   7   6  -2 264.585   9.058  10
   7   6  -2 273.162   9.612   9
  -7  -6   2 272.969   8.373   7
  -7  -6   2 267.787   8.513   8
   6   6  -2 132.184   5.726  10
   6   6  -2 132.734   5.960   9
  -6  -6   2 131.705   5.502   7
   5   6  -2 33.1941  2.9231   9
   5   6  -2 34.2742  3.0067   2
  -5  -6   2 31.4667  2.8925   4
  -5  -6   2 38.5619  2.9025   7
   4   6  -2 732.116  16.091   2
   4   6  -2 703.788  16.122   9
  -4  -6   2 758.504  16.473   4
  -4  -6   2 733.984  15.560   7
   3   6  -2 29.9944  2.1772   2
  -3  -6   2 33.6347  2.5004   4
   2   6  -2 792.391  16.727   2
   2   6  -2 791.854  15.419   1
  -2  -6   2 795.336  14.696   5
  -2  -6   2 778.396  15.328   3
  -2  -6   2 770.770  16.739   4
   1   6  -2 679.085  14.772   2
   1   6  -2 686.571  13.643   1
  -1  -6   2 694.664  13.353   3
  -1  -6   2 691.518  14.329   6
  -1  -6   2 683.209  14.591   4
  -1  -6   2 709.710  13.138   5
   0   6  -2 819.087  15.748   1
   0   6  -2 807.849  17.038   2
   0  -6   2 819.986  16.809   6
   0  -6   2 825.882  15.236   3
   0  -6   2 749.975  16.628   4
   0  -6   2 818.399  15.373   5
  -1   6  -2 1313.25   27.66   2
  -1   6  -2 1350.61   25.53   1
   1  -6   2 1374.81   25.36   5
   1  -6   2 1344.48   27.71   6
  -2   6  -2 72.5387  2.7715  11
  -2   6  -2 81.6167  3.4339   2
   2  -6   2 77.1662  3.1475   6
  -3   6  -2 484.808  10.545  11
  -3   6  -2 483.889  11.366   2
   3  -6   2 474.506  11.203   6
   3  -6   2 469.788  10.809   7
  -4   6  -2 124.813   4.430  11
  -4   6  -2 130.064   5.433   2
   4  -6   2 130.813   5.219   6
   4  -6   2 126.824   4.953   7
  -5   6  -2 3.36757 2.38842  11
  -5   6  -2 0.03774 2.14794  12
   5  -6   2 3.97786 2.52799   7
   5  -6   2 3.55925 2.60225   8
  -6   6  -2 68.9936  4.6158  12
  -6   6  -2 69.3932  4.5383  11
   6  -6   2 72.9921  5.2303   7
   6  -6   2 65.1720  4.6511   8
  -7   6  -2 3.96384 3.30842  12
  -7   6  -2 0.81512 2.60016  11
   7  -6   2 3.15224 3.65983   7
   7  -6   2 4.00240 3.88051   8
   9   5  -2 29.8463  6.2385  10
  -9  -5   2 24.6074  4.3444   8
   8   5  -2 29.6263  5.0072   9
   8   5  -2 26.4839  5.2304  10
  -8  -5   2 26.6570  3.9294   7
  -8  -5   2 34.2049  4.2097   8
   7   5  -2 194.556   8.309   9
   7   5  -2 209.873   7.860  10
  -7  -5   2 207.397   7.334   8
  -7  -5   2 211.532   7.156   7
   6   5  -2 62.3995  4.2581  10
   6   5  -2 58.8779  4.1411   9
  -6  -5   2 55.8043  3.6684   7
   5   5  -2 176.209   5.700   2
  -5  -5   2 169.384   5.856   4
  -5  -5   2 159.230   5.263   7
   4   5  -2 219.827   6.177   9
   4   5  -2 215.753   6.051   2
  -4  -5   2 225.111   6.263   4
  -4  -5   2 214.457   5.804   7
   3   5  -2 460.433  10.488   2
   3   5  -2 462.541   9.674   1
  -3  -5   2 476.958  10.697   4
  -3  -5   2 465.966   9.755   3
   2   5  -2 317.635   6.789   1
   2   5  -2 315.506   7.360   2
  -2  -5   2 311.763   7.324   4
  -2  -5   2 320.122   6.145   5
  -2  -5   2 312.785   6.735   3
   1   5  -2 43.0911  1.9673   1
   1   5  -2 39.5810  1.9960   2
  -1  -5   2 41.7225  1.3995   5
  -1  -5   2 39.9063  1.4574   6
  -1  -5   2 42.5474  1.6312   3
  -1  -5   2 41.7520  1.7648   4
   0   5  -2 491.305   9.782   1
   0   5  -2 481.965  10.584   2
   0  -5   2 481.603  10.320   6
   0  -5   2 483.043   9.444   5
   0  -5   2 491.730   9.310   3
  -1   5  -2 23.2170  1.5576   1
  -1   5  -2 27.2390  1.9202   2
   1  -5   2 23.8616  1.6441   6
   1  -5   2 25.1907  1.5714   5
  -2   5  -2 17.7281  1.6094   1
  -2   5  -2 17.4945  1.7928   2
   2  -5   2 14.8915  1.3693   5
   2  -5   2 14.9310  1.5125   6
  -3   5  -2 921.015  18.600  11
  -3   5  -2 938.692  19.590   2
   3  -5   2 909.581  18.883   7
   3  -5   2 899.799  19.605   6
  -4   5  -2 2.10249 2.02670   2
  -4   5  -2 0.90712 1.59877  11
   4  -5   2 2.70012 1.95330   7
   4  -5   2 -1.5815  1.9260   6
  -5   5  -2 241.755   6.720  11
   5  -5   2 248.794   7.361   7
  -6   5  -2 35.6186  3.4403  12
  -6   5  -2 32.1699  3.1877  11
   6  -5   2 35.5653  3.6395   7
   6  -5   2 39.5519  3.9188   8
  -7   5  -2 8.46458 3.09835  11
  -7   5  -2 7.60530 3.21131  12
   7  -5   2 11.5220  3.8937   8
   7  -5   2 10.4056  3.4885   7
   8  -5   2 104.028   7.462   8
   9   4  -2 13.8838  5.7177  10
  -9  -4   2 4.90342 3.38956   8
   8   4  -2 168.273   8.733  10
   8   4  -2 159.732   8.454   9
  -8  -4   2 155.470   7.078   8
  -8  -4   2 159.901   7.006   7
   7   4  -2 380.998  11.222  10
   7   4  -2 385.785  11.348   9
  -7  -4   2 371.673  10.271   8
  -7  -4   2 390.528  10.174   7
   6   4  -2 30.8381  3.0916   2
   6   4  -2 32.5490  3.5440   9
  -6  -4   2 39.1672  3.1293   7
   5   4  -2 1211.07   25.51   2
   5   4  -2 1203.90   26.16   9
  -5  -4   2 1214.76   26.20   4
  -5  -4   2 1224.62   24.72   7
   4   4  -2 39.3229  2.7540   2
  -4  -4   2 53.9508  3.0604   4
   3   4  -2 536.248  11.652   2
   3   4  -2 532.993  10.141   5
   3   4  -2 526.437  10.694   1
  -3  -4   2 535.725  10.883   3
  -3  -4   2 534.601  11.903   4
   2   4  -2 3163.52   62.36   2
   2   4  -2 3155.27   57.46   1
  -2  -4   2 3146.90   63.86   4
  -2  -4   2 3126.30   57.39   5
  -2  -4   2 3166.69   58.36   3
   1   4  -2 237.591   5.047   1
   1   4  -2 233.314   5.443   2
  -1  -4   2 233.371   4.883   3
  -1  -4   2 234.751   4.645   5
  -1  -4   2 228.981   5.314   4
   0   4  -2 888.365  16.776   1
   0   4  -2 865.122  18.176   2
   0  -4   2 890.402  16.596   5
   0  -4   2 895.487  16.565   3
   0  -4   2 896.808  18.153   6
  -1   4  -2 1231.13   25.24   2
  -1   4  -2 1243.09   23.27   1
   1  -4   2 1236.54   23.27   5
   1  -4   2 1277.18   25.46   6
  -2   4  -2 1334.14   27.47   2
  -2   4  -2 1325.87   25.30   1
   2  -4   2 1364.06   27.73   6
   2  -4   2 1377.91   25.35   5
  -3   4  -2 392.886   9.271   2
   3  -4   2 397.065   9.165   6
  -4   4  -2 4.83296 1.63569  11
   4  -4   2 4.73518 1.72390   7
   4  -4   2 4.96317 1.85262   6
  -5   4  -2 123.100   4.516  11
   5  -4   2 133.611   5.127   7
   5  -4   2 119.280   5.161   6
  -6   4  -2 106.319   4.751  11
  -6   4  -2 100.896   4.264  12
   6  -4   2 102.328   5.579   8
   6  -4   2 104.418   5.316   7
  -7   4  -2 3.34820 2.82163  11
  -7   4  -2 2.28653 2.80477  12
   7  -4   2 3.17336 3.69733   8
   7  -4   2 0.00397 3.13802   7
   8  -4   2 32.0084  4.8444   8
   9   3  -2 16.7183  5.6262  10
   8   3  -2 94.0580  6.5807  10
   8   3  -2 80.3217  6.0438   9
  -8  -3   2 70.9667  5.1329   7
  -8  -3   2 89.4531  6.1415   8
   7   3  -2 3.11764 3.50646  10
   7   3  -2 -2.9725  3.4592   9
  -7  -3   2 1.62696 2.81361   7
  -7  -3   2 0.18814 2.75661   8
   6   3  -2 288.540   8.750   9
   6   3  -2 272.254   7.981   2
  -6  -3   2 279.902   7.666   7
   5   3  -2 268.621   7.601   9
   5   3  -2 256.515   7.087   2
  -5  -3   2 262.201   6.833   7
  -5  -3   2 255.197   7.338   4
   4   3  -2 55.0635  2.6255   1
   4   3  -2 57.4051  2.8261   2
   4   3  -2 56.7993  3.1535   9
   4   3  -2 57.8226  2.4035   6
   4   3  -2 56.0374  2.0462   5
  -4  -3   2 55.5624  2.9864   4
   3   3  -2 796.045  16.539   2
   3   3  -2 789.426  15.237   1
   3   3  -2 780.802  14.892   5
  -3  -3   2 795.422  17.001   4
  -3  -3   2 798.087  15.543   3
   2   3  -2 342.876   6.769   5
   2   3  -2 361.395   7.721   2
   2   3  -2 362.657   7.145   1
  -2  -3   2 346.646   7.240   3
  -2  -3   2 347.735   7.908   4
   1   3  -2 685.830  13.934   2
   1   3  -2 693.329  12.847   1
  -1  -3   2 684.725  12.969   3
  -1  -3   2 646.189  14.170   4
  -1  -3   2 694.344  12.664   5
   0   3  -2 1766.33   34.97   2
   0   3  -2 1739.42   32.20   1
   0  -3   2 1759.24   32.40   3
   0  -3   2 1769.74   32.24   5
  -1   3  -2 678.630  13.007   1
  -1   3  -2 680.039  14.111   2
   1  -3   2 702.173  12.986   5
   1  -3   2 673.055  14.167   6
  -2   3  -2 2349.55   48.00   2
  -2   3  -2 2446.42   44.26   1
   2  -3   2 2442.00   48.63   6
   2  -3   2 2417.38   44.44   5
  -3   3  -2 84.4018  2.9789   1
  -3   3  -2 83.6267  2.1445   3
   3  -3   2 82.8525  2.9550   6
   3  -3   2 79.1051  2.7269   5
   3  -3   2 82.4691  3.1619   2
  -4   3  -2 151.891   4.197  11
   4  -3   2 149.488   4.708   6
   4  -3   2 152.126   4.722   7
   4  -3   2 146.211   4.782   2
  -5   3  -2 670.263  14.134  11
   5  -3   2 669.728  15.157   2
   5  -3   2 660.291  15.154   6
   5  -3   2 667.387  14.707   7
  -6   3  -2 1.90593 2.12066  11
   6  -3   2 -0.0992  2.7191   8
   6  -3   2 -0.8824  2.4400   7
  -7   3  -2 248.367   7.215  12
   7  -3   2 233.295   8.536   8
   7  -3   2 239.976   8.189   7
   8  -3   2 55.2542  5.2627   8
   9  -3   2 78.5589  6.2794   8
   9   2  -2 12.7188  4.6109  10
   8   2  -2 159.185   8.462  10
   8   2  -2 153.555   8.696   9
  -8  -2   2 160.381   6.886   8
   7   2  -2 8.27196 3.68608   9
   7   2  -2 8.87968 3.87235  10
  -7  -2   2 7.31862 2.74445   7
  -7  -2   2 5.89672 2.84603   8
   6   2  -2 259.124   8.212   9
   6   2  -2 248.321   7.420   2
  -6  -2   2 243.921   8.286   4
  -6  -2   2 250.964   7.098   7
   5   2  -2 159.179   5.617   9
   5   2  -2 151.113   4.987   2
   5   2  -2 147.071   4.147   5
  -5  -2   2 153.389   4.810   7
  -5  -2   2 154.232   5.385   4
   4   2  -2 66.2721  2.7262   1
   4   2  -2 67.9136  2.3867   5
   4   2  -2 65.7670  2.9609   2
   4   2  -2 66.0861  2.6107   6
  -4  -2   2 70.4930  3.2323   4
   3   2  -2 2006.83   41.30   6
   3   2  -2 2052.99   40.95   2
   3   2  -2 2076.51   37.76   1
   3   2  -2 2042.63   37.76   5
  -3  -2   2 2083.28   42.13   4
  -3  -2   2 2051.04   38.50   3
   2   2  -2 283.896   5.737   1
   2   2  -2 284.641   6.222   2
   2   2  -2 275.197   5.585   5
  -2  -2   2 278.290   6.444   4
  -2  -2   2 280.300   5.914   3
   1   2  -2 3152.46   57.34   1
  -1  -2   2 3175.27   58.13   3
  -1  -2   2 3140.30   58.02   5
   0   2  -2 1677.11   30.42   1
   0  -2   2 1659.27   30.75   3
   0  -2   2 1671.53   30.53   5
  -1   2  -2 584.426  12.051   2
  -1   2  -2 584.466  11.108   1
   1  -2   2 578.555  12.116   6
   1  -2   2 600.002  11.094   5
  -2   2  -2 239.483   5.229   1
   2  -2   2 246.877   5.594   6
   2  -2   2 247.381   5.115   5
   2  -2   2 243.927   5.657   2
  -3   2  -2 0.99757 0.64491   3
  -3   2  -2 0.38837 0.93939   1
   3  -2   2 1.58455 0.94355   5
   3  -2   2 1.07177 1.08065   2
   3  -2   2 1.71603 0.98267   6
  -4   2  -2 856.158  16.157   3
   4  -2   2 831.279  16.318   5
   4  -2   2 819.962  17.848   6
   4  -2   2 850.162  17.922   2
   4  -2   2 834.395  17.492   7
  -5   2  -2 20.4290  1.9895  11
   5  -2   2 21.0628  2.4282   2
   5  -2   2 17.9478  2.1707   6
   5  -2   2 20.6884  2.3460   7
  -6   2  -2 47.4090  3.3002  11
   6  -2   2 49.2025  3.5130   6
   6  -2   2 44.6744  3.5258   7
   7  -2   2 150.969   6.549   7
   7  -2   2 149.387   6.948   8
   8  -2   2 0.30080 3.86303   8
   9  -2   2 11.9835  4.7220   8
   8   1  -2 0.60273 4.19165   9
   8   1  -2 5.63140 4.56882  10
  -8  -1   2 1.45244 2.50631   8
   7   1  -2 14.8372  4.0516   9
   7   1  -2 14.8481  3.8795  10
  -7  -1   2 14.8623  2.9919   7
   6   1  -2 453.319  11.045   2
   6   1  -2 450.256  12.049   9
  -6  -1   2 443.105  10.631   7
  -6  -1   2 448.495  11.599   4
   5   1  -2 49.1808  3.4900   9
   5   1  -2 41.9283  2.6405   5
   5   1  -2 40.5656  2.9543   6
   5   1  -2 42.6526  3.2109   2
  -5  -1   2 45.5273  3.5443   4
  -5  -1   2 48.0964  3.0785   7
   4   1  -2 1171.92   22.06   1
   4   1  -2 1131.57   21.98   5
   4   1  -2 1153.17   24.08   6
   4   1  -2 1166.05   23.90   2
  -4  -1   2 1188.37   24.73   4
   3   1  -2 216.182   5.168   2
   3   1  -2 214.246   5.128   6
   3   1  -2 215.956   4.778   1
   3   1  -2 209.835   4.699   5
  -3  -1   2 210.048   5.478   4
  -3  -1   2 221.390   5.053   3
   2   1  -2 46.7328  1.6323   2
   2   1  -2 46.4947  1.5493   5
   2   1  -2 48.2174  1.5411   1
  -2  -1   2 47.5758  1.8954   4
  -2  -1   2 48.6988  1.7539   3
   1   1  -2 1479.84   26.19   1
   1   1  -2 1429.93   26.41   5
  -1  -1   2 1400.28   26.79   3
   0   1  -2 2253.19   41.11   1
   0  -1   2 2235.89   41.56   3
   0  -1   2 2233.87   40.86   5
  -1   1  -2 261.469   5.113   1
   1  -1   2 255.879   5.047   5
  -2   1  -2 135.675   2.809   3
   2  -1   2 135.474   3.017   5
   2  -1   2 136.990   3.299   6
   2  -1   2 132.617   3.423   2
   2  -1   2 138.768   3.205   1
  -3   1  -2 280.044   6.359   4
  -3   1  -2 285.576   5.830   3
   3  -1   2 299.110   6.734   2
   3  -1   2 292.651   6.209   1
   3  -1   2 282.033   6.513   6
   3  -1   2 281.904   5.949   5
  -4   1  -2 614.298  12.045   3
  -4   1  -2 620.094  13.183   4
   4  -1   2 602.798  12.072   5
   4  -1   2 617.746  13.251   6
   4  -1   2 605.653  13.374   2
  -5   1  -2 67.2868  3.1507   4
  -5   1  -2 63.3266  2.8132   3
   5  -1   2 66.6362  3.6796   7
   5  -1   2 61.3719  3.6313   2
   5  -1   2 62.9607  3.1967   6
  -6   1  -2 120.719   4.298  11
   6  -1   2 122.137   5.320   7
   6  -1   2 123.352   4.948   6
   7  -1   2 222.764   7.660   7
   7  -1   2 216.911   7.942   8
  -8   1  -2 77.7802  5.3335   7
   8  -1   2 68.1273  5.3285   8
   9  -1   2 67.6422  5.8630   8
   7   0  -2 324.007  10.515   9
   7   0  -2 302.676   9.197   8
   7   0  -2 318.303   9.999  10
   6   0  -2 172.051   6.997   9
   6   0  -2 168.219   5.932   2
  -6   0   2 171.443   5.652   7
  -6   0   2 167.660   6.401   4
   5   0  -2 163.266   5.067   2
   5   0  -2 164.719   5.836   9
   5   0  -2 152.276   5.105   6
  -5   0   2 161.231   5.553   4
  -5   0   2 156.211   4.871   7
   4   0  -2 364.760   7.691   1
   4   0  -2 352.100   7.676   5
   4   0  -2 353.163   8.403   6
   4   0  -2 360.975   8.296   2
  -4   0   2 361.900   8.761   4
   3   0  -2 26.7728  1.6663   2
   3   0  -2 25.8521  1.5443   1
   3   0  -2 24.6224  1.6165   5
   3   0  -2 25.9885  1.7831   6
  -3   0   2 21.3511  1.4958   3
  -3   0   2 26.4094  1.9269   4
   2   0  -2 610.518  11.624   5
   2   0  -2 612.529  11.408   1
   2   0  -2 604.061  12.708   6
  -2   0   2 598.733  11.849   3
  -2   0   2 601.993  12.946   4
   1   0  -2 2154.97   39.19   5
   1   0  -2 2165.84   38.65   1
  -1   0   2 2095.81   39.64   3
   0   0  -2 52.9833  1.1157   1
   0   0   2 50.5699  1.2720   5
   0   0   2 51.6767  1.3279   3
   1   0   2 5185.42   93.37   5
   1   0   2 5090.50   92.61   1
   1   0   2 4905.67   93.56   3
  -2   0  -2 365.121   7.130   3
   2   0   2 369.475   7.329   1
   2   0   2 377.698   7.136   5
   2   0   2 373.988   7.944   2
  -3   0  -2 909.364  17.203   3
  -3   0  -2 892.724  18.795   4
   3   0   2 919.941  18.655   6
   3   0   2 912.625  18.755   2
   3   0   2 903.453  17.049   5
   3   0   2 921.758  17.304   1
  -4   0  -2 228.359   5.123   3
  -4   0  -2 227.617   5.589   4
   4   0   2 226.912   5.466   6
   4   0   2 221.395   5.589   1
   4   0   2 230.689   5.984   2
   4   0   2 228.612   5.018   5
  -5   0  -2 45.1245  2.7633   4
  -5   0  -2 42.1954  2.4867   3
   5   0   2 45.3188  2.2954   5
   5   0   2 48.1289  3.4035   7
   5   0   2 47.6317  3.3558   2
   5   0   2 47.3539  2.6672   6
  -6   0  -2 266.519   7.393   4
   6   0   2 275.414   8.021   2
   6   0   2 277.018   7.536   9
   6   0   2 280.481   7.862   7
   7   0   2 1.27722 3.18836   8
  -8   0  -2 86.2205  6.1880   7
   8   0   2 86.1835  6.5298   8
   9   0   2 9.79721 4.46986   8
   7  -1  -2 170.169   7.871  10
   6  -1  -2 118.656   6.015   9
   6  -1  -2 116.535   5.582   6
   6  -1  -2 126.273   5.114   2
  -6   1   2 117.927   4.650  11
  -6   1   2 122.381   5.685   4
  -6   1   2 125.654   4.998   7
   5  -1  -2 96.5412  4.6516   9
   5  -1  -2 88.5619  3.9217   2
   5  -1  -2 86.0286  4.1536   6
  -5   1   2 85.1745  3.6144  11
  -5   1   2 87.0651  4.3771   4
   4  -1  -2 517.891  10.517   1
   4  -1  -2 505.816  10.718   5
   4  -1  -2 522.261  11.413   2
   4  -1  -2 528.061  11.797   6
  -4   1   2 528.016  12.018   4
   3  -1  -2 1.34075 0.83478   1
   3  -1  -2 0.64814 1.12942   6
   3  -1  -2 1.21235 0.99237   5
   3  -1  -2 1.16027 0.90305   2
  -3   1   2 -0.4125  1.0115   3
  -3   1   2 -0.0655  1.0646   4
   2  -1  -2 2332.43   42.36   1
   2  -1  -2 2352.92   46.96   6
  -2   1   2 2347.65   43.45   3
  -2   1   2 2295.36   47.50   4
   1  -1  -2 7511.77  137.01   1
   1  -1  -2 7764.46  140.31   5
  -1   1   2 7451.85  140.50   3
   0  -1  -2 7528.05  137.94   5
   0   1   2 7452.87  138.92   3
   1   1   2 3482.75   64.14   3
   1   1   2 3600.70   63.86   5
   1   1   2 3316.06   63.60   1
  -2  -1  -2 17.6519  0.9190   3
   2   1   2 16.3086  0.7392   5
   2   1   2 17.0841  1.1395   2
   2   1   2 16.1337  1.0794   1
  -3  -1  -2 400.434   7.943   3
  -3  -1  -2 400.791   8.674   4
   3   1   2 381.570   8.386   6
   3   1   2 398.686   7.677   5
   3   1   2 407.080   8.819   2
   3   1   2 402.656   8.145   1
  -4  -1  -2 911.308  19.138   4
  -4  -1  -2 914.905  17.507   3
   4   1   2 902.419  18.684   6
   4   1   2 883.486  17.064   5
   4   1   2 910.059  19.102   2
   4   1   2 929.440  17.639   1
  -5  -1  -2 102.870   3.715   4
   5   1   2 97.9683  3.2099   6
   5   1   2 99.2736  2.8885   5
   5   1   2 96.2226  4.1100   2
   5   1   2 96.1870  4.1693   7
  -6  -1  -2 348.819   8.915   4
   6   1   2 348.152   8.955   9
   6   1   2 346.496   9.308   2
  -7  -1  -2 9.99860 3.07244   7
   7   1   2 0.28745 2.53553   9
   7   1   2 6.33079 3.25820   8
  -8  -1  -2 49.2347  4.4704   7
   8   1   2 41.0315  4.6487   8
   9   1   2 42.3394  5.1908   8
 -10  -1  -2 23.5668  5.1208   8
   6  -2  -2 35.0760  3.6889   6
   6  -2  -2 42.8462  3.3381   2
   6  -2  -2 42.0989  4.0832   9
  -6   2   2 44.7292  3.2707  11
  -6   2   2 43.5521  3.6026   4
   5  -2  -2 352.353   8.790   2
   5  -2  -2 372.844   9.683   9
   5  -2  -2 354.029   8.556   7
   5  -2  -2 342.735   9.196   6
  -5   2   2 348.683   8.477  11
  -5   2   2 358.745   9.288   4
   4  -2  -2 5.02127 1.46376   2
   4  -2  -2 6.42495 1.82500   6
  -4   2   2 4.70371 1.63904   4
   3  -2  -2 616.069  13.446   6
   3  -2  -2 614.093  12.273   5
   3  -2  -2 615.842  12.955   2
  -3   2   2 607.766  13.559   4
  -3   2   2 630.672  12.463   3
   2  -2  -2 249.794   5.435   5
   2  -2  -2 255.039   5.935   6
   2  -2  -2 246.587   5.557   2
  -2   2   2 258.509   5.550   3
  -2   2   2 255.136   6.009   4
   1  -2  -2 1318.25   23.89   5
   1  -2  -2 1288.48   26.12   6
  -1   2   2 1275.40   24.07   3
  -1   2   2 1257.33   26.33   4
  -1   2   2 1281.22   23.40   1
   0  -2  -2 1541.84   28.84   5
   0   2   2 1585.41   29.02   3
   0   2   2 1575.74   28.37   1
  -1  -2  -2 16.8202  0.6849   5
   1   2   2 17.7450  0.7762   3
   1   2   2 16.6153  0.7778   1
  -2  -2  -2 1726.84   32.64   3
   2   2   2 1775.33   32.29   1
   2   2   2 1741.81   35.02   2
   2   2   2 1819.92   35.73   4
   2   2   2 1741.88   32.10   5
  -3  -2  -2 1269.08   24.00   3
  -3  -2  -2 1265.14   26.25   4
   3   2   2 1281.71   23.89   1
   3   2   2 1280.90   25.93   2
   3   2   2 1287.27   23.44   5
  -4  -2  -2 1.22155 0.96737   3
  -4  -2  -2 1.05222 1.02976   4
   4   2   2 1.03352 1.23489   2
   4   2   2 0.96574 1.18793   1
   4   2   2 1.99792 0.64902   5
   4   2   2 1.82922 0.77857   6
  -5  -2  -2 777.803  16.954   4
   5   2   2 783.750  17.005   2
   5   2   2 768.061  14.763   5
  -6  -2  -2 711.835  16.206   4
  -6  -2  -2 738.673  15.935   7
   6   2   2 705.614  16.386   2
   6   2   2 716.665  16.203   9
  -7  -2  -2 132.483   5.697   7
   7   2   2 121.926   6.189   8
   7   2   2 117.007   5.535   9
  -8  -2  -2 151.838   7.171   7
   8   2   2 148.201   6.942   8
 -10  -2  -2 35.8681  5.4639   8
  -6   3   2 44.0391  3.4363  11
  -6   3   2 48.8392  3.3993  12
   5  -3  -2 209.632   6.039   7
   5  -3  -2 195.364   6.806   9
   5  -3  -2 212.461   6.198   2
   5  -3  -2 205.276   6.879   6
  -5   3   2 219.016   6.551   4
  -5   3   2 198.238   6.107  11
   4  -3  -2 273.061   6.979   2
   4  -3  -2 278.691   7.531   6
  -4   3   2 288.007   6.576   1
  -4   3   2 289.394   7.379   4
  -4   3   2 282.154   7.026  11
   3  -3  -2 139.813   3.901   2
   3  -3  -2 142.280   4.365   6
   3  -3  -2 134.953   3.978   5
  -3   3   2 138.866   4.204   4
  -3   3   2 142.556   3.716   1
  -3   3   2 146.275   3.918   3
   2  -3  -2 3437.84   62.69   5
   2  -3  -2 3427.92   68.59   6
  -2   3   2 3407.74   69.13   4
  -2   3   2 3393.43   63.18   3
  -2   3   2 3400.00   61.94   1
   1  -3  -2 459.714   9.925   6
  -1   3   2 459.342   9.888   4
  -1   3   2 457.391   8.777   1
  -1   3   2 467.602   9.064   3
   0  -3  -2 2846.47   59.61   6
   0  -3  -2 3071.70   55.10   5
   0   3   2 2784.91   60.10   4
   0   3   2 3121.20   54.96   3
   0   3   2 3094.58   53.98   1
  -1  -3  -2 254.052   5.087   5
   1   3   2 260.367   5.226   1
   1   3   2 266.323   5.745   4
   1   3   2 259.739   5.241   3
  -2  -3  -2 794.316  15.344   3
  -2  -3  -2 809.233  14.856   5
   2   3   2 806.802  15.268   1
   2   3   2 804.127  16.557   2
   2   3   2 822.999  16.788   4
  -3  -3  -2 784.422  16.859   4
  -3  -3  -2 790.888  15.435   3
   3   3   2 812.886  16.777   2
   3   3   2 807.614  15.487   1
   3   3   2 818.012  14.760   5
  -4  -3  -2 24.1595  1.7649   4
  -4  -3  -2 20.1783  1.5092   3
   4   3   2 22.1112  1.7290   1
   4   3   2 24.0959  1.9232   2
   4   3   2 22.5908  1.0117   5
  -5  -3  -2 1182.65   25.36   4
  -5  -3  -2 1198.48   24.40   7
   5   3   2 1215.07   25.26   9
   5   3   2 1190.26   25.20   2
  -6  -3  -2 4.69694 2.29673   7
  -6  -3  -2 -0.1450  2.0001   4
   6   3   2 4.24636 2.00516   9
   6   3   2 0.38508 2.24882   2
  -7  -3  -2 48.3881  3.9381   7
   7   3   2 43.2515  4.1732   8
   7   3   2 47.0769  3.7574   9
  -8  -3  -2 16.8414  3.8241   7
   8   3   2 10.1821  3.6093   9
   8   3   2 20.7409  3.8397  10
  -9  -3  -2 3.83252 4.39555   8
 -10  -3  -2 23.0865  5.1383   8
  -7   4   2 -0.1536  2.9549  12
  -6   4   2 45.5134  3.7239  12
  -6   4   2 40.5764  3.5672  11
   5  -4  -2 228.644   6.642   7
   5  -4  -2 232.757   7.731   6
   5  -4  -2 265.322   7.519   9
  -5   4   2 230.018   6.755  11
   4  -4  -2 9.87786 2.28021   6
  -4   4   2 13.9743  2.0822  11
  -4   4   2 13.8689  2.0435   4
   3  -4  -2 1703.97   34.99   6
  -3   4   2 1679.29   33.32  11
  -3   4   2 1677.94   34.13   2
  -3   4   2 1697.19   32.01   3
  -3   4   2 1689.01   31.44   1
  -3   4   2 1698.93   35.02   4
   2  -4  -2 89.0745  3.1612   6
   2  -4  -2 89.3084  2.8878   5
  -2   4   2 89.4004  2.6528   1
  -2   4   2 92.0388  2.9149   4
  -2   4   2 87.6802  2.6768   3
  -2   4   2 89.2848  2.8779   2
   1  -4  -2 1202.38   22.37   5
   1  -4  -2 1222.90   24.49   6
  -1   4   2 1198.15   22.39   3
  -1   4   2 1195.86   24.49   4
  -1   4   2 1137.42   23.93   2
  -1   4   2 1191.82   22.07   1
   0  -4  -2 485.694   9.291   5
   0  -4  -2 475.305  10.143   6
   0   4   2 474.820   9.290   3
   0   4   2 473.337   9.247   1
   0   4   2 486.074  10.187   4
  -1  -4  -2 76.5689  1.9053   5
   1   4   2 79.5722  2.2750   4
   1   4   2 77.9370  2.3704   2
   1   4   2 77.4093  2.1657   1
   1   4   2 76.8671  2.0981   3
  -2  -4  -2 95.2186  2.5821   3
  -2  -4  -2 101.134   2.085   5
   2   4   2 101.814   2.747   1
   2   4   2 98.4114  2.7683   4
   2   4   2 99.4555  2.9734   2
  -3  -4  -2 76.8810  2.6350   4
  -3  -4  -2 81.3256  2.5109   3
   3   4   2 79.2897  2.9092   2
   3   4   2 79.5751  2.7703   1
  -4  -4  -2 374.661   8.057   3
  -4  -4  -2 368.457   8.756   4
   4   4   2 378.265   8.947   2
  -5  -4  -2 641.608  14.593   7
  -5  -4  -2 683.000  15.160   4
   5   4   2 696.827  15.309   2
   5   4   2 694.711  15.112   9
  -6  -4  -2 35.3666  2.9403   4
  -6  -4  -2 32.1910  3.0171   7
   6   4   2 39.9113  2.9716   9
   6   4   2 36.4060  3.3518   2
  -7  -4  -2 264.042   8.181   7
   7   4   2 249.674   8.139   9
   7   4   2 257.051   7.832  10
  -8  -4  -2 60.4604  4.8573   7
  -8  -4  -2 64.1503  5.3415   8
   8   4   2 66.6897  4.9025   9
   8   4   2 72.1827  4.9921  10
  -9  -4  -2 7.37924 4.14380   8
   9   4   2 5.41240 4.62855  10
 -10  -4  -2 95.5718  6.8832   8
  -7   5   2 -1.0263  2.9477  12
  -7   5   2 6.35881 3.55509  11
  -6   5   2 203.605   7.204  11
  -6   5   2 205.691   6.910  12
  -5   5   2 68.8672  3.8767  12
  -5   5   2 69.6362  4.1680  11
  -5   5   2 68.0890  4.4702   2
   4  -5  -2 226.443   6.106   7
   4  -5  -2 226.261   7.043   6
  -4   5   2 232.608   6.440  11
  -4   5   2 229.713   6.523   2
   3  -5  -2 927.207  20.313   6
  -3   5   2 945.276  18.148   1
  -3   5   2 936.438  18.306   3
  -3   5   2 955.145  20.047   4
  -3   5   2 950.147  19.712   2
  -3   5   2 925.302  19.285  11
   2  -5  -2 9.52416 1.55021   6
  -2   5   2 13.9333  1.4786   2
  -2   5   2 14.1659  1.3414   1
  -2   5   2 8.73331 1.22003   4
  -2   5   2 9.70055 1.15798   3
   1  -5  -2 683.520  13.144   5
   1  -5  -2 685.641  14.386   6
  -1   5   2 664.995  13.037   1
  -1   5   2 672.121  13.010   3
  -1   5   2 667.843  14.218   4
  -1   5   2 667.689  14.143   2
   0  -5  -2 1193.46   23.72   6
   0  -5  -2 1179.31   21.68   5
   0   5   2 1159.96   23.85   4
   0   5   2 1135.70   21.66   1
   0   5   2 1117.99   23.47   2
   0   5   2 1169.11   21.79   3
  -1  -5  -2 8.39387 0.79955   6
  -1  -5  -2 7.06270 0.72079   5
   1   5   2 7.10966 0.94990   1
   1   5   2 8.98228 0.87647   3
   1   5   2 9.63391 0.94540   4
   1   5   2 9.78611 1.14522   2
  -2  -5  -2 2346.82   43.54   5
  -2  -5  -2 2345.62   44.45   3
   2   5   2 2433.81   43.97   1
   2   5   2 2385.07   47.68   2
   2   5   2 2442.75   48.63   4
  -3  -5  -2 76.6581  2.5470   3
  -3  -5  -2 74.8328  2.7940   4
   3   5   2 77.8154  3.0703   2
   3   5   2 77.7065  2.8679   1
  -4  -5  -2 2398.67   48.66   4
   4   5   2 2341.01   47.80   2
  -5  -5  -2 28.4577  2.3619   4
   5   5   2 22.7935  2.5645   2
   5   5   2 32.1011  2.4656   9
  -6  -5  -2 5.55634 2.47564   7
  -6  -5  -2 4.59957 2.19058   4
   6   5   2 4.88284 2.60006   2
   6   5   2 6.23221 2.22376   9
  -7  -5  -2 363.112   9.986   7
  -7  -5  -2 358.154  10.248   8
   7   5   2 352.086   9.722  10
   7   5   2 347.829   9.888   9
  -8  -5  -2 7.96882 3.89367   8
  -8  -5  -2 5.97584 3.63852   7
   8   5   2 16.4221  3.7926  10
   8   5   2 11.6990  3.4853   9
  -9  -5  -2 73.5446  6.0488   8
   9   5   2 66.9244  5.9747  10
 -10  -5  -2 5.36817 4.81365   8
  -7   6   2 27.5762  4.1009  12
  -6   6   2 77.8027  5.1255  11
  -6   6   2 70.3187  4.7203  12
  -5   6   2 5.11393 2.63176  12
  -5   6   2 6.22646 2.58769  11
   4  -6  -2 271.470   7.134   7
  -4   6   2 282.930   7.672   2
  -4   6   2 272.244   7.494  11
   3  -6  -2 78.9682  4.0986   6
  -3   6   2 85.0601  3.7137   2
  -3   6   2 77.6176  3.1484   4
  -3   6   2 78.9538  3.5690  11
  -3   6   2 80.8739  3.0117   3
   2  -6  -2 84.8845  3.4344   6
  -2   6   2 89.4684  3.1323   1
  -2   6   2 82.7409  2.9647   4
  -2   6   2 87.0988  2.7551   3
  -2   6   2 88.5947  3.3729   2
   1  -6  -2 795.426  15.549   5
   1  -6  -2 807.994  17.041   6
  -1   6   2 806.202  16.850   4
  -1   6   2 799.136  15.387   3
  -1   6   2 798.329  15.541   1
  -1   6   2 797.542  16.866   2
   0  -6  -2 13.8011  1.1885   5
   0  -6  -2 14.2953  1.3122   6
   0   6   2 12.7352  1.2852   1
   0   6   2 12.9831  1.0345   3
   0   6   2 12.7015  1.4454   2
   0   6   2 13.4815  1.1613   4
  -1  -6  -2 2771.34   54.66   6
  -1  -6  -2 2726.86   49.96   5
   1   6   2 2677.08   54.32   2
   1   6   2 2654.36   50.05   1
   1   6   2 2729.07   50.58   3
   1   6   2 2815.19   55.39   4
  -2  -6  -2 324.515   6.159   5
  -2  -6  -2 317.954   6.775   3
   2   6   2 319.615   7.331   4
   2   6   2 312.993   7.545   2
   2   6   2 313.840   6.986   1
  -3  -6  -2 322.967   7.118   3
   3   6   2 330.905   7.398   1
   3   6   2 328.949   7.999   2
  -4  -6  -2 228.161   6.195   4
  -4  -6  -2 230.846   6.069   7
   4   6   2 227.125   6.472   2
  -5  -6  -2 170.266   5.424   7
  -5  -6  -2 174.232   5.650   4
   5   6   2 164.061   5.894   2
   5   6   2 176.689   5.484   9
  -6  -6  -2 489.794  12.888   7
   6   6   2 647.164  13.751   9
  -7  -6  -2 231.652   8.140   8
  -7  -6  -2 228.435   7.933   7
   7   6   2 231.074   7.848   9
   7   6   2 224.080   7.346  10
  -8  -6  -2 53.9411  4.7406   7
  -8  -6  -2 58.8924  5.0130   8
   8   6   2 55.2378  4.8590  10
   8   6   2 54.1956  4.6340   9
  -9  -6  -2 141.788   8.214   8
   9   6   2 147.481   8.090  10
 -10  -6  -2 22.2317  5.2071   8
  10   6   2 0.65254 3.19075  10
  -7   7   2 21.1874  4.1183  12
  -6   7   2 12.0031  3.5854  11
  -6   7   2 8.54721 3.57098  12
  -5   7   2 4.30181 2.79061  11
  -5   7   2 -1.6845  2.8932  12
  -4   7   2 210.204   6.583  11
  -4   7   2 200.155   6.365  12
  -4   7   2 218.767   6.809   2
   3  -7  -2 51.1974  3.1027   7
   3  -7  -2 50.7198  3.5132   6
  -3   7   2 49.3055  3.3606  11
  -3   7   2 61.9664  3.6759   2
   2  -7  -2 573.204  13.002   6
  -2   7   2 570.538  12.769   2
  -2   7   2 550.634  11.726   1
  -2   7   2 581.719  12.408  11
  -2   7   2 558.705  11.331   3
  -2   7   2 567.359  12.415   4
   1  -7  -2 513.142  11.494   6
  -1   7   2 506.231  10.201   3
  -1   7   2 513.705  11.514   2
  -1   7   2 512.648  11.177   4
  -1   7   2 509.295  10.595   1
   0  -7  -2 306.685   7.160   6
   0  -7  -2 304.925   6.536   5
   0   7   2 296.028   6.824   1
   0   7   2 307.325   6.450   3
   0   7   2 300.920   7.468   2
   0   7   2 306.578   7.039   4
  -1  -7  -2 743.001  13.950   5
  -1  -7  -2 746.249  15.246   6
   1   7   2 722.848  14.189   3
   1   7   2 735.423  15.567   4
   1   7   2 708.544  15.686   2
   1   7   2 717.650  14.463   1
  -2  -7  -2 220.949   4.459   5
  -2  -7  -2 214.999   5.073   3
  -2  -7  -2 221.617   4.867   6
   2   7   2 210.511   5.403   1
   2   7   2 210.676   5.406   4
   2   7   2 209.870   5.863   2
   3   7   2 382.663   9.309   2
  -4  -7  -2 249.495   6.729   4
  -4  -7  -2 247.788   6.541   7
   4   7   2 242.864   7.049   2
   4   7   2 250.019   6.614   9
  -5  -7  -2 224.054   6.637   4
  -5  -7  -2 225.020   6.354   7
   5   7   2 235.863   7.044   2
   5   7   2 176.078   6.105   9
   6   7   2 658.598  15.487   9
  -7  -7  -2 1.80198 3.15076   8
  -7  -7  -2 0.50600 2.95790   7
   7   7   2 3.42182 2.86706  10
   7   7   2 -0.7488  2.7618   9
  -8  -7  -2 140.599   7.145   7
  -8  -7  -2 142.773   7.127   8
   8   7   2 133.570   6.751  10
   8   7   2 149.287   7.401   9
  -9  -7  -2 34.0498  5.1799   8
   9   7   2 32.2470  5.0290  10
 -10  -7  -2 10.1339  5.0563   8
  10   7   2 5.01685 5.17590  10
  -7   8   2 18.4686  4.2572  12
  -6   8   2 7.49145 3.77313  12
  -5   8   2 57.1380  4.4686  12
  -5   8   2 52.6781  4.3896  11
  -4   8   2 261.783   7.966  11
  -4   8   2 252.997   7.329  12
   3  -8  -2 10.3747  2.0534   7
  -3   8   2 10.2099  2.5530   2
  -3   8   2 9.95979 2.41558  11
   2  -8  -2 284.169   6.968   7
   2  -8  -2 280.872   7.806   6
  -2   8   2 276.783   7.313  11
  -2   8   2 296.897   7.819   2
   1  -8  -2 278.559   7.171   6
  -1   8   2 275.272   6.118   3
  -1   8   2 283.637   6.923  11
  -1   8   2 276.259   6.696   4
  -1   8   2 275.649   7.362   2
  -1   8   2 276.211   7.205   1
   0  -8  -2 310.409   7.331   6
   0   8   2 310.800   7.166   4
   0   8   2 302.158   7.164   1
   0   8   2 295.531   6.523   3
   0   8   2 296.242   7.781   2
  -1  -8  -2 498.702   9.682   5
  -1  -8  -2 499.232  10.576   6
   1   8   2 477.183   9.849   3
   1   8   2 472.044  10.375   1
   1   8   2 472.374  11.277   2
   1   8   2 487.555  10.793   4
  -2  -8  -2 67.2800  2.0836   5
   2   8   2 68.7942  2.8072   4
   2   8   2 64.6702  3.5081   2
  -3  -8  -2 284.964   7.077   7
   3   8   2 281.146   7.725   2
   3   8   2 282.750   7.124   9
  -4  -8  -2 408.914   9.922   4
  -4  -8  -2 395.695   9.508   7
   4   8   2 399.393  10.264   2
   4   8   2 398.405   9.650   9
  -5  -8  -2 123.685   4.895   7
  -5  -8  -2 129.895   5.151   4
   5   8   2 128.033   4.939   9
   5   8   2 128.243   5.618   2
  -6  -8  -2 222.787   7.112   7
  -6  -8  -2 217.189   7.304   8
   6   8   2 219.330   6.872  10
   6   8   2 231.866   7.264   9
  -7  -8  -2 0.42816 2.01076   8
  -7  -8  -2 0.17571 1.91511   7
   7   8   2 2.95526 2.89052   9
   7   8   2 3.93330 3.11709  10
  -8  -8  -2 37.9246  4.8384   8
  -8  -8  -2 35.1181  4.4889   7
   8   8   2 41.6835  4.4652  10
   8   8   2 34.7451  4.3282   9
  -9  -8  -2 36.0678  5.3448   8
   9   8   2 38.0723  5.2811  10
 -10  -8  -2 19.6795  5.3016   8
  10   8   2 22.7268  5.7743  10
  -7   9   2 10.3112  4.2396  12
  -6   9   2 -0.1450  3.5413  12
  -5   9   2 120.947   5.938  12
  -5   9   2 129.431   6.389  11
  -4   9   2 3.50426 2.95747  11
  -4   9   2 5.44628 3.08611  12
  -3   9   2 9.56795 1.61401  12
  -3   9   2 15.5856  1.9856  11
   2  -9  -2 367.553   8.903   7
   2  -9  -2 374.628   9.948   6
  -2   9   2 378.006   9.454  11
  -2   9   2 396.136   9.857   2
   1  -9  -2 106.988   3.947   7
   1  -9  -2 112.241   4.403   6
  -1   9   2 110.062   3.381   3
  -1   9   2 111.911   4.193  11
  -1   9   2 111.422   4.724   2
   0  -9  -2 666.094  14.006   7
   0  -9  -2 660.484  14.570   6
   0   9   2 673.754  14.152  11
   0   9   2 661.546  15.047   2
   0   9   2 677.487  14.460   4
   0   9   2 643.309  13.148   3
  -1  -9  -2 436.962   9.640   6
  -1  -9  -2 421.227   9.656   7
  -1  -9  -2 440.709   8.816   5
   1   9   2 402.787  10.492   2
   1   9   2 434.244   9.855   4
  -2  -9  -2 415.052   8.182   5
  -2  -9  -2 400.162   9.353   7
   2   9   2 406.901   9.464   9
   2   9   2 400.014  10.184   2
   2   9   2 413.426   9.522   4
  -3  -9  -2 1155.40   24.63   4
  -3  -9  -2 1146.09   23.50   7
   3   9   2 1154.12   24.35   9
   3   9   2 1150.13   24.79   2
  -4  -9  -2 20.4091  2.4969   4
  -4  -9  -2 19.5418  2.5333   7
   4   9   2 19.5153  2.2549   9
   4   9   2 23.3689  3.0055   2
  -5  -9  -2 535.736  12.605   7
   5   9   2 533.469  12.846   9
  -6  -9  -2 131.064   5.881   7
  -6  -9  -2 124.878   5.776   8
   6   9   2 115.399   5.062  10
   6   9   2 120.502   5.440   9
  -7  -9  -2 119.709   5.839   8
  -7  -9  -2 112.619   5.528   7
   7   9   2 145.504   6.479   9
   7   9   2 147.559   6.538  10
  -8  -9  -2 106.171   7.279   8
   8   9   2 96.5118  6.2994  10
  -9  -9  -2 5.87340 4.67555   8
   9   9   2 0.79436 4.58799  10
  -6  10   2 4.45128 4.11633  12
  -5  10   2 18.3766  3.9503  12
  -4  10   2 32.0759  3.9365  11
  -4  10   2 29.3351  3.8136  12
  -3  10   2 131.267   6.005  11
  -3  10   2 135.034   5.391  12
   2 -10  -2 214.199   6.408   7
  -2  10   2 220.457   6.441  12
  -2  10   2 225.427   7.283   2
  -2  10   2 211.870   6.696  11
   1 -10  -2 86.2166  4.3514   6
   1 -10  -2 93.3477  4.0070   7
  -1  10   2 92.0546  4.8640   2
  -1  10   2 90.1935  4.3407  11
   0 -10  -2 404.746   9.690   6
   0 -10  -2 391.414   9.316   7
   0  10   2 397.475   9.385  11
   0  10   2 400.175   9.344   4
   0  10   2 406.202  10.406   2
  -1 -10  -2 58.7946  2.9006   6
  -1 -10  -2 49.8332  3.2908   7
   1  10   2 52.2486  2.9032   4
   1  10   2 53.6592  2.9542   9
   1  10   2 49.9700  3.5383   2
   1  10   2 52.4543  3.1969  11
  -2 -10  -2 457.617  10.596   7
   2  10   2 452.960  10.619   4
   2  10   2 459.231  10.548   9
   2  10   2 452.326  11.527   2
  -3 -10  -2 584.334  13.121   7
  -3 -10  -2 581.053  13.471   4
   3  10   2 582.501  13.238   9
   3  10   2 576.204  14.106   2
  -4 -10  -2 22.5622  2.7969   7
  -4 -10  -2 27.6505  2.8638   4
   4  10   2 28.3192  3.5306   2
   4  10   2 27.7160  2.6347   9
  -5 -10  -2 568.316  13.390   7
  -5 -10  -2 567.920  13.704   8
   5  10   2 567.014  13.240  10
   5  10   2 582.824  13.730   9
  -6 -10  -2 -1.2818  2.8638   7
  -6 -10  -2 1.59831 3.36593   8
   6  10   2 -1.4899  2.5440  10
   6  10   2 2.32681 2.55508   9
  -7 -10  -2 17.6981  3.6823   7
  -7 -10  -2 18.0220  3.9317   8
   8  10   2 168.640   8.076  10
  -9 -10  -2 29.5116  5.4020   8
   9  10   2 31.5970  5.3094  10
  -6  11   2 18.6304  4.5556  12
  -5  11   2 33.4062  4.6477  12
  -4  11   2 18.5453  3.2192  12
  -3  11   2 223.358   7.509  12
  -3  11   2 228.216   7.936  11
  -2  11   2 9.74366 2.79487  11
  -2  11   2 5.77723 2.71053  12
   1 -11  -2 111.204   4.725   7
  -1  11   2 129.937   5.922   2
  -1  11   2 113.752   5.093  11
   0 -11  -2 40.7389  3.0180   6
   0 -11  -2 50.2178  3.5774   7
   0 -11  -2 59.8538  3.1687   9
   0  11   2 48.0912  3.7632   2
   0  11   2 47.0335  3.3849  11
  -1 -11  -2 252.296   6.689   6
  -1 -11  -2 251.312   6.937   7
   1  11   2 253.963   6.738   4
   1  11   2 238.597   8.126   2
   1  11   2 256.389   6.816  11
   1  11   2 261.070   6.726   9
  -2 -11  -2 409.202   9.915   7
   2  11   2 387.183  10.825   2
   2  11   2 403.472   9.686   4
   2  11   2 393.954   9.577   9
  -3 -11  -2 42.7161  3.0968   4
  -3 -11  -2 41.9209  3.3595   7
   3  11   2 38.0214  3.7277   2
   3  11   2 44.9370  3.3164   9
  -4 -11  -2 635.817  15.435   8
  -4 -11  -2 673.814  15.057   7
   4  11   2 665.643  15.227   9
  -5 -11  -2 131.007   6.011   7
  -5 -11  -2 130.620   6.268   8
   5  11   2 122.950   5.551   9
   5  11   2 124.100   5.502  10
  -6 -11  -2 9.68701 3.75188   8
  -6 -11  -2 10.7637  3.3168   7
   6  11   2 9.83740 2.91169   9
   6  11   2 10.4312  3.1191  10
  -7 -11  -2 393.722  11.759   8
  -7 -11  -2 383.324  11.221   7
   7  11   2 377.421  11.155   9
   7  11   2 379.389  11.047  10
  -8 -11  -2 49.1845  5.4556   8
   8  11   2 22.6480  3.4167  10
  -9 -11  -2 93.0235  6.8240   8
   9  11   2 98.9578  6.8928  10
  -5  12   2 16.9154  4.4774  12
  -4  12   2 1.96596 3.83413  12
  -3  12   2 82.5573  6.1404  11
  -3  12   2 74.2186  5.1292  12
  -2  12   2 25.2448  3.5891  11
  -2  12   2 19.2483  3.5013  12
   1 -12  -2 53.9253  3.6713   7
  -1  12   2 52.3651  3.8031  11
  -1  12   2 51.4361  3.7943  12
   0 -12  -2 170.964   5.818   7
   0  12   2 173.770   6.021  11
  -1 -12  -2 31.7300  2.9587   7
   1  12   2 27.5282  2.2802   4
   1  12   2 33.6509  2.9128  11
  -2 -12  -2 511.100  12.095   7
   2  12   2 510.644  11.952   9
  -3 -12  -2 7.54473 2.89121   7
  -3 -12  -2 7.22892 3.08207   8
   3  12   2 8.37144 2.20964   9
  -4 -12  -2 291.765   8.649   7
  -4 -12  -2 277.901   8.784   8
   4  12   2 274.934   7.962  10
   4  12   2 281.993   8.094   9
  -5 -12  -2 38.5242  4.2513   8
  -5 -12  -2 42.8887  4.0213   7
   5  12   2 39.4961  3.5513  10
   5  12   2 43.0381  3.6172   9
  -6 -12  -2 75.0355  5.5126   8
  -6 -12  -2 66.5363  4.9625   7
   6  12   2 68.7106  5.3867   9
   6  12   2 71.6343  4.7970  10
  -7 -12  -2 175.021   8.048   8
   7  12   2 185.477   7.805  10
  -8 -12  -2 2.51611 4.72681   8
   8  12   2 8.22467 4.00488  10
   9  12   2 36.7183  5.6411  10
  -4  13   2 71.8955  5.6135  12
  -3  13   2 78.1355  5.5498  12
  -2  13   2 122.736   6.057  12
  -2  13   2 126.155   6.159  11
  -1  13   2 288.626   8.427  11
  -1  13   2 280.159   8.062  12
   0 -13  -2 14.1040  2.8149   7
   0 -13  -2 14.8781  3.1120   8
   0  13   2 14.0448  2.9370  11
   0  13   2 13.4657  2.9583  12
  -1 -13  -2 134.992   5.767   8
  -1 -13  -2 135.137   5.552   7
  -2 -13  -2 118.094   5.712   8
  -2 -13  -2 111.760   5.432   7
   2  13   2 111.521   4.750   9
  -3 -13  -2 142.198   5.971   7
  -3 -13  -2 140.648   6.200   8
   3  13   2 146.296   5.368  10
   3  13   2 143.266   5.585   9
  -4 -13  -2 142.448   6.745   7
  -4 -13  -2 144.594   6.996   8
   4  13   2 152.154   5.905   9
   4  13   2 148.103   5.820  10
  -5 -13  -2 0.90449 3.23552   7
  -5 -13  -2 -0.1295  3.5778   8
   5  13   2 1.95306 2.91613  10
   5  13   2 -0.3728  2.6160   9
  -6 -13  -2 180.399   8.433   8
  -6 -13  -2 171.174   7.952   7
   6  13   2 173.646   6.977  10
   6  13   2 180.147   7.506   9
  -7 -13  -2 48.2889  5.6123   8
   7  13   2 39.7393  4.6528  10
  -8 -13  -2 -1.4068  4.9841   8
   8  13   2 1.80463 4.33897  10
  -4  14   2 85.6097  6.1823  12
  -3  14   2 29.8258  4.7358  12
  -2  14   2 32.5270  4.3961  12
  -1  14   2 34.4659  4.0393  12
  -1  14   2 38.6393  4.0966  11
   0 -14  -2 12.2279  3.3141   8
   0  14   2 10.5048  3.3162  11
   0  14   2 8.36966 3.18704  12
  -1 -14  -2 244.049   7.709   7
  -1 -14  -2 239.455   8.010   8
  -2 -14  -2 40.2553  3.7597   7
  -2 -14  -2 39.4109  4.1165   8
  -3 -14  -2 269.402   8.995   8
  -3 -14  -2 271.552   8.663   7
   3  14   2 273.004   8.177   9
   3  14   2 269.443   7.791  10
  -4 -14  -2 224.290   8.315   7
  -4 -14  -2 222.810   8.440   8
   4  14   2 236.175   7.548   9
   4  14   2 227.602   7.376  10
  -5 -14  -2 13.1499  4.4816   8
  -5 -14  -2 12.7945  3.9192   7
   5  14   2 8.15686 3.03227   9
   5  14   2 12.5398  3.2804  10
  -6 -14  -2 199.967   9.199   8
   6  14   2 201.361   7.967  10
  -7 -14  -2 17.0939  5.2693   8
   7  14   2 21.4281  4.0880  10
  -8 -14  -2 131.746   9.123   8
   8  14   2 109.859   7.787  10
  -3  15   2 -0.7289  4.1160  12
  -2  15   2 51.1816  5.0501  12
  -1  15   2 22.8158  4.0815  12
  -1 -15  -2 151.284   6.872   8
  -2 -15  -2 24.7394  4.0186   8
  -2 -15  -2 34.9680  3.8074   7
  -3 -15  -2 222.994   8.568   8
  -3 -15  -2 228.226   8.172   7
  -4 -15  -2 1.41225 3.64072   7
  -4 -15  -2 2.89298 4.16909   8
   4  15   2 2.90381 2.88896  10
   4  15   2 -0.9024  2.9125   9
  -5 -15  -2 19.7661  4.7360   8
   5  15   2 22.5266  3.7069  10
  -6 -15  -2 26.1760  5.1395   8
   6  15   2 32.1888  4.2771  10
  -7 -15  -2 -0.0974  5.1586   8
   7  15   2 0.28080 3.88276  10
  -2  16   2 30.1325  4.7451  12
  -1  16   2 0.19017 3.80330  12
  -1 -16  -2 28.3279  4.3668   8
  -2 -16  -2 108.843   6.843   8
  -3 -16  -2 44.0516  4.9731   8
  -4 -16  -2 15.8150  4.8099   8
  -5 -16  -2 171.367   9.106   8
   5  16   2 178.577   7.688  10
  -6 -16  -2 36.0080  5.9883   8
   6  16   2 40.5135  4.6032  10
  -7 -16  -2 91.1704  7.3453   8
   7  16   2 104.734   7.255  10
  -2 -17  -2 48.2139  5.1012   8
  -3 -17  -2 84.2434  6.0328   8
  -4 -17  -2 9.10799 4.76885   8
  -5 -17  -2 49.2709  6.0363   8
  -6 -17  -2 38.3779  6.0644   8
   6  17   2 30.5373  4.6128  10
  -3 -18  -2 32.6043  5.3214   8
  -4 -18  -2 168.637   8.824   8
  -5 -18  -2 104.897   8.022   8
  -3 -18   3 19.2001  5.0275   8
  -2 -18   3 65.2816  6.5536   8
  -1 -18   3 13.0371  4.3771   8
  -5 -17   3 54.0546  6.3271   8
  -4 -17   3 -2.4357  4.9882   8
  -3 -17   3 10.4203  5.2340   8
  -2 -17   3 13.9698  5.2388   8
  -1 -17   3 -1.0039  4.5278   8
   0 -17   3 31.2244  5.3026   8
   1 -17   3 26.8754  5.3267   8
  -6 -16   3 2.26338 5.23745   8
  -5 -16   3 99.1591  7.3725   8
  -4 -16   3 39.1064  5.8891   8
  -3 -16   3 55.7203  5.8932   8
  -2 -16   3 118.968   7.674   8
  -1 -16   3 64.7385  6.0472   8
   0 -16   3 48.1387  5.5167   8
  -1  16  -3 0.80418 2.60749  12
   1 -16   3 2.51087 4.36052   8
  -2  16  -3 107.970   6.519  12
   2 -16   3 111.858   8.091   8
   7  15  -3 41.0013  5.2254  10
  -7 -15   3 38.8554  6.1086   8
   6  15  -3 43.1870  4.7777  10
  -6 -15   3 48.4788  6.1242   8
  -4 -15   3 43.1469  5.6762   8
  -3 -15   3 89.5467  6.2999   8
  -2 -15   3 6.19982 4.11456   8
  -1 -15   3 -2.2960  4.0749   8
   0 -15   3 33.6750  4.6884   8
  -1  15  -3 -0.0573  3.3834  12
   1 -15   3 1.68169 4.06956   8
  -2  15  -3 35.9481  4.2438  12
   2 -15   3 35.6783  4.9750   8
  -3  15  -3 8.75241 3.87719  12
   3 -15   3 13.0315  4.2721   8
   7  14  -3 -1.3220  4.1099  10
  -7 -14   3 0.37006 4.96788   8
   6  14  -3 151.331   7.489  10
  -6 -14   3 138.808   8.440   8
   5  14  -3 20.3754  3.7190  10
  -5 -14   3 25.3915  5.2275   8
  -4 -14   3 71.0549  5.4603   7
  -4 -14   3 79.1692  5.9934   8
  -3 -14   3 240.291   8.779   7
  -3 -14   3 236.506   9.265   8
  -2 -14   3 26.6899  4.2633   8
  -2 -14   3 27.4414  3.9494   7
  -1 -14   3 74.2996  5.4628   8
  -1 -14   3 67.0071  4.8568   7
   0  14  -3 143.053   5.347  12
   0 -14   3 134.241   6.663   7
   0 -14   3 123.433   6.674   8
  -1  14  -3 76.3897  5.2389  11
  -1  14  -3 71.2213  4.7665  12
   1 -14   3 72.3641  5.3506   8
   1 -14   3 72.8258  5.1467   7
  -2  14  -3 46.8326  4.4287  12
   2 -14   3 48.7349  4.9744   8
  -3  14  -3 2.02082 3.52671  12
   3 -14   3 3.85302 4.12549   8
  -4  14  -3 27.6985  4.6483  12
   4 -14   3 27.3410  4.8775   8
   8  13  -3 1.20905 4.62157  10
  -8 -13   3 4.11912 4.75590   8
   7  13  -3 35.1596  5.0201  10
  -7 -13   3 35.5819  5.4661   8
   6  13  -3 287.669   9.617  10
  -6 -13   3 295.945  10.351   8
   5  13  -3 65.3226  4.6229  10
   5  13  -3 62.0817  4.4386   9
  -5 -13   3 67.8251  5.8477   8
  -5 -13   3 61.3214  5.3716   7
   4  13  -3 220.509   7.182  10
   4  13  -3 225.291   7.317   9
  -3 -13   3 120.636   6.203   7
  -3 -13   3 113.436   6.602   8
  -2 -13   3 12.1486  3.5852   8
  -2 -13   3 13.5864  3.3010   7
  -1 -13   3 405.138  10.836   7
  -1 -13   3 402.386  11.218   8
   0  13  -3 1.96824 2.44961  11
   0  13  -3 0.04813 2.29966  12
   0 -13   3 1.50996 3.09603   7
   0 -13   3 3.20949 3.56690   8
  -1  13  -3 169.606   5.710  12
  -1  13  -3 156.545   6.164  11
   1 -13   3 167.351   7.467   8
   1 -13   3 171.683   7.076   7
  -2  13  -3 44.8655  4.0064  12
  -2  13  -3 47.5624  3.9109  11
   2 -13   3 42.8148  4.2801   7
   2 -13   3 49.8791  4.6984   8
  -3  13  -3 -0.7571  3.2187  12
   3 -13   3 1.69178 3.81097   8
  -4  13  -3 44.8783  4.6595  12
   4 -13   3 53.3538  5.3218   8
  -5  13  -3 10.6185  3.2036  12
   5 -13   3 18.8913  4.9316   8
   8  12  -3 42.0289  5.7215  10
  -8 -12   3 42.3085  5.6119   8
   7  12  -3 113.345   7.651  10
  -7 -12   3 112.935   7.922   8
   6  12  -3 10.8318  3.8869  10
   6  12  -3 11.4650  3.5268   9
  -6 -12   3 6.98191 3.99108   7
  -6 -12   3 10.7827  4.2927   8
   5  12  -3 -1.8900  2.9646  10
   5  12  -3 2.50005 2.79985   9
  -5 -12   3 -1.4899  3.6519   8
  -5 -12   3 3.04950 3.43886   7
   4  12  -3 155.097   6.124  10
   4  12  -3 162.925   6.208   9
  -4 -12   3 156.562   7.249   8
  -4 -12   3 159.327   6.946   7
   3  12  -3 -1.1609  1.6429   9
  -3 -12   3 3.35190 2.94295   7
  -3 -12   3 0.49911 3.09692   8
  -2 -12   3 250.318   7.848   7
  -2 -12   3 248.466   8.092   8
  -1 -12   3 117.261   5.725   8
  -1 -12   3 120.964   5.487   7
   0  12  -3 29.6512  2.6528  11
   0 -12   3 30.0473  3.3442   7
   0 -12   3 28.8327  3.6429   8
  -1  12  -3 163.890   5.879  11
  -1  12  -3 167.621   5.436  12
   1 -12   3 170.723   6.686   8
   1 -12   3 176.415   6.503   7
  -2  12  -3 0.43317 2.72128  11
  -2  12  -3 1.11610 2.63894  12
   2 -12   3 1.79079 3.02512   7
   2 -12   3 1.92054 3.56595   8
  -3  12  -3 53.5211  4.2911  12
  -3  12  -3 61.7352  4.3285  11
   3 -12   3 58.1635  5.0007   8
   3 -12   3 60.5426  4.6721   7
  -4  12  -3 -0.6632  3.5048  12
   4 -12   3 -1.1168  3.6973   8
  -5  12  -3 4.28092 3.72359  12
   5 -12   3 12.4606  4.5419   8
   8  11  -3 3.95910 4.74162  10
  -8 -11   3 1.41786 4.39041   8
   7  11  -3 234.571   9.203  10
  -7 -11   3 222.833   9.234   8
   6  11  -3 7.77489 3.22587   9
   6  11  -3 15.0149  3.6852  10
  -6 -11   3 12.9586  3.7848   7
  -6 -11   3 10.1632  4.0046   8
   5  11  -3 166.193   6.274  10
   5  11  -3 160.714   6.658   9
  -5 -11   3 168.804   7.479   8
  -5 -11   3 166.041   7.237   7
   4  11  -3 106.323   5.087  10
   4  11  -3 115.952   5.145   9
  -4 -11   3 110.514   6.224   8
  -4 -11   3 109.730   6.154   7
   3  11  -3 7.82468 2.16271   9
  -3 -11   3 3.40054 1.87130   8
  -3 -11   3 8.16810 2.43674   4
  -3 -11   3 4.54293 1.91325   7
  -2 -11   3 490.143  11.936   7
  -2 -11   3 481.446  12.428   8
   1  11  -3 312.104   7.593  11
  -1 -11   3 318.412   8.752   7
  -1 -11   3 322.837   8.066   6
   0  11  -3 228.544   6.242  11
   0 -11   3 228.218   7.285   8
   0 -11   3 226.166   6.994   7
   0 -11   3 232.173   6.697   6
  -1  11  -3 54.1641  3.3091  12
  -1  11  -3 53.2082  3.7189  11
   1 -11   3 52.5635  3.9141   8
   1 -11   3 54.8183  3.8424   7
  -2  11  -3 23.1155  2.9577  11
  -2  11  -3 23.3104  2.7972  12
   2 -11   3 20.7512  3.4589   8
   2 -11   3 27.4851  3.4276   7
  -3  11  -3 110.825   5.543  11
  -3  11  -3 109.617   5.009  12
   3 -11   3 108.366   5.938   7
   3 -11   3 106.713   5.946   8
   4 -11   3 100.267   6.550   8
   4 -11   3 116.404   6.322   7
  -5  11  -3 15.4584  3.7562  12
   5 -11   3 12.2535  4.3126   8
  -6  11  -3 33.1968  4.7346  12
   6 -11   3 35.7353  5.1123   8
  -9 -10   3 48.0477  5.2646   8
   8  10  -3 137.975   8.022  10
  -8 -10   3 135.779   7.907   8
   7  10  -3 42.9922  4.9321  10
  -7 -10   3 34.2771  4.4252   7
  -7 -10   3 43.4342  4.8612   8
   6  10  -3 24.1535  3.9066  10
   6  10  -3 26.9991  3.6779   9
  -6 -10   3 29.1376  3.9555   7
  -6 -10   3 32.5594  4.0581   8
   5  10  -3 134.180   5.899   9
   5  10  -3 137.224   5.972  10
  -5 -10   3 133.265   6.205   8
  -5 -10   3 133.152   6.001   7
   4  10  -3 143.681   5.546   9
  -4 -10   3 150.980   6.152   8
  -4 -10   3 146.084   5.969   7
   3  10  -3 97.4088  4.2526   9
  -3 -10   3 101.971   4.646   4
  -3 -10   3 99.8414  5.1904   7
   2  10  -3 475.273  10.940   9
   2  10  -3 481.661  12.053   2
  -2 -10   3 477.537  11.271   4
   1  10  -3 10.6134  1.6120  11
   1  10  -3 9.72474 2.61521   2
  -1 -10   3 10.6671  2.4284   7
  -1 -10   3 9.86271 1.75620   6
   0  10  -3 170.883   6.448   2
   0  10  -3 173.817   4.855  11
   0 -10   3 168.190   5.670   7
   0 -10   3 170.796   5.357   6
  -1  10  -3 161.859   5.092  11
   1 -10   3 155.224   5.822   7
   1 -10   3 155.858   5.412   6
  -2  10  -3 188.420   5.955  11
  -2  10  -3 207.523   5.835  12
   2 -10   3 196.548   7.009   8
   2 -10   3 203.144   6.835   7
  -3  10  -3 110.955   4.693  12
  -3  10  -3 116.573   4.997  11
   3 -10   3 120.185   5.495   7
   3 -10   3 114.267   5.720   8
  -4  10  -3 0.67357 2.66325  11
  -4  10  -3 0.98330 2.84829  12
   4 -10   3 -1.9886  2.9094   7
   4 -10   3 0.63805 3.29399   8
  -5  10  -3 21.6712  3.8365  12
   5 -10   3 18.5343  4.1521   8
   5 -10   3 17.7027  3.8675   7
  -6  10  -3 3.64597 3.78896  12
   6 -10   3 -1.1450  4.0012   8
   9   9  -3 6.36682 5.60229  10
  -9  -9   3 7.96082 3.67546   8
   8   9  -3 61.8915  6.1135  10
  -8  -9   3 62.5200  5.3055   8
   7   9  -3 162.296   7.581  10
   7   9  -3 153.558   7.940   9
  -7  -9   3 162.723   7.296   8
  -7  -9   3 165.736   7.219   7
   6   9  -3 32.3682  3.8697  10
   6   9  -3 38.3325  4.0208   9
  -6  -9   3 42.4496  4.1773   8
  -6  -9   3 38.8507  3.8441   7
   5   9  -3 380.546  10.348   9
   5   9  -3 381.777  10.112  10
  -5  -9   3 377.030   9.974   7
  -5  -9   3 373.754  10.152   8
   4   9  -3 4.34514 2.19790   9
  -4  -9   3 6.56576 2.48593   7
  -4  -9   3 4.68797 2.36962   4
   3   9  -3 710.621  16.291   2
   3   9  -3 735.888  15.925   9
  -3  -9   3 719.833  16.177   4
  -3  -9   3 684.386  15.751   7
   2   9  -3 346.135   9.131   2
  -2  -9   3 336.557   8.423   4
   1   9  -3 404.835  10.194   2
  -1  -9   3 388.815   9.249   4
  -1  -9   3 415.019   9.245   6
  -1  -9   3 406.308   8.514   3
  -1  -9   3 395.477   9.673   7
   0   9  -3 522.677  11.270  11
   0   9  -3 521.807  12.578   2
   0  -9   3 536.444  12.109   7
   0  -9   3 528.669  11.893   6
  -1   9  -3 122.731   4.086  11
  -1   9  -3 121.208   5.220   2
   1  -9   3 123.125   4.631   6
   1  -9   3 121.156   4.682   7
  -2   9  -3 375.894   8.970  11
  -2   9  -3 368.032  10.115   2
   2  -9   3 363.928   9.451   6
   2  -9   3 371.819   9.537   7
  -3   9  -3 240.234   6.739  12
  -3   9  -3 254.461   6.929  11
   3  -9   3 244.545   7.373   7
   3  -9   3 230.357   7.511   8
  -4   9  -3 4.45264 2.63994  11
  -4   9  -3 5.08701 2.55564  12
   4  -9   3 7.78962 3.03941   8
   4  -9   3 8.48575 2.89778   7
  -5   9  -3 73.6209  4.9909  12
  -5   9  -3 80.7930  5.0257  11
   5  -9   3 80.6157  5.3708   8
   5  -9   3 76.2083  5.6986   7
  -6   9  -3 27.3412  4.1508  12
   6  -9   3 33.6879  4.6374   8
  -7   9  -3 0.06987 3.82049  12
   7  -9   3 3.75645 4.57724   8
   9   8  -3 -0.3071  5.4348  10
  -9  -8   3 -6.1213  2.5832   8
   8   8  -3 133.115   8.713  10
  -8  -8   3 135.414   7.113   8
   7   8  -3 22.6973  4.2404  10
   7   8  -3 20.1743  4.2296   9
  -7  -8   3 24.1839  3.8328   8
  -7  -8   3 17.3576  3.4559   7
   6   8  -3 298.445   9.062  10
   6   8  -3 306.393   9.456   9
  -6  -8   3 305.397   8.777   7
  -6  -8   3 295.784   8.985   8
   5   8  -3 173.788   6.346  10
   5   8  -3 184.155   6.555   9
  -5  -8   3 186.115   6.367   7
   4   8  -3 231.716   6.980   9
   4   8  -3 242.861   7.354   2
  -4  -8   3 230.447   6.925   7
  -4  -8   3 250.180   7.282   4
   3   8  -3 202.194   6.279   2
   3   8  -3 214.112   6.047   9
  -3  -8   3 205.384   6.153   7
  -3  -8   3 204.529   6.124   4
   2   8  -3 3.61916 1.91686   2
  -2  -8   3 2.08545 0.94376   6
  -2  -8   3 2.08944 1.85705   7
  -2  -8   3 2.23555 0.99073   5
  -2  -8   3 2.18080 1.43292   4
  -2  -8   3 2.49176 1.36737   3
   1   8  -3 46.0017  3.2377   2
  -1  -8   3 42.9735  2.2357   6
  -1  -8   3 39.9955  2.3547   4
  -1  -8   3 40.3564  2.1870   3
  -1  -8   3 39.6247  2.0581   5
   0   8  -3 880.707  19.117   2
   0  -8   3 870.105  18.648   6
   0  -8   3 856.922  18.401   7
   0  -8   3 913.626  16.832   3
  -1   8  -3 354.367   9.309   2
  -1   8  -3 359.927   8.185  11
   1  -8   3 363.333   8.720   6
   1  -8   3 363.207   8.814   7
  -2   8  -3 239.785   7.263   2
  -2   8  -3 243.816   6.265  11
   2  -8   3 236.079   6.872   7
   2  -8   3 239.707   6.654   6
  -3   8  -3 3.64111 2.67356   2
  -3   8  -3 -0.0318  0.3551  11
   3  -8   3 1.03027 2.26749   7
  -4   8  -3 128.823   4.717  12
  -4   8  -3 129.861   5.205  11
   4  -8   3 126.487   5.388   7
   4  -8   3 115.625   5.496   8
  -5   8  -3 207.390   6.730  11
  -5   8  -3 204.995   6.590  12
   5  -8   3 185.006   7.281   8
   5  -8   3 198.181   7.048   7
  -6   8  -3 -1.3925  3.0867  12
   6  -8   3 0.31011 3.57384   8
   6  -8   3 1.58025 3.43574   7
  -7   8  -3 76.4535  5.3876  12
   7  -8   3 84.1532  6.2382   8
   9   7  -3 34.0765  6.3123  10
   8   7  -3 38.3665  5.7327  10
  -8  -7   3 37.5483  4.4898   8
   7   7  -3 16.1548  3.7738   9
   7   7  -3 23.6956  4.0166  10
  -7  -7   3 26.2636  3.5659   7
  -7  -7   3 25.0342  3.8116   8
   6   7  -3 236.335   8.178   9
   6   7  -3 236.358   8.060  10
  -6  -7   3 235.760   7.449   7
  -6  -7   3 246.481   7.716   8
   5   7  -3 105.451   5.028   9
   5   7  -3 103.675   5.060   2
  -5  -7   3 97.6721  4.5224   7
   4   7  -3 26.2730  2.5332   9
   4   7  -3 27.2261  2.5906   2
  -4  -7   3 27.2021  2.6845   4
  -4  -7   3 29.6660  2.6874   7
   3   7  -3 639.787  14.167   9
   3   7  -3 632.279  14.239   2
  -3  -7   3 635.962  14.378   4
  -3  -7   3 642.241  13.933   7
   2   7  -3 144.358   4.697   2
  -2  -7   3 144.839   4.032   3
  -2  -7   3 146.588   3.762   6
  -2  -7   3 144.474   4.397   4
  -2  -7   3 147.005   3.457   5
  -2  -7   3 151.328   4.832   7
   1   7  -3 1221.28   25.04   2
  -1  -7   3 1203.23   22.51   5
  -1  -7   3 1178.59   24.91   4
  -1  -7   3 1192.61   24.61   6
  -1  -7   3 1206.37   22.80   3
   0   7  -3 47.5600  2.8907   2
   0  -7   3 48.3640  2.1496   5
   0  -7   3 49.9382  2.3069   6
   0  -7   3 44.6289  1.7891   3
  -1   7  -3 339.073   7.700  11
  -1   7  -3 348.942   8.640   2
   1  -7   3 345.936   8.164   6
   1  -7   3 341.211   8.186   7
  -2   7  -3 187.932   5.843   2
  -2   7  -3 185.624   5.033  11
   2  -7   3 187.587   5.518   7
   2  -7   3 180.857   5.465   6
  -3   7  -3 27.3398  2.8258   2
  -3   7  -3 25.9524  2.3073  11
   3  -7   3 25.3736  2.5575   7
   3  -7   3 20.0053  2.4887   6
  -4   7  -3 292.282   7.625  11
  -4   7  -3 303.882   7.418  12
   4  -7   3 289.060   8.102   7
  -5   7  -3 20.4531  3.0215  12
  -5   7  -3 21.8485  2.8853  11
   5  -7   3 21.2183  3.4062   8
   5  -7   3 24.4077  3.3379   7
  -6   7  -3 18.9368  3.3411  11
  -6   7  -3 17.1402  3.3325  12
   6  -7   3 21.1392  3.9961   8
   6  -7   3 18.3977  3.6238   7
  -7   7  -3 61.3119  4.6982  12
   7  -7   3 58.0208  5.3421   8
  -8   7  -3 14.1182  4.1384  12
   8  -7   3 19.9367  5.3216   8
   9   6  -3 79.9827  7.3951  10
   8   6  -3 72.2816  6.4967  10
  -8  -6   3 69.1797  5.1166   7
  -8  -6   3 74.8683  5.1052   8
   7   6  -3 142.572   7.361   9
   7   6  -3 150.057   7.590  10
  -7  -6   3 137.675   6.133   7
  -7  -6   3 141.527   6.283   8
  -6  -6   3 655.222  15.335   8
  -6  -6   3 665.184  14.945   7
   5   6  -3 10.7536  2.5654   9
   5   6  -3 8.75032 2.24533   2
  -5  -6   3 10.3747  2.2130   7
  -5  -6   3 10.0741  2.5212   4
   4   6  -3 1069.93   23.31   9
   4   6  -3 1081.65   22.93   2
  -4  -6   3 1081.48   22.25   7
  -4  -6   3 1101.39   23.54   4
   3   6  -3 345.572   6.917   5
   3   6  -3 350.070   8.498   2
  -3  -6   3 351.911   8.582   4
   2   6  -3 772.569  15.603   1
   2   6  -3 806.326  16.976   2
  -2  -6   3 805.192  16.455   6
  -2  -6   3 792.079  15.647   3
  -2  -6   3 809.291  15.051   5
  -2  -6   3 802.529  17.136   4
   1   6  -3 1606.17   33.14   2
   1   6  -3 1608.30   30.53   1
  -1  -6   3 1646.68   30.61   3
  -1  -6   3 1647.43   33.05   6
  -1  -6   3 1645.34   30.21   5
  -1  -6   3 1640.87   33.49   4
   0   6  -3 3.45885 1.19955   1
   0   6  -3 2.81011 1.25544   2
   0  -6   3 3.20610 1.00902   6
   0  -6   3 4.25115 0.75544   3
   0  -6   3 3.90507 0.96055   5
   0  -6   3 2.92682 0.91233   4
  -1   6  -3 174.518   4.986   2
   1  -6   3 167.078   4.569   6
   1  -6   3 166.662   4.184   5
  -2   6  -3 88.1789  3.7058   2
  -2   6  -3 88.8428  3.0579  11
   2  -6   3 87.5658  3.5072   7
   2  -6   3 91.6458  3.4367   6
  -3   6  -3 3.60895 2.07676   2
  -3   6  -3 4.78383 1.56772  11
   3  -6   3 7.74918 1.93572   7
   3  -6   3 5.29918 1.85488   6
  -4   6  -3 224.554   6.249  11
  -4   6  -3 220.790   7.156   2
   4  -6   3 219.082   6.818   6
   4  -6   3 225.257   6.634   7
  -5   6  -3 42.3211  3.1662  12
  -5   6  -3 40.8675  3.2054  11
   5  -6   3 44.1397  3.6580   7
   5  -6   3 46.2895  3.7895   8
  -6   6  -3 233.496   6.897  12
  -6   6  -3 236.868   7.257  11
   6  -6   3 242.591   8.179   7
   6  -6   3 226.696   8.310   8
  -7   6  -3 2.61582 2.60699  11
  -7   6  -3 1.38577 3.28158  12
   7  -6   3 -2.1744  3.7076   8
  -8   6  -3 3.34084 3.11724  12
   8  -6   3 0.85980 4.39080   8
   9   5  -3 25.0551  6.1876  10
   8   5  -3 0.12428 4.82949  10
  -8  -5   3 -1.7528  3.2795   7
  -8  -5   3 1.02930 3.33541   8
   7   5  -3 185.631   8.134   9
   7   5  -3 188.494   8.269  10
  -7  -5   3 188.004   6.817   7
  -7  -5   3 190.285   6.946   8
   6   5  -3 2.40512 3.10766  10
   6   5  -3 3.59013 2.93519   9
  -6  -5   3 3.43731 2.36626   7
   5   5  -3 97.4487  4.3237   2
   5   5  -3 70.3905  4.0098   9
  -5  -5   3 98.0565  4.6491   4
  -5  -5   3 96.4318  4.2042   7
   4   5  -3 476.577  11.139   2
   4   5  -3 479.594  11.478   9
  -4  -5   3 486.207  10.792   7
  -4  -5   3 493.634  11.534   4
   3   5  -3 32.8265  2.2212   1
   3   5  -3 32.8822  2.4000   2
   3   5  -3 30.1850  1.5092   5
   3   5  -3 28.1668  1.7946   6
  -3  -5   3 30.0759  2.1156   4
   2   5  -3 566.049  11.261   1
   2   5  -3 550.698  12.169   2
  -2  -5   3 562.813  11.329   3
  -2  -5   3 564.978  12.380   4
  -2  -5   3 568.226  10.766   5
  -2  -5   3 571.701  11.778   6
   1   5  -3 1634.62   33.13   2
   1   5  -3 1627.86   30.53   1
  -1  -5   3 1653.19   30.32   5
  -1  -5   3 1678.14   33.18   6
  -1  -5   3 1638.30   30.74   3
  -1  -5   3 1630.02   33.63   4
   0   5  -3 8.10014 1.22961   2
   0   5  -3 7.49571 1.15169   1
   0  -5   3 7.16625 0.93612   6
   0  -5   3 8.48043 0.75090   3
   0  -5   3 6.15067 0.88235   5
  -1   5  -3 803.047  15.725   1
  -1   5  -3 790.011  17.024   2
   1  -5   3 822.473  15.565   5
   1  -5   3 825.138  17.037   6
  -2   5  -3 152.976   4.674   2
   2  -5   3 158.453   4.379   6
  -3   5  -3 626.628  13.239  11
  -3   5  -3 649.728  14.193   2
   3  -5   3 624.101  14.057   6
   3  -5   3 635.131  13.662   7
  -4   5  -3 236.822   7.171   2
  -4   5  -3 244.141   6.287  11
   4  -5   3 243.076   6.954   6
   4  -5   3 249.873   6.923   7
  -5   5  -3 95.1913  4.1093  11
   5  -5   3 99.5754  4.7167   7
  -6   5  -3 169.079   6.067  11
  -6   5  -3 172.490   5.810  12
   6  -5   3 173.442   6.771   7
   6  -5   3 174.367   6.746   8
  -7   5  -3 0.41872 2.92734  11
  -7   5  -3 -3.5425  2.9141  12
   7  -5   3 -4.4510  3.3388   8
   7  -5   3 -0.8276  3.2993   7
   8  -5   3 39.3760  5.2543   8
   9  -5   3 -0.7938  3.8086   8
   9   4  -3 63.9661  7.1130  10
   8   4  -3 64.5489  6.2071  10
   8   4  -3 52.0805  6.0507   9
  -8  -4   3 73.3774  5.6087   8
   7   4  -3 146.895   7.241  10
   7   4  -3 156.132   7.625   9
  -7  -4   3 148.661   6.024   7
  -7  -4   3 138.518   6.096   8
   6   4  -3 10.2752  2.6173   2
   6   4  -3 12.5331  3.2284   9
   6   4  -3 10.6699  3.2439  10
  -6  -4   3 5.97788 2.35536   7
   5   4  -3 457.791  10.813   2
   5   4  -3 449.603  11.418   9
  -5  -4   3 452.929  11.323   4
  -5  -4   3 446.586  10.424   7
   4   4  -3 682.830  14.832   2
   4   4  -3 669.167  15.311   9
  -4  -4   3 693.723  15.396   4
   3   4  -3 60.7683  2.2828   6
   3   4  -3 64.3328  2.0634   5
   3   4  -3 64.8193  2.7185   2
   3   4  -3 60.3260  2.4918   1
  -3  -4   3 63.7522  2.6587   3
  -3  -4   3 63.5390  2.8944   4
   2   4  -3 3211.83   62.55   2
   2   4  -3 3175.60   57.62   1
  -2  -4   3 3191.04   57.69   5
  -2  -4   3 3125.88   58.60   3
  -2  -4   3 3129.94   64.12   4
  -2  -4   3 3117.98   63.09   6
   1   4  -3 10.4920  1.0313   1
   1   4  -3 10.4267  1.0802   2
  -1  -4   3 10.7222  0.7797   5
  -1  -4   3 9.17819 0.91102   3
  -1  -4   3 11.4225  0.8630   6
  -1  -4   3 10.1106  1.0207   4
   0   4  -3 3488.78   62.13   1
   0   4  -3 3449.52   67.42   2
   0  -4   3 3401.42   62.32   5
   0  -4   3 3409.39   68.18   6
   0  -4   3 3310.74   62.72   3
  -1   4  -3 712.595  13.805   1
  -1   4  -3 703.566  14.956   2
   1  -4   3 728.130  13.730   5
   1  -4   3 715.985  14.991   6
  -2   4  -3 53.6961  2.3135   1
  -2   4  -3 54.9666  2.5405   2
   2  -4   3 52.4518  2.0980   5
   2  -4   3 47.0858  2.2342   6
  -3   4  -3 657.390  14.483   2
   3  -4   3 663.792  14.424   6
  -4   4  -3 290.472   6.939  11
   4  -4   3 281.985   7.382   7
   4  -4   3 294.681   7.596   6
  -5   4  -3 215.679   5.849  11
   5  -4   3 211.951   6.496   7
   5  -4   3 204.520   6.634   6
  -6   4  -3 64.5620  3.8278  12
  -6   4  -3 62.2261  4.0415  11
   6  -4   3 60.8469  4.3271   8
   6  -4   3 59.6960  4.1299   7
  -7   4  -3 0.56560 2.84779  12
  -7   4  -3 3.18527 2.75064  11
   7  -4   3 0.51360 3.21860   7
   7  -4   3 0.53382 3.57698   8
   8  -4   3 24.6078  4.9048   8
   9  -4   3 42.8337  5.8283   8
   9   3  -3 36.4925  6.6895  10
   8   3  -3 3.31872 4.62915   9
   8   3  -3 6.45080 4.99046  10
   7   3  -3 62.3014  5.3485  10
   7   3  -3 58.4117  5.0976   9
  -7  -3   3 63.3900  4.1797   7
  -7  -3   3 64.5130  4.3192   8
   6   3  -3 21.7851  2.8663   2
   6   3  -3 21.6817  3.5229   9
   6   3  -3 21.9852  3.4567  10
  -6  -3   3 18.5287  2.6259   7
   5   3  -3 206.825   6.734   9
   5   3  -3 202.300   6.028   2
  -5  -3   3 192.954   5.750   7
  -5  -3   3 195.828   6.466   4
   4   3  -3 49.9619  2.5804   1
   4   3  -3 49.7021  2.1941   5
   4   3  -3 52.7529  3.3392   9
   4   3  -3 46.5665  2.7528   2
  -4  -3   3 56.1228  3.2046   4
   3   3  -3 124.021   3.129   5
   3   3  -3 116.491   3.345   1
   3   3  -3 123.990   3.634   2
   3   3  -3 125.101   3.440   6
  -3  -3   3 127.983   3.639   3
  -3  -3   3 124.168   3.930   4
   2   3  -3 397.880   7.838   1
   2   3  -3 389.021   7.627   5
   2   3  -3 393.371   8.483   2
  -2  -3   3 399.267   8.837   4
  -2  -3   3 389.677   8.077   3
  -2  -3   3 374.964   8.322   6
   1   3  -3 1043.05   19.29   1
   1   3  -3 1044.84   20.92   2
  -1  -3   3 1041.08   19.61   3
  -1  -3   3 1023.39   21.04   6
  -1  -3   3 1045.71   19.25   5
  -1  -3   3 1025.50   21.44   4
   0   3  -3 226.358   4.788   1
   0   3  -3 224.668   5.178   2
   0  -3   3 224.340   4.601   3
   0  -3   3 227.630   5.047   6
   0  -3   3 220.895   4.606   5
  -1   3  -3 1308.94   26.53   2
  -1   3  -3 1326.58   24.46   1
   1  -3   3 1324.35   24.51   5
   1  -3   3 1318.73   26.81   6
  -2   3  -3 389.967   7.993   1
  -2   3  -3 383.814   8.649   2
   2  -3   3 394.722   7.868   5
   2  -3   3 383.707   8.587   6
  -3   3  -3 396.114   8.591   1
   3  -3   3 410.419   9.208   6
   3  -3   3 401.381   9.248   2
   3  -3   3 406.600   8.390   5
  -4   3  -3 200.368   5.081  11
   4  -3   3 193.041   5.557   7
   4  -3   3 200.099   5.857   2
   4  -3   3 197.777   5.575   6
  -5   3  -3 380.782   8.781  11
   5  -3   3 376.961   9.753   2
   5  -3   3 384.110   9.536   7
   5  -3   3 371.847   9.487   6
  -6   3  -3 3.92682 2.14292  11
   6  -3   3 2.88758 2.71377   8
   6  -3   3 2.70540 2.48602   7
  -7   3  -3 77.8817  4.3667  12
   7  -3   3 83.9324  6.4251   8
   7  -3   3 83.1661  5.8271   7
   8  -3   3 39.9505  5.0431   8
   9  -3   3 5.12302 4.70885   8
   9   2  -3 -1.9624  5.6759  10
   8   2  -3 175.789   9.510   9
   8   2  -3 183.280   9.393  10
   7   2  -3 59.3105  5.2650  10
   7   2  -3 45.9773  4.9333   9
  -7  -2   3 53.2670  3.9681   8
   6   2  -3 163.700   6.881   9
   6   2  -3 161.382   5.819   2
  -6  -2   3 154.758   5.407   7
   5   2  -3 508.965  11.562   2
   5   2  -3 506.639  12.481   9
  -5  -2   3 507.126  12.273   4
  -5  -2   3 482.434  11.097   7
   4   2  -3 93.1596  3.0270   5
   4   2  -3 94.1930  3.4416   2
   4   2  -3 95.4543  4.0975   9
   4   2  -3 94.7810  3.3409   6
   4   2  -3 95.1654  3.1824   1
  -4  -2   3 96.8184  3.9336   4
   3   2  -3 1685.82   31.14   1
   3   2  -3 1663.48   34.21   6
   3   2  -3 1670.29   31.28   5
   3   2  -3 1687.31   33.79   2
  -3  -2   3 1679.70   31.93   3
  -3  -2   3 1722.47   34.97   4
   2   2  -3 561.675  11.479   2
   2   2  -3 543.108  11.597   6
   2   2  -3 563.380  10.598   1
   2   2  -3 544.539  10.602   5
  -2  -2   3 551.916  12.032   4
  -2  -2   3 546.876  10.990   3
   1   2  -3 143.415   3.076   1
  -1  -2   3 137.259   3.572   4
  -1  -2   3 141.143   3.045   5
  -1  -2   3 140.543   3.298   3
   0   2  -3 3268.84   59.21   1
   0  -2   3 3136.35   59.02   3
   0  -2   3 3201.92   58.47   5
   0  -2   3 3219.44   63.95   6
  -1   2  -3 233.780   4.896   1
  -1   2  -3 234.254   5.304   2
   1  -2   3 234.705   5.292   6
   1  -2   3 243.302   4.867   5
  -2   2  -3 836.877  16.089   1
   2  -2   3 860.993  17.568   6
   2  -2   3 834.543  16.041   5
   2  -2   3 863.128  17.459   2
  -3   2  -3 623.572  12.422   1
  -3   2  -3 618.610  11.818   3
   3  -2   3 638.339  13.345   6
   3  -2   3 618.753  12.190   5
   3  -2   3 623.224  13.402   2
  -4   2  -3 9.53750 1.05719   3
   4  -2   3 9.09176 1.72318   2
   4  -2   3 10.7746  1.7573   7
   4  -2   3 12.3182  1.5832   6
  -5   2  -3 378.647   8.646  11
   5  -2   3 380.519   9.693   2
   5  -2   3 383.260   9.324   6
   5  -2   3 387.331   9.460   7
  -6   2  -3 119.377   4.403  11
   6  -2   3 118.885   5.176   6
   6  -2   3 118.904   5.190   7
   6  -2   3 128.416   5.594   8
   7  -2   3 8.39468 3.62531   8
   7  -2   3 7.34535 3.28122   7
   8  -2   3 54.6299  4.9133   7
   8  -2   3 77.6171  5.6535   8
   9  -2   3 5.57698 4.50231   8
   8   1  -3 49.8172  6.4044   9
   8   1  -3 49.1590  6.0446  10
   7   1  -3 4.82672 4.04436   9
   7   1  -3 4.08739 4.06666  10
  -7  -1   3 1.22328 2.66529   8
   6   1  -3 181.660   6.141   2
   6   1  -3 190.131   7.411   9
  -6  -1   3 173.471   5.823   7
   5   1  -3 298.501   7.821   6
   5   1  -3 306.426   8.699   9
   5   1  -3 299.420   7.683   2
  -5  -1   3 309.158   8.412   4
  -5  -1   3 295.490   7.376   7
   4   1  -3 2.97294 1.27831   5
   4   1  -3 1.29979 1.27784   2
   4   1  -3 2.76892 1.44393   6
   4   1  -3 6.51148 1.88122   9
   4   1  -3 3.15899 1.23427   1
  -4  -1   3 1.53075 1.58051   4
   3   1  -3 1118.96   22.61   2
   3   1  -3 1100.40   21.07   5
   3   1  -3 1119.61   20.85   1
   3   1  -3 1101.41   23.04   6
  -3  -1   3 1125.29   23.58   4
  -3  -1   3 1119.76   21.56   3
   2   1  -3 47.7870  1.5711   1
   2   1  -3 47.3290  1.7598   5
   2   1  -3 48.8081  1.7046   2
   2   1  -3 46.0534  1.8991   6
  -2  -1   3 50.3329  2.1269   4
  -2  -1   3 45.4332  1.9595   3
   1   1  -3 1757.02   32.07   5
   1   1  -3 1778.95   31.68   1
  -1  -1   3 1695.51   35.61   4
  -1  -1   3 1748.78   32.58   3
   0   1  -3 756.362  13.785   1
   0  -1   3 749.524  13.959   5
   0  -1   3 739.542  14.141   3
  -1   1  -3 764.928  14.233   1
   1  -1   3 745.034  15.623   6
   1  -1   3 763.487  14.293   5
   1  -1   3 784.064  14.184   3
  -2   1  -3 1903.72   34.94   3
   2  -1   3 1900.42   37.81   2
   2  -1   3 1896.15   34.94   5
   2  -1   3 1893.83   38.22   6
  -3   1  -3 957.761  17.724   3
   3  -1   3 942.499  19.519   6
   3  -1   3 935.500  17.825   5
   3  -1   3 937.320  19.511   2
   3  -1   3 945.669  18.003   1
  -4   1  -3 1058.13   21.76   4
  -4   1  -3 1065.15   19.89   3
   4  -1   3 1036.21   19.93   5
   4  -1   3 1037.93   21.90   2
   4  -1   3 1041.45   21.82   6
  -5   1  -3 259.523   5.977  11
  -5   1  -3 220.832   5.557   3
   5  -1   3 247.238   6.739   7
   5  -1   3 249.571   6.971   2
   5  -1   3 250.518   6.480   6
  -6   1  -3 51.0572  3.0431  11
   6  -1   3 48.5049  3.5589   7
   6  -1   3 45.5276  3.6070   6
   7  -1   3 170.445   6.921   7
   7  -1   3 175.347   7.354   8
   8  -1   3 15.1209  4.2078   8
   9  -1   3 5.06136 4.41044   8
   8   0  -3 7.16767 5.21885  10
   7   0  -3 0.84105 3.94890   9
   7   0  -3 -6.8381  3.8907  10
   6   0  -3 138.765   5.360   2
   6   0  -3 138.008   6.667   9
  -6   0   3 129.088   5.070   7
   5   0  -3 228.363   6.833   6
   5   0  -3 239.437   7.541   9
   5   0  -3 238.568   6.484   2
  -5   0   3 236.094   6.279   7
  -5   0   3 235.608   6.131  11
  -5   0   3 246.482   7.223   4
   4   0  -3 969.384  20.600   9
   4   0  -3 922.448  19.966   6
   4   0  -3 938.793  17.969   1
   4   0  -3 901.906  18.210   5
   4   0  -3 956.017  19.503   2
  -4   0   3 942.285  20.473   4
   3   0  -3 550.878  10.740   1
   3   0  -3 556.761  11.647   2
   3   0  -3 553.914  11.042   5
   3   0  -3 544.049  12.052   6
  -3   0   3 560.143  11.392   3
  -3   0   3 552.872  12.430   4
   2   0  -3 720.860  13.853   5
   2   0  -3 730.010  13.445   1
   2   0  -3 716.066  15.142   6
  -2   0   3 706.748  15.435   4
  -2   0   3 730.342  14.185   3
   1   0  -3 1085.81   19.42   1
   1   0  -3 1073.18   19.92   5
   1   0  -3 1051.47   21.78   6
  -1   0   3 1084.44   20.28   3
  -1   0   3 1041.88   22.14   4
   0   0  -3 44.0108  1.0828   1
   0   0   3 48.3999  1.4219   3
   0   0   3 42.3307  1.3211   5
   1   0   3 810.227  15.015   1
   1   0   3 828.341  15.152   3
   1   0   3 800.050  15.118   5
  -2   0  -3 3358.57   61.44   3
   2   0   3 3423.01   60.63   1
   2   0   3 3253.08   61.58   5
   2   0   3 3228.74   66.85   6
   2   0   3 3436.34   65.79   2
  -3   0  -3 379.396   8.136   4
  -3   0  -3 379.141   7.440   3
   3   0   3 382.955   7.465   5
   3   0   3 369.658   8.424   2
   3   0   3 367.189   8.147   6
   3   0   3 376.975   7.786   1
  -4   0  -3 645.000  12.623   3
  -4   0  -3 646.724  13.802   4
   4   0   3 649.210  12.558   5
   4   0   3 650.132  13.735   6
   4   0   3 640.557  14.060   2
  -5   0  -3 58.5768  2.6205   3
  -5   0  -3 61.1625  2.9223   4
   5   0   3 50.5554  3.4417   2
   5   0   3 51.5672  2.7323   6
   5   0   3 56.1868  3.3976   7
   5   0   3 48.3471  2.4027   5
   6   0   3 149.683   4.835   6
   6   0   3 130.225   5.337   7
   7   0   3 228.299   7.895   8
   7   0   3 236.440   7.664   7
  -8   0  -3 87.6057  6.3866   7
   8   0   3 78.6535  5.5073   8
   9   0   3 47.8273  5.4563   8
  10   0   3 32.1071  5.1534   8
   7  -1  -3 65.8451  5.6020  10
   7  -1  -3 66.8095  5.6927   9
   6  -1  -3 298.850   8.982   6
   6  -1  -3 318.263   9.904   9
   5  -1  -3 61.6610  4.0796   6
   5  -1  -3 62.1616  3.4322   2
   5  -1  -3 65.7869  4.5477   9
  -5   1   3 57.8964  3.2709   7
  -5   1   3 63.7195  4.1319   4
  -5   1   3 59.6008  3.3178  11
   4  -1  -3 934.989  20.371   6
   4  -1  -3 958.970  20.847   9
   4  -1  -3 947.068  19.689   2
   4  -1  -3 945.054  18.150   1
  -4   1   3 966.873  20.809   4
   3  -1  -3 246.442   5.721   5
   3  -1  -3 251.343   5.315   1
   3  -1  -3 252.362   5.747   2
   3  -1  -3 243.821   6.251   6
  -3   1   3 245.505   6.467   4
  -3   1   3 252.388   5.964   3
   2  -1  -3 38.7101  1.3263   1
   2  -1  -3 40.4771  1.9292   6
   2  -1  -3 41.8489  1.8660   5
  -2   1   3 38.4657  2.0419   4
  -2   1   3 41.1827  1.9954   3
   1  -1  -3 263.694   6.090   6
   1  -1  -3 269.142   5.595   5
  -1   1   3 271.546   5.706   3
  -1   1   3 265.699   6.186   4
   0  -1  -3 7.42436 0.67586   5
   0   1   3 8.55481 0.69928   3
   1   1   3 1469.26   27.08   5
   1   1   3 1484.20   26.84   1
   1   1   3 1460.59   27.30   3
   2   1   3 755.514  13.254   5
   2   1   3 741.441  14.552   2
   2   1   3 740.827  13.420   1
   2   1   3 601.100  14.628   4
  -3  -1  -3 1141.97   23.61   4
  -3  -1  -3 1145.92   21.59   3
   3   1   3 1174.93   21.33   5
   3   1   3 1139.15   23.43   2
   3   1   3 1118.94   21.59   1
   3   1   3 1175.87   23.33   6
  -4  -1  -3 533.324  11.656   4
  -4  -1  -3 536.311  10.676   3
   4   1   3 540.278  11.923   2
   4   1   3 532.033  11.378   6
   4   1   3 537.866  10.410   5
  -5  -1  -3 1.32394 1.22440   3
  -5  -1  -3 2.25904 1.41177   4
   5   1   3 0.29308 1.75795   2
   5   1   3 1.44881 1.01349   5
   5   1   3 0.43084 1.15735   6
   5   1   3 2.32936 1.92579   7
  -6  -1  -3 645.467  14.351   4
   6   1   3 614.528  14.646   2
   6   1   3 622.560  14.181   9
   6   1   3 635.114  14.335   7
   7   1   3 141.010   6.284   8
  -8  -1  -3 39.8224  4.4567   7
   8   1   3 34.2448  4.6080   8
   9   1   3 104.248   7.572   8
   6  -2  -3 40.6961  4.3360   9
  -6   2   3 35.5769  3.0886  11
   5  -2  -3 69.5822  4.4717   6
   5  -2  -3 65.4878  3.4771   2
   5  -2  -3 67.8064  4.8021   9
  -5   2   3 70.3288  3.7793  11
  -5   2   3 64.3504  4.2984   4
   4  -2  -3 309.520   7.400   2
   4  -2  -3 298.091   8.018   6
   4  -2  -3 319.783   8.392   9
  -4   2   3 313.211   8.162   4
  -4   2   3 312.888   7.537  11
   3  -2  -3 46.4551  2.6202   6
   3  -2  -3 43.4716  2.3931   5
   3  -2  -3 44.7633  2.0402   2
  -3   2   3 43.9344  2.6377   4
  -3   2   3 48.2691  2.5195   3
   2  -2  -3 29.8382  1.8903   6
   2  -2  -3 27.5730  1.7943   5
  -2   2   3 22.5203  1.8129   4
  -2   2   3 22.5643  1.5105   3
  -2   2   3 29.2571  1.3126   1
   1  -2  -3 1613.80   32.75   6
   1  -2  -3 1613.90   29.94   5
  -1   2   3 1604.43   30.20   3
  -1   2   3 1614.63   33.04   4
   0  -2  -3 656.418  12.372   5
   0  -2  -3 637.017  13.504   6
   0   2   3 657.977  12.408   3
   0   2   3 646.064  13.561   4
  -1  -2  -3 2478.69   45.65   5
   1   2   3 2470.36   50.43   4
   1   2   3 2498.18   45.72   1
   1   2   3 2546.63   46.09   3
   2   2   3 9.28993 0.74735   5
   2   2   3 9.52075 1.00171   2
   2   2   3 8.86071 0.92323   1
   2   2   3 9.24767 0.80931   3
   2   2   3 9.36033 1.00873   4
  -3  -2  -3 117.826   3.188   4
  -3  -2  -3 118.335   2.934   3
   3   2   3 112.983   3.409   2
   3   2   3 117.033   2.591   5
   3   2   3 116.780   3.228   1
  -4  -2  -3 291.514   6.899   4
  -4  -2  -3 288.387   6.319   3
   4   2   3 282.429   6.715   1
   4   2   3 290.835   6.413   6
   4   2   3 296.207   5.871   5
   4   2   3 294.784   7.215   2
  -5  -2  -3 274.771   6.886   4
   5   2   3 286.295   7.369   2
   5   2   3 233.897   6.091   6
   5   2   3 271.083   5.676   5
   5   2   3 286.761   7.124   7
  -6  -2  -3 233.619   6.668   4
   6   2   3 220.795   7.122   2
   6   2   3 231.226   6.577   9
  -7  -2  -3 11.4755  2.7422   4
  -7  -2  -3 15.5617  3.2339   7
   7   2   3 13.0023  3.2785   8
   7   2   3 12.4871  2.6108   9
  -8  -2  -3 103.982   6.564   7
   8   2   3 103.679   6.831   8
   9   2   3 14.9237  4.7895   8
 -10  -2  -3 9.20180 5.03846   8
   6  -3  -3 22.9124  3.6137   9
  -6   3   3 38.8130  3.3795  12
  -6   3   3 39.1373  3.4418  11
   5  -3  -3 319.577   9.324   6
   5  -3  -3 332.968   9.518   9
  -5   3   3 351.044   9.117   4
  -5   3   3 330.571   8.465  11
   4  -3  -3 646.211  14.934   9
   4  -3  -3 624.505  14.682   6
   4  -3  -3 645.983  13.876   2
  -4   3   3 656.276  12.886   1
  -4   3   3 647.769  13.921  11
  -4   3   3 644.747  14.674   4
   3  -3  -3 109.090   3.950   6
   3  -3  -3 103.710   3.230   2
  -3   3   3 107.564   3.090   1
  -3   3   3 115.403   3.880   4
  -3   3   3 109.953   3.572   3
   2  -3  -3 5925.35  118.64   6
   2  -3  -3 5842.27  109.05   5
  -2   3   3 5944.64  107.11   1
  -2   3   3 5791.31  116.24   2
  -2   3   3 6027.33  119.72   4
  -2   3   3 6075.32  109.41   3
   1  -3  -3 12.6976  1.1819   6
   1  -3  -3 12.3065  1.0996   5
  -1   3   3 11.6062  1.0396   3
  -1   3   3 13.5266  1.1731   4
  -1   3   3 11.9819  0.7664   1
   0  -3  -3 1066.49   20.47   5
   0  -3  -3 1079.40   22.40   6
   0   3   3 1101.71   22.51   4
   0   3   3 1088.07   20.57   3
   0   3   3 1136.08   20.00   1
  -1  -3  -3 3072.37   57.52   5
   1   3   3 3270.85   63.57   4
   1   3   3 3120.01   57.01   1
   1   3   3 3137.77   58.07   3
  -2  -3  -3 274.926   5.432   5
   2   3   3 276.652   5.776   1
   2   3   3 281.377   5.728   3
   2   3   3 272.827   6.237   2
   2   3   3 280.141   6.260   4
  -3  -3  -3 1637.84   30.76   3
   3   3   3 1646.71   30.06   5
   3   3   3 1657.62   33.59   4
   3   3   3 1635.42   30.51   1
   3   3   3 1624.99   33.09   2
  -4  -3  -3 170.507   4.242   3
  -4  -3  -3 168.046   4.636   4
   4   3   3 167.306   3.585   5
   4   3   3 177.451   4.998   2
  -5  -3  -3 163.607   5.017   4
   5   3   3 172.056   5.536   2
   5   3   3 166.844   4.962   9
  -6  -3  -3 245.931   7.347   7
  -6  -3  -3 244.187   7.056   4
   6   3   3 240.012   7.555   2
   6   3   3 247.854   6.900   9
  -7  -3  -3 9.26559 2.95212   7
   7   3   3 10.2374  2.6281   9
   7   3   3 6.37680 3.10201   8
  -8  -3  -3 191.042   7.822   7
   8   3   3 179.862   8.045   8
   8   3   3 184.759   7.127  10
 -10  -3  -3 10.5517  4.9512   8
  -7   4   3 11.8202  3.3656  12
  -6   4   3 29.1623  3.4619  11
  -6   4   3 34.7175  3.4710  12
   5  -4  -3 184.550   6.931   9
  -5   4   3 187.838   6.491   4
  -5   4   3 186.326   6.035  11
   4  -4  -3 55.3087  4.0239   9
   4  -4  -3 47.5049  3.3533   6
  -4   4   3 44.4422  3.2069  11
  -4   4   3 55.7796  3.5929   4
  -4   4   3 54.9366  3.2277   2
   3  -4  -3 325.547   8.479   6
  -3   4   3 353.986   8.400   4
  -3   4   3 346.532   7.660   3
  -3   4   3 337.634   7.842   2
  -3   4   3 333.158   8.059  11
  -3   4   3 341.041   7.218   1
   2  -4  -3 124.568   3.638   5
   2  -4  -3 123.282   3.894   6
  -2   4   3 123.130   3.785   4
  -2   4   3 125.911   3.486   2
  -2   4   3 123.910   3.188   1
  -2   4   3 125.587   3.523   3
   1  -4  -3 0.33744 0.93113   6
   1  -4  -3 0.24811 0.90868   5
  -1   4   3 1.06832 0.84383   4
  -1   4   3 1.76587 0.72760   1
  -1   4   3 0.67052 0.78506   3
   0  -4  -3 459.295   9.108   5
   0  -4  -3 462.296   9.968   6
   0   4   3 456.663   9.096   3
   0   4   3 460.632   8.839   1
   0   4   3 462.714   9.959   4
  -1  -4  -3 250.442   5.196   5
  -1  -4  -3 249.343   5.670   6
   1   4   3 251.525   5.231   1
   1   4   3 260.059   5.684   2
   1   4   3 258.179   5.819   4
   1   4   3 250.651   5.303   3
  -2  -4  -3 1120.45   20.97   5
   2   4   3 1156.41   23.47   4
   2   4   3 1142.62   21.43   3
   2   4   3 1130.94   23.03   2
   2   4   3 1122.79   21.22   1
  -3  -4  -3 1401.80   26.05   3
  -3  -4  -3 1368.92   25.23   5
   3   4   3 1358.53   28.02   2
   3   4   3 1394.63   28.42   4
   3   4   3 1358.63   25.85   1
  -4  -4  -3 2.48241 1.12607   3
  -4  -4  -3 1.81608 1.19269   4
   4   4   3 2.97648 1.55505   2
  -5  -4  -3 1107.35   23.66   4
  -5  -4  -3 1102.50   22.79   7
   5   4   3 1120.66   23.52   9
   5   4   3 1097.95   23.58   2
  -6  -4  -3 14.0149  2.3444   4
   6   4   3 14.6213  2.8117   2
   6   4   3 15.3459  2.2984   9
  -7  -4  -3 161.340   6.619   7
   7   4   3 157.969   6.070   9
   7   4   3 152.571   6.594   8
   7   4   3 149.816   6.108  10
  -8  -4  -3 145.766   7.171   7
   8   4   3 143.564   6.586  10
   8   4   3 142.183   6.833   9
  -9  -4  -3 6.81038 4.39987   8
 -10  -4  -3 130.395   8.756   8
  -7   5   3 18.0851  3.7546  12
  -6   5   3 9.16666 2.93672  12
  -6   5   3 12.8058  3.2355  11
  -5   5   3 141.539   5.754  11
  -5   5   3 135.828   5.425  12
   4  -5  -3 112.316   5.182   6
   4  -5  -3 107.597   5.099   9
  -4   5   3 110.516   4.530   4
  -4   5   3 106.385   4.447  11
   3  -5  -3 1204.64   26.06   6
  -3   5   3 1239.30   23.15   1
  -3   5   3 1218.78   23.79   3
  -3   5   3 1246.24   25.14   2
  -3   5   3 1209.89   24.80  11
  -3   5   3 1223.83   25.92   4
   2  -5  -3 108.780   3.912   6
  -2   5   3 111.889   3.330   3
  -2   5   3 111.723   3.597   4
  -2   5   3 106.891   3.403   2
  -2   5   3 112.969   3.176   1
   1  -5  -3 463.739  10.293   6
   1  -5  -3 460.499   9.413   5
  -1   5   3 456.403   9.941   2
  -1   5   3 464.752  10.174   4
  -1   5   3 465.475   9.319   3
  -1   5   3 453.581   9.140   1
   0  -5  -3 1936.39   35.71   5
   0  -5  -3 1952.28   39.07   6
   0   5   3 1953.21   39.35   4
   0   5   3 1940.78   35.94   3
   0   5   3 1904.49   35.37   1
   0   5   3 1877.50   38.37   2
  -1  -5  -3 72.8092  2.2621   6
  -1  -5  -3 72.0895  2.1063   5
   1   5   3 71.9384  2.2027   3
   1   5   3 76.5846  2.2798   1
   1   5   3 74.5944  2.3898   4
   1   5   3 75.8797  2.4741   2
  -2  -5  -3 3020.89   56.39   5
   2   5   3 3131.09   57.26   3
   2   5   3 3073.63   56.49   1
   2   5   3 3111.58   61.32   2
   2   5   3 3123.27   62.67   4
  -3  -5  -3 1036.43   19.87   3
   3   5   3 1024.68   19.84   1
   3   5   3 1028.12   21.51   2
   3   5   3 1042.90   21.68   4
  -4  -5  -3 480.656  11.160   4
  -4  -5  -3 492.126  11.043   7
   4   5   3 501.893  11.362   2
  -5  -5  -3 135.920   4.942   7
  -5  -5  -3 141.173   4.824   4
   5   5   3 138.231   5.184   2
   5   5   3 143.215   4.668   9
  -6  -5  -3 17.9200  2.5846   7
  -6  -5  -3 24.4869  2.7278   4
   6   5   3 25.2209  2.7132   9
  -7  -5  -3 193.642   7.237   7
  -7  -5  -3 190.452   7.308   8
   7   5   3 198.132   6.854  10
   7   5   3 197.059   6.960   9
  -8  -5  -3 84.6371  6.1677   8
  -8  -5  -3 78.2481  5.4023   7
   8   5   3 82.3174  5.7789  10
   8   5   3 86.4225  6.0109   9
  -9  -5  -3 6.40654 4.62025   8
   9   5   3 5.63536 4.10688  10
 -10  -5  -3 34.2288  5.6784   8
  -7   6   3 39.1102  4.4271  12
  -6   6   3 39.7690  3.8967  12
  -6   6   3 32.3084  3.9606  11
  -5   6   3 102.388   5.134  12
  -5   6   3 108.521   5.551  11
   4  -6  -3 117.493   5.005   9
   3  -6  -3 88.0734  4.4876   6
  -3   6   3 93.8411  3.7497   2
  -3   6   3 90.9460  3.5149   1
  -3   6   3 87.9088  3.9195  11
  -3   6   3 96.9686  3.8458   4
   2  -6  -3 0.06014 1.62762   6
  -2   6   3 1.25949 1.14316   3
  -2   6   3 1.17269 1.29019   4
  -2   6   3 1.04243 0.37424  11
  -2   6   3 8.17287 1.62384   2
  -2   6   3 11.4164  1.4857   1
   1  -6  -3 204.504   5.487   6
  -1   6   3 202.012   5.259   2
  -1   6   3 208.504   5.236   4
  -1   6   3 209.216   4.784   3
  -1   6   3 196.418   4.812   1
   0  -6  -3 132.357   3.443   5
   0  -6  -3 132.423   3.736   6
   0   6   3 124.892   3.738   2
   0   6   3 122.827   3.466   1
   0   6   3 134.909   3.660   4
   0   6   3 133.870   3.364   3
  -1  -6  -3 25.6929  1.5008   5
  -1  -6  -3 26.8687  1.5900   6
   1   6   3 29.8219  2.0933   2
   1   6   3 29.1201  1.7661   4
   1   6   3 27.0910  1.6627   3
   1   6   3 28.7389  1.8061   1
  -2  -6  -3 832.456  16.833   6
  -2  -6  -3 833.349  15.392   5
   2   6   3 807.568  15.966   1
   2   6   3 821.951  17.446   4
   2   6   3 821.419  15.939   3
   2   6   3 817.859  17.327   2
   3   6   3 147.363   4.244   4
   3   6   3 144.582   4.234   1
   3   6   3 150.869   4.610   2
  -4  -6  -3 753.329  15.611   7
  -4  -6  -3 734.661  16.220   4
   4   6   3 727.185  16.314   2
   4   6   3 742.877  16.116   9
  -5  -6  -3 68.8739  3.7047   7
  -5  -6  -3 68.1527  3.8005   4
   5   6   3 67.3675  3.5755   9
   5   6   3 65.4641  4.0813   2
  -6  -6  -3 22.8030  2.9219   4
  -6  -6  -3 24.2439  3.0497   7
   6   6   3 24.6669  2.7948   9
   7   6   3 302.399   8.706  10
   7   6   3 289.756   8.798   9
  -8  -6  -3 33.9319  4.5954   8
  -8  -6  -3 35.2775  4.4151   7
   8   6   3 38.3714  4.2198  10
   8   6   3 30.1985  3.8491   9
  -9  -6  -3 155.989   8.579   8
   9   6   3 146.528   7.889  10
 -10  -6  -3 17.9042  5.3447   8
  -7   7   3 5.06305 3.86727  12
  -6   7   3 150.074   6.134  12
  -6   7   3 126.310   6.418  11
  -5   7   3 19.9478  3.4679  11
  -5   7   3 15.4856  3.4505  12
  -4   7   3 316.648   8.724  11
  -4   7   3 319.714   8.555  12
   3  -7  -3 183.234   5.772   9
   3  -7  -3 183.600   6.217   6
  -3   7   3 182.683   5.635  11
  -3   7   3 135.362   5.128   2
   2  -7  -3 -0.0112  1.9379   6
  -2   7   3 -0.4294  1.6581   2
  -2   7   3 -0.3435  1.6603  11
  -2   7   3 5.59260 1.55268   4
  -2   7   3 1.99802 1.42883   1
  -2   7   3 5.27387 1.35414   3
   1  -7  -3 500.151  11.409   6
  -1   7   3 494.377  11.260   2
  -1   7   3 514.647  11.236   4
  -1   7   3 495.392  10.202   3
  -1   7   3 497.217  11.015  11
  -1   7   3 507.413  10.400   1
   0  -7  -3 683.039  13.231   5
   0  -7  -3 696.976  14.493   6
   0   7   3 643.863  14.457   2
   0   7   3 698.756  14.537   4
   0   7   3 669.008  13.205   3
   0   7   3 638.266  13.323   1
  -1  -7  -3 1092.84   22.12   6
  -1  -7  -3 1083.75   20.21   5
   1   7   3 1094.77   22.34   2
   1   7   3 1052.16   20.53   1
   1   7   3 1058.22   22.45   4
   1   7   3 1052.23   20.50   3
  -2  -7  -3 1361.73   25.09   5
  -2  -7  -3 1375.45   27.45   6
   2   7   3 1353.65   27.92   2
   2   7   3 1341.09   25.75   1
   2   7   3 1342.16   28.19   4
   3   7   3 796.419  16.986   9
   3   7   3 793.035  17.172   2
   3   7   3 779.956  17.037   4
  -4  -7  -3 142.374   4.774   4
  -4  -7  -3 149.335   4.843   7
   4   7   3 141.893   5.153   2
   4   7   3 146.584   4.684   9
  -5  -7  -3 564.939  13.096   7
  -5  -7  -3 588.875  13.617   4
   5   7   3 576.770  13.404   9
   5   7   3 583.779  13.825   2
  -6  -7  -3 83.1190  4.7929   8
  -6  -7  -3 80.7172  4.5489   7
   6   7   3 79.8974  4.5087   9
  -7  -7  -3 258.442   8.719   8
  -7  -7  -3 274.952   8.509   7
   7   7   3 275.448   8.380  10
   7   7   3 276.563   8.496   9
  -8  -7  -3 2.62894 3.78030   8
  -8  -7  -3 3.12289 3.56282   7
   8   7   3 4.61980 3.54542  10
   8   7   3 6.80079 3.30720   9
  -9  -7  -3 34.0795  5.3375   8
   9   7   3 34.5489  4.9485  10
 -10  -7  -3 -7.7906  4.8450   8
  10   7   3 -1.1072  3.8782  10
  -7   8   3 41.1270  4.7159  12
  -6   8   3 51.4044  4.7542  12
  -5   8   3 9.38310 3.31933  11
  -5   8   3 7.37403 3.31086  12
  -4   8   3 73.3273  4.8216  11
  -4   8   3 70.9546  4.4758  12
  -3   8   3 59.0467  4.2681  11
  -3   8   3 55.3706  3.7383  12
   2  -8  -3 64.6172  3.9996   6
  -2   8   3 62.5652  3.1827   4
  -2   8   3 70.5684  3.8971   2
  -2   8   3 62.0126  3.6580  11
   1  -8  -3 941.727  20.175   6
  -1   8   3 945.009  19.922   4
  -1   8   3 916.308  19.873   2
  -1   8   3 950.995  19.409  11
  -1   8   3 931.026  18.395   1
  -1   8   3 925.951  18.259   3
   0  -8  -3 97.6846  3.5076   6
   0   8   3 95.9880  3.0434   3
   0   8   3 101.371   3.379   4
   0   8   3 94.3777  3.5494   1
   0   8   3 91.7230  3.8501   2
  -1  -8  -3 887.265  16.852   5
  -1  -8  -3 907.417  18.465   6
   1   8   3 900.257  18.786   4
   1   8   3 875.882  18.915   2
   1   8   3 826.412  17.316   1
  -2  -8  -3 91.5668  2.8033   6
  -2  -8  -3 94.1100  2.5781   5
   2   8   3 90.1932  3.3211   4
   2   8   3 87.6115  3.9315   2
  -3  -8  -3 181.179   5.089   7
   3   8   3 182.019   5.210   9
   3   8   3 179.710   5.745   2
   3   8   3 178.211   5.196   4
  -4  -8  -3 1244.41   27.04   4
  -4  -8  -3 1277.30   25.80   7
   4   8   3 1283.98   26.83   9
   4   8   3 1266.44   27.05   2
  -5  -8  -3 24.1623  2.6999   7
  -5  -8  -3 25.7567  2.7633   4
   5   8   3 26.1967  3.1528   2
  -6  -8  -3 562.014  13.286   7
  -6  -8  -3 560.082  13.568   8
   6   8   3 553.530  13.189  10
   6   8   3 559.294  13.569   9
  -7  -8  -3 121.678   6.290   7
  -7  -8  -3 118.547   6.663   8
   7   8   3 123.572   6.021   9
   7   8   3 134.291   6.126  10
  -9  -8  -3 141.836   8.518   8
   9   8   3 136.760   7.882  10
 -10  -8  -3 -0.5155  5.0523   8
  10   8   3 -0.0066  5.0090  10
  -7   9   3 11.1523  3.8401  12
  -6   9   3 13.3146  4.0736  12
  -5   9   3 29.0725  4.1762  12
  -4   9   3 77.1352  5.1529  11
  -4   9   3 71.4159  5.0858  12
  -3   9   3 1.85896 0.76910  11
  -3   9   3 1.52186 0.75749  12
  -2   9   3 370.958   9.359  11
   1  -9  -3 158.579   4.822   7
   1  -9  -3 151.983   5.288   6
   1  -9  -3 150.812   5.072   9
  -1   9   3 171.061   5.592   2
  -1   9   3 155.524   4.797   4
  -1   9   3 161.718   5.160  11
   0  -9  -3 194.405   5.567   6
   0   9   3 189.985   5.951   2
   0   9   3 189.259   5.350   4
   0   9   3 197.866   5.526  11
  -1  -9  -3 349.795   8.096   6
  -1  -9  -3 352.427   7.519   5
   1   9   3 330.547   8.931   2
   1   9   3 339.771   8.286   4
   1   9   3 349.674   8.252   9
  -2  -9  -3 112.306   4.035   7
  -2  -9  -3 111.093   3.083   5
   2   9   3 112.234   3.896   9
   2   9   3 114.013   4.712   2
   2   9   3 108.828   3.920   4
  -3  -9  -3 516.241  11.592   7
   3   9   3 509.165  11.928   4
   3   9   3 522.952  11.903   9
   3   9   3 524.755  12.522   2
  -4  -9  -3 145.481   5.204   4
  -4  -9  -3 141.811   4.959   7
   4   9   3 146.375   5.032   9
   4   9   3 129.888   5.630   2
  -5  -9  -3 315.425   8.480   7
   5   9   3 316.284   8.607   9
  -6  -9  -3 348.069   9.828   8
  -6  -9  -3 357.210   9.755   7
  -7  -9  -3 19.1053  3.6068   7
  -7  -9  -3 19.7804  4.0455   8
   7   9   3 23.6832  3.4859  10
   7   9   3 21.7832  3.3900   9
  -8  -9  -3 107.510   7.137   8
   8   9   3 116.801   6.685  10
   8   9   3 69.6124  5.2720   9
  -9  -9  -3 54.4375  5.6925   8
   9   9   3 46.6355  5.4511  10
  10   9   3 8.96046 5.24489  10
  -6  10   3 6.21750 3.88867  12
  -5  10   3 107.021   5.902  12
  -4  10   3 48.7574  4.4964  11
  -4  10   3 44.1236  4.3657  12
  -3  10   3 5.97090 3.09055  11
  -3  10   3 1.23744 2.81494  12
  -2  10   3 442.203  10.431  12
  -2  10   3 433.845  10.885  11
   1 -10  -3 46.2662  3.3929   7
   1 -10  -3 47.2040  3.3112   6
   1 -10  -3 46.2675  3.3785   9
  -1  10   3 48.4598  3.3847  11
  -1  10   3 51.9313  3.5740   2
   0 -10  -3 97.5023  4.0216   7
   0 -10  -3 98.3597  4.1075   6
   0 -10  -3 99.7342  3.9405   9
   0  10   3 101.942   4.877   2
   0  10   3 102.591   3.912   4
   0  10   3 102.074   4.158  11
  -1 -10  -3 343.404   8.433   7
  -1 -10  -3 368.026   8.581   6
   1  10   3 361.569   8.652  11
   1  10   3 347.834   8.659   4
   1  10   3 351.977   9.618   2
   1  10   3 364.296   8.672   9
  -2 -10  -3 30.6708  2.5968   7
   2  10   3 28.9405  2.2954   9
   2  10   3 27.8121  2.2940   4
   2  10   3 31.6105  3.0976   2
  -3 -10  -3 521.260  11.879   7
   3  10   3 526.446  12.080   9
   3  10   3 513.799  12.871   2
   3  10   3 512.922  12.080   4
  -4 -10  -3 87.3173  4.5288   4
  -4 -10  -3 87.9930  4.5708   7
   4  10   3 91.5268  5.2754   2
   4  10   3 86.3164  4.2500   9
  -5 -10  -3 200.963   6.772   7
  -5 -10  -3 198.629   6.783   8
   5  10   3 192.660   6.351  10
   5  10   3 195.046   6.598   9
  -6 -10  -3 210.522   7.695   8
  -6 -10  -3 222.220   7.416   7
   6  10   3 224.807   7.377  10
   6  10   3 226.662   7.474   9
  -7 -10  -3 2.08194 3.73087   8
  -7 -10  -3 6.43825 3.46009   7
   7  10   3 5.65784 3.01897   9
   7  10   3 7.98451 3.34880  10
  -8 -10  -3 289.778  10.447   8
   8  10   3 283.730   9.522  10
   9  10   3 10.8907  4.6469  10
  -6  11   3 19.0192  4.1648  12
  -5  11   3 9.50991 3.90910  12
  -4  11   3 3.67446 3.54508  12
  -3  11   3 55.2640  4.4789  11
  -3  11   3 57.5137  4.5717  12
  -2  11   3 72.5074  4.7789  11
  -2  11   3 67.5299  4.4549  12
  -1  11   3 7.96698 2.82884   2
  -1  11   3 1.53709 2.51582  11
  -1  11   3 3.86130 2.44457  12
   0 -11  -3 496.769  11.856   6
   0 -11  -3 504.566  11.232   7
   0 -11  -3 487.378  11.558   9
   0  11   3 504.916  12.578   2
   0  11   3 474.185  11.485   4
   0  11   3 507.506  11.666  11
  -1 -11  -3 42.2899  3.1546   6
  -1 -11  -3 43.3159  2.9262   7
   1  11   3 42.1511  3.7718   2
   1  11   3 41.4255  3.2061   9
   1  11   3 50.2603  3.2513  11
   1  11   3 39.6790  3.1483   4
  -2 -11  -3 173.222   5.631   7
   2  11   3 155.223   6.542   2
   2  11   3 163.683   5.255   9
   2  11   3 164.466   5.331   4
  -3 -11  -3 200.253   6.463   7
   3  11   3 198.074   7.308   2
   3  11   3 204.275   6.219   9
  -4 -11  -3 4.81929 2.70466   7
   4  11   3 6.37056 2.23438   9
   4  11   3 6.15588 2.45519  10
  -5 -11  -3 327.746   9.138   7
  -5 -11  -3 329.834   9.345   8
   5  11   3 330.216   8.933  10
   5  11   3 328.783   9.208   9
  -6 -11  -3 -0.4169  3.1199   7
  -6 -11  -3 -0.3191  3.4794   8
   6  11   3 0.71352 2.69349   9
   6  11   3 5.54787 2.91289  10
  -7 -11  -3 148.325   7.829   8
  -7 -11  -3 140.149   7.156   7
   7  11   3 145.147   7.005  10
   7  11   3 147.974   6.933   9
  -8 -11  -3 16.6659  4.9688   8
   8  11   3 16.9111  4.3686  10
  -9 -11  -3 6.57776 5.00497   8
   9  11   3 7.75457 4.80971  10
  -5  12   3 26.3070  4.6482  12
  -4  12   3 0.96713 3.15831  12
  -3  12   3 185.275   6.988  12
  -3  12   3 164.320   7.641  11
  -2  12   3 96.8364  5.2315  12
  -2  12   3 101.859   5.635  11
  -1  12   3 191.690   6.980  11
  -1  12   3 197.648   6.708  12
   0 -12  -3 700.301  15.445   7
   0  12   3 711.310  16.017  11
   0  12   3 721.148  17.040   2
  -1 -12  -3 1.32994 2.18013   7
  -1 -12  -3 1.39171 1.83645   6
   1  12   3 -0.5716  1.9482   9
   1  12   3 0.98316 2.88111   2
   1  12   3 -0.3398  2.2588  11
   1  12   3 0.56644 1.86805   4
  -2 -12  -3 297.414   8.145   7
   2  12   3 309.112   8.036   9
   2  12   3 287.537   8.006   4
  -3 -12  -3 295.690   8.401   7
   3  12   3 295.207   8.083   9
  -4 -12  -3 193.874   7.277   8
  -4 -12  -3 203.722   7.059   7
   4  12   3 193.941   6.256  10
   4  12   3 199.005   6.705   9
  -5 -12  -3 224.915   7.924   7
  -5 -12  -3 222.600   8.079   8
   5  12   3 217.909   7.357   9
   5  12   3 217.014   7.092  10
  -6 -12  -3 109.278   6.396   8
  -6 -12  -3 112.368   6.397   7
   6  12   3 107.073   5.955   9
   6  12   3 115.083   6.075  10
  -7 -12  -3 113.926   6.996   8
   7  12   3 113.529   6.846  10
  -8 -12  -3 81.2148  6.4370   8
   8  12   3 66.7794  5.3113  10
  -9 -12  -3 18.3140  5.5551   8
   9  12   3 11.0587  5.0356  10
  -4  13   3 21.9083  4.3665  12
  -3  13   3 14.3906  3.9688  12
  -2  13   3 22.8261  3.9393  11
  -2  13   3 19.1815  3.9991  12
  -1  13   3 128.044   5.933  12
  -1  13   3 137.758   6.399  11
   0  13   3 3.98994 2.74563  11
   0  13   3 4.74076 2.87097  12
  -1 -13  -3 50.4994  3.5767   7
  -1 -13  -3 49.0266  3.7699   8
  -2 -13  -3 234.828   7.268   7
  -2 -13  -3 229.250   7.459   8
   2  13   3 230.550   6.815   9
   2  13   3 229.983   6.682  10
  -3 -13  -3 13.4416  3.1011   7
  -3 -13  -3 12.8744  3.2389   8
   3  13   3 11.8430  2.6243   9
   3  13   3 12.3764  2.5851  10
  -4 -13  -3 215.530   7.695   8
  -4 -13  -3 225.039   7.784   7
   4  13   3 219.242   7.113  10
   4  13   3 226.234   7.243   9
  -5 -13  -3 287.702   9.049   7
  -5 -13  -3 265.348   9.035   8
   5  13   3 277.423   8.426  10
   5  13   3 268.876   8.549   9
  -6 -13  -3 39.3872  4.8237   8
  -6 -13  -3 45.9448  4.7443   7
   6  13   3 42.3468  4.2933  10
   6  13   3 38.1827  4.0039   9
  -7 -13  -3 198.582   9.197   8
   7  13   3 193.456   7.807  10
  -8 -13  -3 2.28810 4.93273   8
   8  13   3 0.93649 4.19914  10
  -4  14   3 1.78544 4.36079  12
  -3  14   3 27.5747  4.6219  12
  -2  14   3 4.47270 3.53382  12
  -1  14   3 192.979   7.612  11
  -1  14   3 180.532   7.118  12
   0  14   3 26.4521  3.7997  11
   0  14   3 28.7883  3.7251  12
  -1 -14  -3 209.547   7.310   8
  -2 -14  -3 174.427   6.892   8
  -2 -14  -3 185.922   6.646   7
  -3 -14  -3 42.7474  4.0291   7
  -3 -14  -3 43.6663  4.3031   8
   3  14   3 40.4678  3.5243   9
   3  14   3 42.4873  3.5009  10
  -4 -14  -3 266.780   8.770   7
  -4 -14  -3 264.000   9.201   8
   4  14   3 249.935   7.940  10
   4  14   3 267.025   8.321   9
  -5 -14  -3 43.8409  5.0419   8
  -5 -14  -3 43.5319  4.5998   7
   5  14   3 52.6374  4.2598   9
   5  14   3 48.0124  4.1350  10
  -6 -14  -3 207.621   9.218   8
   6  14   3 209.003   8.031  10
  -7 -14  -3 23.7038  5.1389   8
   7  14   3 25.4035  4.4002  10
  -8 -14  -3 8.64425 5.26725   8
   8  14   3 9.01931 4.46293  10
  -3  15   3 7.15696 4.27456  12
  -2  15   3 65.1425  5.1405  12
  -1  15   3 19.0143  4.0085  12
  -2 -15  -3 7.20658 3.44745   8
  -2 -15  -3 8.20497 3.27642   7
  -3 -15  -3 35.9460  4.0333   7
  -3 -15  -3 41.2620  4.5239   8
   3  15   3 37.6041  3.5941  10
  -4 -15  -3 101.943   7.010   8
  -4 -15  -3 104.687   6.705   7
   4  15   3 106.306   5.649  10
   4  15   3 104.704   6.017   9
  -5 -15  -3 10.5062  4.5902   8
   5  15   3 3.65174 3.33556  10
  -6 -15  -3 100.447   6.865   8
   6  15   3 96.2986  6.4301  10
  -7 -15  -3 81.5822  6.8579   8
   7  15   3 73.9731  5.5854  10
  -2  16   3 24.5843  4.5727  12
  -1  16   3 37.5239  4.6735  12
  -2 -16  -3 -3.9448  3.6802   8
  -3 -16  -3 144.898   7.358   8
  -4 -16  -3 65.2942  5.7262   8
   4  16   3 64.0318  4.6086  10
  -5 -16  -3 105.162   7.840   8
   5  16   3 107.931   6.413  10
  -6 -16  -3 154.194   9.100   8
   6  16   3 156.130   7.555  10
  -7 -16  -3 4.91502 5.37316   8
   7  16   3 3.58096 4.10688  10
  -3 -17  -3 29.7928  4.6616   8
  -4 -17  -3 19.7357  4.9532   8
  -5 -17  -3 90.4275  6.7530   8
   5  17   3 84.4810  6.2662  10
  -6 -17  -3 146.087   9.079   8
   6  17   3 139.950   7.536  10
  -4 -18  -3 57.1670  5.9250   8
  -5 -18  -3 106.713   8.077   8
  -4 -17   4 73.4891  6.8245   8
  -3 -17   4 11.2972  5.4359   8
  -2 -17   4 27.1659  5.7126   8
  -1 -17   4 17.0648  5.0242   8
   0 -17   4 2.11882 4.85382   8
   1 -17   4 5.01246 4.68758   8
  -5 -16   4 180.518   9.314   8
  -4 -16   4 34.1623  5.5596   8
  -3 -16   4 41.5165  5.8006   8
  -2 -16   4 195.780   9.579   8
  -1 -16   4 0.81988 4.41110   8
   0 -16   4 34.7696  5.3150   8
   1 -16   4 33.4736  5.3530   8
  -2  16  -4 -0.0986  3.7907  12
   2 -16   4 0.82404 4.54849   8
   7  15  -4 11.0322  4.1415  10
   6  15  -4 11.4602  4.1460  10
  -6 -15   4 12.4614  5.2751   8
  -5 -15   4 32.1249  5.8339   8
  -4 -15   4 6.10799 2.52906   8
  -3 -15   4 26.0478  5.1672   8
  -2 -15   4 190.257   8.626   8
  -1 -15   4 -4.0823  4.0604   8
   0 -15   4 72.7522  5.7081   8
  -1  15  -4 55.1340  4.4759  12
   1 -15   4 53.5095  5.3505   8
  -2  15  -4 17.8591  4.0590  12
   2 -15   4 15.6022  4.6925   8
  -3  15  -4 15.6113  4.2696  12
   3 -15   4 19.4666  4.6198   8
   7  14  -4 9.03032 4.52436  10
  -7 -14   4 17.3641  5.4272   8
   6  14  -4 16.7553  4.2465  10
  -6 -14   4 13.8752  5.1956   8
   5  14  -4 173.600   7.471  10
  -5 -14   4 183.450   9.126   8
  -4 -14   4 0.98416 4.31355   8
  -3 -14   4 284.400   9.386   7
  -3 -14   4 281.723   9.416   8
  -2 -14   4 -1.1617  3.9695   8
  -2 -14   4 5.31913 3.53464   7
  -1 -14   4 145.249   7.000   7
  -1 -14   4 138.067   7.190   8
   0 -14   4 143.657   7.132   7
   0 -14   4 138.745   7.439   8
  -1  14  -4 22.1676  3.3933  12
  -1  14  -4 12.9746  3.2162  11
   1 -14   4 15.7091  4.1789   8
  -2  14  -4 39.7038  4.1992  12
   2 -14   4 44.0910  4.9479   8
  -3  14  -4 45.4688  4.6036  12
   3 -14   4 33.9297  5.0097   8
  -4  14  -4 14.7478  4.1163  12
   4 -14   4 11.8027  4.6453   8
   7  13  -4 19.2431  4.6847  10
  -7 -13   4 9.94854 4.80206   8
   6  13  -4 131.114   7.371  10
  -6 -13   4 135.001   8.358   8
   5  13  -4 29.3680  3.8132   9
   5  13  -4 27.1685  3.8708  10
  -5 -13   4 32.3436  5.0201   8
   4  13  -4 9.74414 2.68057  10
  -4 -13   4 12.2011  3.9954   7
  -4 -13   4 18.2986  4.4623   8
  -3 -13   4 16.4671  2.9563   8
  -3 -13   4 11.6376  2.6890   7
  -2 -13   4 0.72700 3.67251   8
  -2 -13   4 3.61056 3.21019   7
  -1 -13   4 129.087   6.657   8
  -1 -13   4 133.403   6.481   7
   0  13  -4 111.643   4.817  11
   0  13  -4 97.9986  4.5354  12
   0 -13   4 96.8152  6.1490   7
   0 -13   4 101.165   6.626   8
  -1  13  -4 4.51712 2.74928  11
  -1  13  -4 6.10184 2.81910  12
   1 -13   4 3.77509 3.27980   7
   1 -13   4 6.89807 3.85611   8
  -2  13  -4 100.311   5.340  12
  -2  13  -4 100.263   5.761  11
   2 -13   4 101.134   6.437   7
   2 -13   4 100.840   6.488   8
  -3  13  -4 8.44681 3.31397  12
   3 -13   4 9.03763 4.18335   8
  -4  13  -4 57.7238  5.0257  12
   4 -13   4 59.6219  5.6164   8
  -5  13  -4 3.93359 2.23850  12
   5 -13   4 2.05743 4.49831   8
   8  12  -4 65.8632  6.5222  10
  -8 -12   4 73.8403  6.2055   8
   7  12  -4 5.09513 4.36169  10
  -7 -12   4 3.23741 4.40117   8
   6  12  -4 198.101   8.222  10
  -6 -12   4 204.540   8.541   8
   5  12  -4 61.1691  4.5013   9
   5  12  -4 64.4791  4.6098  10
  -5 -12   4 67.1895  5.4447   8
  -5 -12   4 60.9668  5.1869   7
   4  12  -4 78.7858  4.9366  10
   4  12  -4 78.9477  4.9283   9
  -4 -12   4 80.0924  6.1023   8
  -4 -12   4 80.4619  5.3693   7
  -3 -12   4 140.117   6.875   8
  -3 -12   4 144.581   6.837   7
  -2 -12   4 0.60254 2.19962   7
  -2 -12   4 2.30072 2.48563   8
  -1 -12   4 279.644   8.508   7
  -1 -12   4 279.079   8.780   8
   0  12  -4 10.8200  2.2234  12
   0  12  -4 10.1617  2.3191  11
   0 -12   4 11.1909  3.3946   8
   0 -12   4 9.72163 3.12753   7
  -1  12  -4 58.1477  3.9764  12
  -1  12  -4 57.8504  3.8798  11
   1 -12   4 60.4441  4.4564   7
   1 -12   4 50.7392  4.5750   8
  -2  12  -4 13.5686  3.0078  11
  -2  12  -4 14.4197  2.9328  12
   2 -12   4 14.4160  3.5258   7
   2 -12   4 19.8225  4.0475   8
  -3  12  -4 7.84217 3.15584  12
  -3  12  -4 7.81751 3.29070  11
   3 -12   4 2.83089 3.61924   8
   3 -12   4 9.31971 3.52822   7
  -4  12  -4 19.1000  3.8683  12
   4 -12   4 21.4411  4.4064   8
  -5  12  -4 21.7209  4.1799  12
   5 -12   4 21.8837  4.8484   8
   8  11  -4 5.42817 4.96736  10
  -8 -11   4 3.49319 4.34198   8
   7  11  -4 300.357  10.449  10
  -7 -11   4 286.712  10.378   8
   6  11  -4 37.7971  4.4956  10
   6  11  -4 42.8453  4.3764   9
  -6 -11   4 47.8264  4.6729   7
  -6 -11   4 46.8772  4.7572   8
   5  11  -4 3.17008 2.82522  10
   5  11  -4 0.53462 2.94261   9
  -5 -11   4 4.58705 3.66477   8
  -5 -11   4 0.21138 3.25207   7
   4  11  -4 336.848   9.316   9
   4  11  -4 343.150   9.170  10
  -4 -11   4 334.480  10.117   8
  -4 -11   4 337.771   9.833   7
   3  11  -4 229.965   6.882   9
  -3 -11   4 231.273   8.057   8
  -3 -11   4 217.715   7.241   4
  -3 -11   4 223.058   7.824   7
  -2 -11   4 241.882   7.409   7
  -2 -11   4 252.149   7.609   8
   1  11  -4 221.727   6.008  11
  -1 -11   4 217.870   6.283   6
  -1 -11   4 234.260   7.170   7
  -1 -11   4 226.649   7.384   8
   0  11  -4 31.8906  2.5798  11
   0 -11   4 30.5522  2.7588   6
   0 -11   4 28.4882  3.6320   8
   0 -11   4 26.9230  3.2919   7
  -1  11  -4 219.706   6.091  12
  -1  11  -4 205.697   6.289  11
   1 -11   4 217.912   7.405   7
   1 -11   4 206.027   7.502   8
  -2  11  -4 200.720   6.162  12
  -2  11  -4 213.568   6.512  11
   2 -11   4 207.747   7.471   7
   2 -11   4 198.126   7.819   8
  -3  11  -4 122.734   5.720  11
  -3  11  -4 125.146   5.198  12
   3 -11   4 120.580   6.416   7
   3 -11   4 112.640   6.779   8
   4 -11   4 199.164   8.246   8
   4 -11   4 198.490   7.928   7
  -5  11  -4 1.99943 3.40373  12
   5 -11   4 5.05384 4.21071   8
  -6  11  -4 29.8333  4.4049  12
   6 -11   4 26.5339  4.9932   8
   8  10  -4 8.10643 4.97738  10
  -8 -10   4 8.28879 4.26263   8
   7  10  -4 21.8797  4.7214  10
  -7 -10   4 27.8219  4.4679   8
   6  10  -4 165.645   7.440  10
   6  10  -4 162.837   7.276   9
  -6 -10   4 164.965   7.114   8
  -6 -10   4 162.553   6.854   7
   5  10  -4 109.750   5.659   9
   5  10  -4 115.022   5.854  10
  -5 -10   4 96.0053  5.5581   7
  -5 -10   4 102.673   5.855   8
   4  10  -4 382.942   9.951   9
  -4 -10   4 373.316  10.130   7
  -4 -10   4 363.861  10.324   8
   3  10  -4 5.54872 2.08534   9
  -3 -10   4 4.63101 2.28148   4
  -3 -10   4 5.94224 2.80324   7
   2  10  -4 251.881   6.708   9
  -2 -10   4 252.652   7.711   7
  -2 -10   4 242.834   6.965   4
   1  10  -4 68.5412  3.0181  11
   1  10  -4 67.5565  4.5950   2
  -1 -10   4 70.6907  3.3783   6
   0  10  -4 118.642   4.126  11
   0 -10   4 124.020   5.044   7
   0 -10   4 125.884   4.613   6
  -1  10  -4 106.582   4.255  11
   1 -10   4 103.469   4.512   6
   1 -10   4 101.095   4.889   7
  -2  10  -4 -0.0241  2.0013  12
  -2  10  -4 2.26055 2.10027  11
   2 -10   4 -0.0091  2.7753   8
   2 -10   4 5.36914 2.64628   7
  -3  10  -4 29.0023  3.2164  12
  -3  10  -4 35.3357  3.1871  11
   3 -10   4 35.0321  4.0468   8
   3 -10   4 31.1593  3.6608   7
  -4  10  -4 5.29610 2.73905  12
  -4  10  -4 3.65910 2.80689  11
   4 -10   4 6.78074 3.26118   7
   4 -10   4 2.04863 3.46763   8
  -5  10  -4 35.6391  4.0467  12
   5 -10   4 33.9432  4.7036   8
  -6  10  -4 3.77707 3.76894  12
   6 -10   4 5.22652 4.23059   8
   7 -10   4 7.18378 4.54857   8
   9   9  -4 31.2330  6.3363  10
   8   9  -4 43.2731  5.8453  10
  -8  -9   4 45.6924  4.9673   8
   7   9  -4 43.0462  5.1378  10
  -7  -9   4 35.0197  4.4053   8
  -7  -9   4 29.0899  4.0608   7
   6   9  -4 3.50767 3.27109   9
   6   9  -4 6.14135 3.59443  10
  -6  -9   4 6.48519 3.11914   7
  -6  -9   4 8.06171 3.38162   8
   5   9  -4 338.861   9.470  10
   5   9  -4 328.474   9.583   9
  -5  -9   4 323.597   9.382   7
  -5  -9   4 330.534   9.613   8
   4   9  -4 275.998   7.960   9
  -4  -9   4 268.852   8.108   7
   3   9  -4 116.147   4.494   9
   3   9  -4 109.781   5.207   2
  -3  -9   4 111.647   4.724   4
  -3  -9   4 107.157   4.942   7
   2   9  -4 613.434  13.330   9
   2   9  -4 597.488  14.049   2
  -2  -9   4 589.398  13.716   7
  -2  -9   4 590.138  13.573   4
   1   9  -4 26.3148  2.8722   2
   1   9  -4 31.8474  2.0293  11
  -1  -9   4 23.3894  1.8269   3
  -1  -9   4 18.7933  1.8049   4
  -1  -9   4 25.5315  2.6955   7
  -1  -9   4 27.4826  2.0046   6
   0   9  -4 40.8969  3.2043   2
   0   9  -4 44.5751  2.6962  11
   0  -9   4 40.0464  3.0134   7
   0  -9   4 43.4358  2.9690   6
  -1   9  -4 577.239  12.701  11
  -1   9  -4 588.622  13.956   2
   1  -9   4 591.292  13.471   6
   1  -9   4 590.413  13.361   7
  -2   9  -4 67.0880  3.5334  11
   2  -9   4 65.9198  4.2057   7
  -3   9  -4 366.674   8.909  12
  -3   9  -4 375.662   9.285  11
   3  -9   4 371.384  10.051   7
   3  -9   4 372.483  10.329   8
  -4   9  -4 2.11647 2.54493  12
  -4   9  -4 -0.3027  2.3835  11
   4  -9   4 2.36045 3.15086   8
   4  -9   4 0.08254 2.84965   7
  -5   9  -4 143.385   6.078  12
  -5   9  -4 148.054   6.089  11
   5  -9   4 154.142   6.974   8
   5  -9   4 148.571   7.009   7
  -6   9  -4 69.6113  5.0204  12
   6  -9   4 68.9186  5.6830   8
  -7   9  -4 7.41885 4.10785  12
   7  -9   4 8.85115 4.60340   8
   9   8  -4 -0.3131  5.8282  10
   8   8  -4 1.26401 1.84935  10
  -8  -8   4 7.99855 3.73559   8
   7   8  -4 96.9341  6.4452  10
   7   8  -4 100.307   7.084   9
  -7  -8   4 97.9487  6.0250   8
  -7  -8   4 101.987   5.983   7
   6   8  -4 4.66587 3.23276   9
   6   8  -4 2.72946 3.20960  10
  -6  -8   4 3.11099 3.01717   8
  -6  -8   4 0.24120 2.75562   7
   5   8  -4 422.144  10.948  10
   5   8  -4 425.458  11.194   9
  -5  -8   4 411.054  10.842   8
  -5  -8   4 425.520  10.583   7
   4   8  -4 168.222   5.894   9
   4   8  -4 173.490   6.238   2
  -4  -8   4 173.858   6.147   4
  -4  -8   4 182.254   5.951   7
   3   8  -4 189.320   5.687   9
   3   8  -4 186.041   6.020   2
  -3  -8   4 187.204   6.154   7
  -3  -8   4 190.175   5.902   4
   2   8  -4 198.451   6.177   2
  -2  -8   4 193.478   6.031   7
  -2  -8   4 194.249   5.643   4
  -2  -8   4 207.475   4.643   5
  -2  -8   4 189.412   4.938   6
   1   8  -4 0.98149 1.78806   2
  -1  -8   4 1.94135 1.14303   5
  -1  -8   4 3.39403 1.22957   3
  -1  -8   4 4.05808 1.94006   7
  -1  -8   4 3.68208 1.27066   6
  -1  -8   4 1.71846 1.29666   4
   0   8  -4 488.390  11.523   2
   0   8  -4 478.742  10.390  11
   0  -8   4 480.650  10.886   6
  -1   8  -4 122.978   5.058   2
  -1   8  -4 121.008   3.939  11
   1  -8   4 123.154   4.323   6
   1  -8   4 125.873   4.762   7
  -2   8  -4 71.3510  4.3743   2
  -2   8  -4 69.0423  3.2973  11
   2  -8   4 65.0923  3.8987   7
   2  -8   4 70.0741  3.7819   6
  -4   8  -4 25.4391  2.8454  12
  -4   8  -4 23.2804  2.7513  11
   4  -8   4 21.2294  3.2434   7
   4  -8   4 21.6218  3.3081   8
  -5   8  -4 5.97773 2.78637  12
  -5   8  -4 7.72535 2.70107  11
   5  -8   4 2.03300 3.05322   7
   5  -8   4 8.26275 3.40646   8
  -6   8  -4 21.4810  3.7151  12
   6  -8   4 16.1225  4.2167   8
   6  -8   4 9.34333 3.10948   7
  -7   8  -4 9.42457 3.82707  12
   7  -8   4 8.10000 4.47176   8
   9   7  -4 -2.2973  5.8344  10
   8   7  -4 69.9987  6.7279  10
  -8  -7   4 77.3297  5.2475   8
   7   7  -4 47.7737  4.2270  10
   7   7  -4 50.3416  4.2910   9
   6   7  -4 97.9646  5.9996   9
   6   7  -4 100.505   6.178  10
  -6  -7   4 102.273   5.357   8
  -6  -7   4 97.2849  5.1605   7
   5   7  -4 563.712  13.829  10
   5   7  -4 569.551  14.032   9
   5   7  -4 586.298  13.821   2
  -5  -7   4 564.309  13.125   7
   4   7  -4 124.432   4.990   2
   4   7  -4 129.649   5.068   9
  -4  -7   4 125.543   4.936   7
  -4  -7   4 128.774   5.189   4
   3   7  -4 1214.76   25.89   9
   3   7  -4 1222.50   25.70   2
  -3  -7   4 1239.43   25.09   7
  -3  -7   4 1223.50   26.16   4
   2   7  -4 5.60805 1.76986   2
  -2  -7   4 5.75961 1.40864   3
  -2  -7   4 4.95279 1.90695   7
  -2  -7   4 5.39163 1.50210   4
  -2  -7   4 4.89800 1.09794   6
  -2  -7   4 4.06724 1.03544   5
   1   7  -4 168.431   5.195   2
  -1  -7   4 169.732   4.230   3
  -1  -7   4 166.132   4.595   4
  -1  -7   4 168.814   5.118   7
  -1  -7   4 168.020   4.449   6
  -1  -7   4 171.699   4.105   5
   0   7  -4 1824.24   37.36   2
   0  -7   4 1830.33   36.32   7
   0  -7   4 1838.48   34.30   5
   0  -7   4 1816.17   34.16   3
   0  -7   4 1851.32   37.41   6
  -1   7  -4 12.1003  1.6140  11
  -1   7  -4 10.7953  2.0246   2
   1  -7   4 12.2170  1.6868   6
   1  -7   4 10.0144  1.9204   7
  -2   7  -4 715.986  15.991   2
  -2   7  -4 714.211  14.891  11
   2  -7   4 710.695  15.437   7
   2  -7   4 704.302  15.733   6
  -3   7  -4 73.8558  3.4594  11
  -3   7  -4 76.3709  4.5144   2
   3  -7   4 72.0111  4.0765   6
   3  -7   4 72.8601  4.2323   7
  -4   7  -4 21.3066  2.4871  12
  -4   7  -4 16.7045  2.4874  11
   4  -7   4 18.7400  3.1152   8
   4  -7   4 19.8332  2.9699   7
  -5   7  -4 43.5188  3.4477  11
  -5   7  -4 35.8608  3.2357  12
   5  -7   4 39.2493  3.8141   7
   5  -7   4 44.8474  4.1628   8
  -6   7  -4 69.4921  5.1230  11
  -6   7  -4 60.3221  4.3120  12
   6  -7   4 73.1884  5.3203   8
   6  -7   4 71.4790  5.0206   7
  -7   7  -4 165.356   6.856  12
   7  -7   4 170.487   8.409   8
  -8   7  -4 9.14817 3.98001  12
   8  -7   4 13.3755  5.1198   8
   9   6  -4 22.3405  6.4396  10
   8   6  -4 107.929   7.328  10
  -8  -6   4 59.6698  4.8830   8
   7   6  -4 2.12279 3.77699   9
   7   6  -4 2.44437 3.94443  10
  -7  -6   4 3.64824 2.86081   7
  -7  -6   4 -0.6281  2.9268   8
   6   6  -4 330.141   9.888  10
   6   6  -4 349.224  10.369   9
  -6  -6   4 336.938   9.111   8
  -6  -6   4 346.937   9.220   7
   5   6  -4 19.3568  2.9628   9
   5   6  -4 18.8688  2.6232   2
  -5  -6   4 22.5886  2.6597   7
   4   6  -4 322.340   8.624   9
   4   6  -4 318.164   8.326   2
  -4  -6   4 327.618   8.729   4
  -4  -6   4 323.527   8.132   7
   3   6  -4 172.008   5.321   9
   3   6  -4 175.696   4.088   5
   3   6  -4 177.796   5.302   2
  -3  -6   4 175.095   5.374   4
  -3  -6   4 186.914   5.431   7
   2   6  -4 165.520   4.804   2
  -2  -6   4 161.628   4.357   3
  -2  -6   4 168.062   4.170   6
  -2  -6   4 162.518   3.821   5
  -2  -6   4 161.212   4.686   4
   1   6  -4 1245.30   25.49   2
   1   6  -4 1234.71   23.46   1
  -1  -6   4 1241.26   25.29   6
  -1  -6   4 1209.48   25.63   4
  -1  -6   4 1232.81   23.11   5
  -1  -6   4 1245.45   23.47   3
   0   6  -4 262.741   6.073   1
   0   6  -4 264.926   6.545   2
   0  -6   4 267.426   5.653   5
   0  -6   4 261.167   6.138   6
   0  -6   4 216.873   5.882   4
   0  -6   4 267.944   5.459   3
  -1   6  -4 387.397   9.187   2
   1  -6   4 384.122   8.872   6
  -2   6  -4 789.379  16.172  11
  -2   6  -4 767.258  17.103   2
   2  -6   4 790.231  17.053   6
   2  -6   4 802.962  16.714   7
  -3   6  -4 43.3684  2.6800  11
  -3   6  -4 50.0417  3.5930   2
   3  -6   4 47.5520  3.2783   7
   3  -6   4 44.5926  3.2972   6
  -4   6  -4 254.043   8.100   2
  -4   6  -4 246.717   6.623  11
   4  -6   4 252.506   7.438   7
  -5   6  -4 175.990   5.727  11
  -5   6  -4 176.928   5.712  12
   5  -6   4 185.691   6.520   7
   5  -6   4 171.621   6.635   8
  -6   6  -4 17.3910  3.1932  12
  -6   6  -4 17.0156  2.9177  11
   6  -6   4 17.7191  3.7308   8
   6  -6   4 16.4553  3.4269   7
  -7   6  -4 45.7748  4.2748  12
   7  -6   4 48.5109  5.2180   8
  -8   6  -4 -0.1957  3.2580  12
   8  -6   4 -0.6492  4.6606   8
   9   5  -4 12.8320  6.1458  10
   8   5  -4 68.7431  6.6464  10
   7   5  -4 2.37951 3.95566   9
   7   5  -4 1.96481 3.98211  10
  -7  -5   4 0.39484 2.89068   8
  -7  -5   4 2.76555 2.80047   7
   6   5  -4 109.743   6.217   9
   6   5  -4 102.162   6.098  10
  -6  -5   4 96.1578  5.0003   7
   5   5  -4 244.946   7.602   9
   5   5  -4 232.887   6.898   2
  -5  -5   4 237.469   6.686   7
   4   5  -4 247.486   7.135   9
   4   5  -4 251.638   6.718   2
  -4  -5   4 245.411   6.538   7
  -4  -5   4 248.693   7.176   4
   3   5  -4 728.375  14.711   1
   3   5  -4 719.322  13.977   5
   3   5  -4 736.924  15.667   2
   3   5  -4 724.383  16.138   9
  -3  -5   4 744.351  16.217   4
   2   5  -4 128.758   3.667   1
   2   5  -4 128.448   3.981   2
  -2  -5   4 133.423   3.198   5
  -2  -5   4 134.023   4.042   4
  -2  -5   4 133.354   3.755   3
  -2  -5   4 129.521   3.443   6
   1   5  -4 532.738  10.667   1
   1   5  -4 530.199  11.575   2
  -1  -5   4 520.016  11.581   4
  -1  -5   4 546.877  11.347   6
  -1  -5   4 528.931  10.342   5
  -1  -5   4 530.482  10.607   3
   0   5  -4 103.431   3.396   2
   0   5  -4 102.563   3.175   1
   0  -5   4 104.584   2.824   5
   0  -5   4 104.511   2.687   3
   0  -5   4 103.684   3.020   6
  -1   5  -4 1478.35   30.56   2
  -1   5  -4 1489.06   28.17   1
   1  -5   4 1511.05   30.77   6
   1  -5   4 1527.67   28.14   5
  -2   5  -4 316.308   7.726   2
   2  -5   4 315.224   7.536   6
  -3   5  -4 105.119   4.221   2
  -3   5  -4 99.9536  3.4581  11
   3  -5   4 104.178   3.948   6
   3  -5   4 100.491   3.914   7
  -4   5  -4 154.322   4.716  11
  -4   5  -4 157.768   5.675   2
   4  -5   4 154.825   5.508   7
   4  -5   4 149.731   5.381   6
  -5   5  -4 45.4896  3.3368  11
   5  -5   4 45.3419  3.6336   7
   5  -5   4 49.8482  3.8151   8
  -6   5  -4 176.353   5.925  12
  -6   5  -4 182.711   6.046  11
   6  -5   4 187.223   7.250   7
   6  -5   4 185.439   7.450   8
  -7   5  -4 1.69773 2.82678  12
  -7   5  -4 3.97777 2.94297  11
   7  -5   4 4.06508 3.73335   8
   7  -5   4 0.58639 3.52347   7
   8  -5   4 -1.5353  4.4379   8
   9   4  -4 93.8369  7.8857  10
   8   4  -4 39.8484  6.0438  10
   7   4  -4 178.198   8.009  10
   7   4  -4 191.033   8.520   9
  -7  -4   4 170.121   6.502   8
   6   4  -4 287.587   9.465   9
   6   4  -4 301.900   9.367  10
   6   4  -4 295.966   8.337   2
  -6  -4   4 291.851   7.924   7
   5   4  -4 86.1965  4.1633   2
  -5  -4   4 83.3372  4.6773   4
  -5  -4   4 84.9840  3.8889   7
   4   4  -4 766.709  14.681   5
   4   4  -4 735.277  16.968   9
   4   4  -4 749.629  16.252   2
  -4  -4   4 765.751  17.050   4
   3   4  -4 1.33289 1.25934   2
   3   4  -4 2.54333 1.17357   1
   3   4  -4 2.68689 1.00102   5
   3   4  -4 2.72456 1.11740   6
  -3  -4   4 2.27133 1.43303   4
   2   4  -4 375.083   7.848   1
   2   4  -4 386.422   8.539   2
  -2  -4   4 378.220   8.864   4
  -2  -4   4 384.098   8.151   3
  -2  -4   4 385.921   8.350   6
   1   4  -4 170.117   4.041   1
   1   4  -4 169.358   4.364   2
  -1  -4   4 169.088   4.432   4
  -1  -4   4 171.417   4.061   3
  -1  -4   4 171.488   4.137   6
  -1  -4   4 173.611   3.805   5
   0   4  -4 7.94631 1.05813   1
   0   4  -4 6.99977 1.10513   2
   0  -4   4 4.13156 0.84868   6
   0  -4   4 4.77314 0.81762   5
   0  -4   4 10.7904  0.8963   3
  -1   4  -4 505.796  10.957   2
  -1   4  -4 500.201  10.116   1
   1  -4   4 511.667  10.925   6
   1  -4   4 502.147   9.983   5
  -2   4  -4 488.533  10.959   2
  -2   4  -4 491.704  10.103   1
   2  -4   4 499.827  10.015   5
   2  -4   4 497.357  10.909   6
  -3   4  -4 320.132   8.087   2
  -3   4  -4 325.063   7.417  11
   3  -4   4 336.273   7.984   6
   3  -4   4 329.279   7.908   7
  -4   4  -4 429.843   9.425  11
  -4   4  -4 424.284  10.412   2
   4  -4   4 412.576  10.015   7
   4  -4   4 418.253  10.173   6
  -5   4  -4 47.9059  3.3267  11
   5  -4   4 48.4094  3.4597   6
   5  -4   4 46.1389  3.4822   7
  -6   4  -4 84.7584  4.1512  11
  -6   4  -4 90.4355  4.2343  12
   6  -4   4 90.5483  5.7318   8
   6  -4   4 87.5482  5.4483   7
  -7   4  -4 176.140   6.103  12
  -7   4  -4 176.312   6.455  11
   7  -4   4 176.010   7.933   8
   7  -4   4 183.323   7.615   7
   8  -4   4 29.1973  5.0766   8
   9  -4   4 38.6206  5.6475   8
   9   3  -4 58.8064  7.1875  10
   8   3  -4 1.48900 5.14204  10
   7   3  -4 106.497   7.368   9
   7   3  -4 115.720   7.514  10
   6   3  -4 152.857   6.619  10
   6   3  -4 148.196   5.706   2
   6   3  -4 150.251   6.937   9
  -6  -3   4 147.946   5.284   7
   5   3  -4 253.162   6.912   2
   5   3  -4 253.946   7.960   9
  -5  -3   4 248.913   7.605   4
  -5  -3   4 235.325   6.494   7
   4   3  -4 445.421   9.265   5
   4   3  -4 461.548  10.177   6
   4   3  -4 438.761   9.491   1
   4   3  -4 446.531  10.199   2
  -4  -3   4 449.228  10.924   4
   3   3  -4 310.970   7.242   2
   3   3  -4 315.979   6.701   1
   3   3  -4 308.122   7.243   6
   3   3  -4 314.275   6.655   5
  -3  -3   4 314.668   7.835   4
   2   3  -4 634.110  13.131   2
   2   3  -4 616.746  12.089   1
   2   3  -4 629.111  12.080   5
  -2  -3   4 627.812  13.754   4
  -2  -3   4 623.512  13.219   6
  -2  -3   4 639.401  12.595   3
   1   3  -4 1801.83   36.13   2
   1   3  -4 1855.32   33.32   1
  -1  -3   4 1882.43   36.65   6
  -1  -3   4 1774.82   37.19   4
  -1  -3   4 1780.86   33.99   3
  -1  -3   4 1801.83   33.47   5
   0   3  -4 72.7332  2.3350   2
   0   3  -4 70.3178  2.1394   1
   0  -3   4 70.7174  2.1280   6
   0  -3   4 69.8002  1.9715   5
   0  -3   4 68.2453  2.0356   3
  -1   3  -4 1122.38   22.79   2
  -1   3  -4 1121.42   21.00   1
   1  -3   4 1125.62   23.03   6
   1  -3   4 1126.39   21.06   5
  -2   3  -4 289.814   6.321   1
  -2   3  -4 291.832   6.842   2
   2  -3   4 295.358   6.765   6
   2  -3   4 289.285   6.214   5
   3  -3   4 441.879   9.349   5
   3  -3   4 441.501   9.978   6
  -4   3  -4 121.018   3.771  11
   4  -3   4 131.580   4.719   2
   4  -3   4 123.914   4.527   7
   4  -3   4 128.361   4.300   6
  -5   3  -4 50.3547  2.8944  11
   5  -3   4 44.2022  3.0675   6
   5  -3   4 44.4231  3.3140   2
   5  -3   4 53.3543  3.9974   7
  -6   3  -4 113.107   4.509  11
   6  -3   4 111.784   5.547   7
   6  -3   4 110.647   5.545   8
  -7   3  -4 0.54030 2.57159  12
   7  -3   4 5.44119 3.31049   7
   7  -3   4 -0.8997  3.4429   8
   8  -3   4 11.4684  4.3298   8
   9  -3   4 4.27013 4.73458   8
   9   2  -4 4.32483 5.77719  10
   8   2  -4 96.6568  7.3731  10
   7   2  -4 173.005   8.471  10
   7   2  -4 179.783   8.417   9
   6   2  -4 20.9361  2.7466   2
   6   2  -4 24.3135  3.7944   9
   6   2  -4 22.7649  3.7330  10
  -6  -2   4 24.4787  2.7003   7
   5   2  -4 580.564  12.782   2
   5   2  -4 556.859  13.917   9
  -5  -2   4 553.266  12.256   7
  -5  -2   4 566.290  13.710   4
   4   2  -4 244.144   5.777   1
   4   2  -4 249.622   6.308   2
   4   2  -4 249.782   5.856   5
   4   2  -4 247.614   6.427   6
   4   2  -4 251.068   7.190   9
  -4  -2   4 253.703   7.057   4
   3   2  -4 626.741  12.260   5
   3   2  -4 618.625  12.087   1
   3   2  -4 631.569  13.125   2
   3   2  -4 608.052  13.368   6
  -3  -2   4 617.537  13.004   3
  -3  -2   4 624.191  13.926   4
   2   2  -4 2222.56   43.37   2
   2   2  -4 2202.53   39.96   1
   2   2  -4 2133.78   44.11   6
   2   2  -4 2190.06   40.35   5
  -2  -2   4 2158.15   44.88   4
  -2  -2   4 2226.95   41.07   3
   1   2  -4 79.3646  2.0301   1
   1   2  -4 76.9250  2.1784   2
  -1  -2   4 79.0148  2.1333   5
  -1  -2   4 73.4589  2.5873   4
  -1  -2   4 75.5168  2.2780   6
  -1  -2   4 77.3096  2.4079   3
   0   2  -4 1615.54   29.15   1
   0   2  -4 1580.07   31.62   2
   0  -2   4 1553.16   29.70   3
   0  -2   4 1595.85   32.13   6
   0  -2   4 1607.51   29.37   5
  -1   2  -4 1682.21   33.32   2
  -1   2  -4 1692.97   30.71   1
   1  -2   4 1648.79   30.88   5
   1  -2   4 1678.00   30.81   3
   1  -2   4 1661.57   33.77   6
  -2   2  -4 453.349   9.128   1
   2  -2   4 453.761   9.879   6
   2  -2   4 462.780   9.061   5
   2  -2   4 456.526   9.887   2
  -3   2  -4 1856.20   34.39   3
  -3   2  -4 1885.14   34.71   1
   3  -2   4 1828.76   37.92   6
   3  -2   4 1872.99   34.67   5
   3  -2   4 1880.34   37.61   2
   4  -2   4 145.948   4.344   6
   4  -2   4 144.083   4.724   2
   4  -2   4 142.690   4.620   7
  -5   2  -4 263.902   6.497  11
   5  -2   4 261.878   7.517   2
   5  -2   4 262.467   7.058   6
   5  -2   4 263.017   7.370   7
  -6   2  -4 282.657   7.131  11
   6  -2   4 278.632   8.378   8
   6  -2   4 286.547   8.170   7
   6  -2   4 268.473   7.927   6
   7  -2   4 13.0569  3.6612   8
   7  -2   4 17.8901  3.5956   7
   8  -2   4 289.384  10.319   8
   9  -2   4 2.49847 4.72314   8
   8   1  -4 24.9116  5.6190  10
   7   1  -4 145.811   8.022  10
   7   1  -4 136.008   8.264   9
   6   1  -4 14.6774  3.7100   9
   6   1  -4 11.2563  3.8265  10
   5   1  -4 119.035   4.413   2
   5   1  -4 122.784   5.762   9
   5   1  -4 121.364   4.797   6
  -5  -1   4 125.241   5.339   4
  -5  -1   4 122.359   4.220   7
  -5  -1   4 118.726   4.125  11
   4   1  -4 51.7404  2.4945   1
   4   1  -4 53.5214  3.0175   6
   4   1  -4 52.7897  2.6862   2
   4   1  -4 54.8637  3.7928   9
   4   1  -4 50.6981  2.7053   5
  -4  -1   4 50.8637  3.4346   4
   3   1  -4 945.828  17.835   1
   3   1  -4 943.123  19.333   2
   3   1  -4 938.720  18.200   5
   3   1  -4 938.460  19.905   6
  -3  -1   4 954.989  20.473   4
  -3  -1   4 961.780  18.765   3
   2   1  -4 352.165   7.481   2
   2   1  -4 339.063   7.240   5
   2   1  -4 351.951   6.895   1
   2   1  -4 347.972   7.890   6
  -2  -1   4 359.261   7.628   3
  -2  -1   4 353.435   8.272   4
   1   1  -4 171.983   3.409   1
   1   1  -4 161.199   3.664   5
  -1  -1   4 164.387   4.023   6
  -1  -1   4 165.969   4.350   4
  -1  -1   4 159.589   3.976   3
   0   1  -4 2140.90   39.75   1
   0  -1   4 2182.64   40.22   5
   0  -1   4 2281.51   44.04   6
   0  -1   4 2163.17   40.67   3
  -1   1  -4 52.5672  1.6360   2
  -1   1  -4 47.9978  1.5106   1
   1  -1   4 46.1658  1.3002   3
   1  -1   4 47.1882  1.6280   6
   1  -1   4 47.2727  1.5006   5
  -2   1  -4 903.408  17.049   1
   2  -1   4 893.652  18.598   6
   2  -1   4 906.738  17.014   5
   2  -1   4 909.980  18.471   2
  -3   1  -4 52.1514  1.5964   3
   3  -1   4 54.7292  2.0345   5
   3  -1   4 50.6087  2.4744   2
   3  -1   4 53.1955  2.1662   6
  -4   1  -4 266.677   5.627   3
   4  -1   4 269.858   6.903   2
   4  -1   4 262.853   5.902   5
   4  -1   4 270.390   6.488   6
   4  -1   4 259.954   6.721   7
  -5   1  -4 123.494   3.843  11
   5  -1   4 125.501   4.990   2
   5  -1   4 127.006   4.215   6
   5  -1   4 125.862   4.683   7
  -6   1  -4 0.50984 1.69282  11
   6  -1   4 0.58026 2.01844   6
   6  -1   4 2.77315 2.54506   7
   7  -1   4 162.917   6.619   7
   7  -1   4 158.675   6.936   8
   8  -1   4 62.1777  5.4750   8
   8  -1   4 61.8117  5.0135   7
   9  -1   4 2.54211 4.56208   8
   8   0  -4 33.1413  5.6600  10
   7   0  -4 7.69189 4.37601   9
   7   0  -4 7.23847 4.45209  10
   6   0  -4 156.901   7.477   9
   6   0  -4 141.632   6.720  10
   5   0  -4 225.777   6.810   6
   5   0  -4 232.033   7.623   9
  -5   0   4 222.946   5.983   7
  -5   0   4 222.900   6.054  11
  -5   0   4 235.870   7.402   4
   4   0  -4 190.760   5.659   6
   4   0  -4 192.185   4.713   1
   4   0  -4 192.284   5.086   2
   4   0  -4 196.722   6.330   9
  -4   0   4 189.720   6.040   4
   3   0  -4 499.873  11.297   6
   3   0  -4 510.133  10.670   2
   3   0  -4 495.215  10.319   5
   3   0  -4 505.269   9.844   1
  -3   0   4 509.155  10.712   3
  -3   0   4 504.274  11.673   4
   2   0  -4 742.421  15.966   6
   2   0  -4 762.481  14.030   1
   2   0  -4 753.183  14.630   5
  -2   0   4 753.860  16.356   4
  -2   0   4 758.158  14.977   3
   1   0  -4 550.280   9.970   1
   1   0  -4 537.279  11.498   6
   1   0  -4 540.346  10.524   5
  -1   0   4 537.480  11.815   4
  -1   0   4 537.238  10.821   3
   0   0  -4 1460.51   26.68   1
   0   0   4 1478.58   27.54   3
   0   0   4 1450.41   30.11   4
   0   0   4 1495.51   27.24   5
   0   0   4 1476.99   29.79   6
  -1   0  -4 386.540   7.471   1
   1   0   4 395.214   7.550   3
   1   0   4 383.456   7.596   5
   1   0   4 389.021   8.304   6
   2   0   4 671.007  13.879   6
   2   0   4 662.140  13.802   2
   2   0   4 670.769  12.692   5
   2   0   4 669.809  12.610   3
   2   0   4 668.840  12.740   1
  -3   0  -4 460.191   9.826   4
  -3   0  -4 467.548   9.001   3
   3   0   4 467.200  10.180   2
   3   0   4 456.534   9.939   6
   3   0   4 466.851   9.398   1
   3   0   4 458.157   9.093   5
  -4   0  -4 79.1768  2.4695   3
  -4   0  -4 78.2694  2.6834   4
   4   0   4 80.6375  2.7741   6
   4   0   4 80.3516  2.5459   5
   4   0   4 78.0127  3.3407   2
  -5   0  -4 683.835  13.351   3
  -5   0  -4 676.466  14.611   4
   5   0   4 652.871  15.032   2
   5   0   4 666.830  14.574   6
   5   0   4 678.120  14.756   7
  -6   0  -4 19.8602  1.8139  11
   6   0   4 20.8017  2.2691   6
   6   0   4 21.0148  2.9687   7
   7   0   4 518.784  13.617   8
   7   0   4 534.223  13.280   7
   8   0   4 0.88420 3.96225   8
   9   0   4 42.9731  5.2891   8
   7  -1  -4 2.91022 4.29598   9
   7  -1  -4 5.06195 4.32074  10
   6  -1  -4 162.142   7.327   9
   6  -1  -4 156.355   7.323  10
   5  -1  -4 185.296   6.275   6
   5  -1  -4 194.307   6.895   9
  -5   1   4 186.112   6.584   4
  -5   1   4 189.145   5.570  11
  -5   1   4 173.278   5.107   7
   4  -1  -4 90.6855  4.4647   9
   4  -1  -4 92.0326  4.1101   6
   4  -1  -4 92.5063  3.0269   1
   4  -1  -4 92.2624  3.3043   2
  -4   1   4 94.3416  3.5843  11
  -4   1   4 101.675   4.353   4
   3  -1  -4 776.651  14.479   1
   3  -1  -4 761.276  16.550   6
   3  -1  -4 768.882  15.702   2
   3  -1  -4 754.737  15.117   5
  -3   1   4 778.646  16.928   4
  -3   1   4 749.719  15.572   3
   2  -1  -4 1.34663 1.03671   6
   2  -1  -4 -0.1074  0.5154   1
   2  -1  -4 1.03632 0.95985   5
  -2   1   4 1.58670 1.08184   4
  -2   1   4 0.44663 1.01922   3
   1  -1  -4 2558.79   51.81   6
   1  -1  -4 2622.49   47.40   5
  -1   1   4 2572.91   47.91   3
  -1   1   4 2535.46   52.38   4
   0  -1  -4 787.600  14.949   5
   0   1   4 788.745  15.117   3
   0   1   4 793.124  16.383   6
   0   1   4 793.188  16.526   4
   1   1   4 136.428   3.374   4
   1   1   4 140.179   3.393   6
   1   1   4 141.315   3.120   5
   1   1   4 143.566   2.958   1
   1   1   4 142.190   3.094   3
   2   1   4 3116.93   62.93   4
   2   1   4 3052.01   57.02   5
   2   1   4 3149.11   57.51   3
   2   1   4 3121.91   56.72   1
   2   1   4 3144.71   62.38   6
   2   1   4 3152.01   61.56   2
  -3  -1  -4 0.48847 0.67112   3
   3   1   4 0.40629 0.89731   1
   3   1   4 1.07637 0.65959   5
   3   1   4 1.38820 1.03480   2
   3   1   4 0.41727 0.71588   6
   3   1   4 -0.3549  0.6663   4
  -4  -1  -4 310.726   6.570   3
  -4  -1  -4 310.214   7.198   4
   4   1   4 307.665   6.427   5
   4   1   4 310.750   7.025   6
   4   1   4 313.167   7.641   2
  -5  -1  -4 201.481   4.973   3
  -5  -1  -4 207.769   5.487   4
   5   1   4 193.956   6.065   2
   5   1   4 199.991   5.194   6
   5   1   4 205.141   6.144   7
   5   1   4 196.286   4.706   5
  -6  -1  -4 148.880   4.965   4
   6   1   4 176.276   5.960   7
   6   1   4 172.966   5.213   9
   7   1   4 3.25818 3.34770   8
  -8  -1  -4 6.62624 3.66558   7
   8   1   4 5.17502 3.95951   8
   9   1   4 15.2846  4.8147   8
  10   1   4 12.9740  5.4083   8
   7  -2  -4 -3.4177  4.4282  10
   6  -2  -4 254.897   8.753  10
   6  -2  -4 255.272   9.119   9
  -6   2   4 241.207   6.869  12
  -6   2   4 247.804   7.364  11
   5  -2  -4 0.14221 2.72930   9
   5  -2  -4 1.64741 2.59495   6
  -5   2   4 2.64781 2.42515   4
  -5   2   4 3.92291 2.03491  11
   4  -2  -4 290.121   8.130   9
   4  -2  -4 272.341   7.617   6
  -4   2   4 281.130   7.119  11
  -4   2   4 286.090   7.766   4
   3  -2  -4 98.4907  3.7340   6
   3  -2  -4 100.204   2.912   2
  -3   2   4 95.0732  3.8202   4
   2  -2  -4 347.086   8.238   6
   2  -2  -4 347.620   7.529   5
  -2   2   4 353.215   7.692   3
  -2   2   4 354.822   6.800   1
  -2   2   4 349.107   8.345   4
   1  -2  -4 2944.12   58.90   6
   1  -2  -4 2991.47   53.86   5
  -1   2   4 2869.14   59.43   4
  -1   2   4 2889.68   54.33   3
   0  -2  -4 247.673   5.287   5
   0  -2  -4 246.396   5.735   6
   0   2   4 250.623   5.751   4
   0   2   4 250.724   5.281   3
  -1  -2  -4 2187.89   40.30   5
   1   2   4 2218.34   40.66   3
   1   2   4 2202.82   44.12   6
   1   2   4 2157.36   39.80   1
   1   2   4 2213.33   44.50   4
   2   2   4 357.548   7.771   4
   2   2   4 351.051   7.105   1
   2   2   4 357.510   7.100   3
   2   2   4 349.463   7.681   2
   2   2   4 358.542   6.971   5
   2   2   4 356.472   7.616   6
  -3  -2  -4 99.5521  2.6814   3
   3   2   4 100.006   2.645   6
   3   2   4 100.299   2.932   1
   3   2   4 96.7357  2.4202   5
   3   2   4 98.6359  3.1440   2
   3   2   4 96.5896  2.8058   4
  -4  -2  -4 873.046  16.937   3
  -4  -2  -4 878.494  18.527   4
   4   2   4 885.438  18.091   6
   4   2   4 869.839  18.578   2
   4   2   4 881.388  16.535   5
  -5  -2  -4 252.319   6.287   4
   5   2   4 209.589   6.389   7
   5   2   4 244.099   6.819   2
   5   2   4 243.859   5.217   5
  -6  -2  -4 138.488   4.878   4
   6   2   4 121.749   4.589   9
   6   2   4 132.282   5.494   2
  -7  -2  -4 272.586   8.307   7
   7   2   4 264.576   8.827   8
  -8  -2  -4 0.71464 3.50606   7
   8   2   4 -2.7482  3.4784   8
   9   2   4 132.546   8.117   8
   6  -3  -4 60.4444  4.8803  10
   6  -3  -4 56.0140  4.8499   9
  -6   3   4 57.0449  3.9401  11
  -6   3   4 54.6199  3.8356  12
   5  -3  -4 125.467   6.182   9
   5  -3  -4 119.105   6.144   6
  -5   3   4 125.326   4.815  11
  -5   3   4 122.872   5.517   4
   4  -3  -4 238.095   7.215   6
   4  -3  -4 246.070   7.411   9
  -4   3   4 244.209   7.106   4
  -4   3   4 240.104   6.556  11
   3  -3  -4 4.21204 1.71504   6
  -3   3   4 6.21498 1.69215   4
  -3   3   4 6.20085 1.14154   1
  -3   3   4 5.49142 1.57229  11
   2  -3  -4 476.446  10.794   6
   2  -3  -4 462.342   9.879   5
  -2   3   4 477.190   9.116   1
  -2   3   4 488.059   9.993   3
  -2   3   4 475.921  10.910   4
   1  -3  -4 853.963  16.354   5
   1  -3  -4 843.210  17.860   6
  -1   3   4 848.406  17.980   4
  -1   3   4 838.771  16.442   3
   0  -3  -4 399.760   8.975   6
   0  -3  -4 414.837   8.268   5
   0   3   4 404.057   8.963   4
   0   3   4 412.609   8.222   3
  -1  -3  -4 2216.74   40.54   5
  -1  -3  -4 2202.05   44.34   6
   1   3   4 2213.86   40.88   3
   1   3   4 2147.53   39.99   1
   1   3   4 2237.93   44.76   4
  -2  -3  -4 246.730   4.921   5
   2   3   4 240.203   5.102   1
   2   3   4 243.874   5.521   2
   2   3   4 221.143   5.355   6
   2   3   4 248.423   5.127   3
   2   3   4 240.825   5.582   4
  -3  -3  -4 1037.20   19.54   3
   3   3   4 1029.13   19.03   5
   3   3   4 987.714  20.802   6
   3   3   4 1017.22   21.08   2
   3   3   4 1042.20   19.47   1
   3   3   4 1028.15   21.30   4
  -4  -3  -4 1938.64   36.21   3
  -4  -3  -4 1898.57   39.57   4
   4   3   4 1951.81   35.44   5
   4   3   4 1921.92   39.06   2
  -5  -3  -4 1.85425 1.53257   4
  -5  -3  -4 6.21105 1.96223   7
   5   3   4 2.36054 1.51019   9
   5   3   4 1.58385 1.91682   2
   5   3   4 1.21750 0.67291   5
  -6  -3  -4 802.492  17.807   4
  -6  -3  -4 795.953  17.540   7
   6   3   4 809.934  18.143   2
   6   3   4 795.754  17.651   9
  -7  -3  -4 44.7383  3.9246   7
   7   3   4 46.4229  4.3014   8
   7   3   4 43.2401  3.2969   9
  -8  -3  -4 184.982   7.861   7
   8   3   4 175.942   7.664   8
 -10  -3  -4 5.74918 5.18317   8
  -7   4   4 64.2237  4.6467  12
  -6   4   4 22.3712  3.3344  12
  -6   4   4 26.7326  3.3156  11
   5  -4  -4 4.11034 3.06938   9
  -5   4   4 7.24451 2.76972   4
  -5   4   4 5.57716 2.51249  12
  -5   4   4 5.17641 2.55994  11
   4  -4  -4 65.3223  4.2365   6
   4  -4  -4 66.7153  4.5664   9
  -4   4   4 71.3843  4.1325   4
  -4   4   4 64.9346  3.7159  11
   3  -4  -4 684.208  15.667   6
   3  -4  -4 720.908  16.220   9
  -3   4   4 703.420  13.501   1
  -3   4   4 703.985  15.678   4
  -3   4   4 677.358  14.898  11
   2  -4  -4 1198.53   25.18   6
  -2   4   4 1178.18   25.25   4
  -2   4   4 1206.13   23.15   3
  -2   4   4 1203.14   22.16   1
   1  -4  -4 54.8274  2.2764   5
   1  -4  -4 59.1854  2.5111   6
  -1   4   4 52.4854  2.3598   4
  -1   4   4 49.1055  1.6452   1
  -1   4   4 47.9448  2.2116   3
   0  -4  -4 663.064  13.069   5
   0  -4  -4 673.126  14.300   6
   0   4   4 676.343  12.509   1
   0   4   4 680.130  14.315   4
   0   4   4 663.884  13.074   3
  -1  -4  -4 22.3761  1.4381   6
  -1  -4  -4 20.7816  1.4127   5
   1   4   4 23.5624  1.2132   1
   1   4   4 25.1685  1.5114   4
   1   4   4 23.3495  1.4176   3
  -2  -4  -4 0.51544 0.70777   6
  -2  -4  -4 -0.1688  0.6518   5
   2   4   4 1.88195 0.91497   2
   2   4   4 -0.2243  0.7848   4
   2   4   4 0.02347 0.78204   1
   2   4   4 0.82628 0.79119   3
  -3  -4  -4 929.740  17.549   5
  -3  -4  -4 956.233  18.185   3
   3   4   4 942.564  19.795   4
   3   4   4 953.403  18.096   1
   3   4   4 929.840  19.579   2
  -4  -4  -4 182.398   5.021   4
   4   4   4 183.009   3.864   5
   4   4   4 180.635   5.318   2
  -5  -4  -4 524.056  12.045   4
  -5  -4  -4 512.412  11.804   7
   5   4   4 524.490  11.954   9
   5   4   4 529.087  12.326   2
  -6  -4  -4 112.126   4.592   4
  -6  -4  -4 102.731   4.762   7
   6   4   4 98.9864  4.3050   9
   6   4   4 106.261   5.280   2
   7   4   4 46.5853  4.2262   8
   7   4   4 43.7452  3.4660   9
  -8  -4  -4 69.2800  5.0431   7
   8   4   4 56.8076  4.2920  10
  -9  -4  -4 33.5116  5.5055   8
 -10  -4  -4 14.1150  5.1824   8
  -7   5   4 66.2206  4.8811  12
  -6   5   4 1.35946 2.71076  11
  -6   5   4 2.10794 2.86865  12
  -5   5   4 293.388   8.517  11
  -5   5   4 282.866   7.956  12
   4  -5  -4 439.335  11.390   9
  -4   5   4 460.196  11.193   4
  -4   5   4 438.680  10.822  11
   3  -5  -4 1013.28   22.53   6
   3  -5  -4 1071.48   22.58   9
  -3   5   4 1005.83   21.44  11
  -3   5   4 1064.31   22.51   4
   2  -5  -4 619.774  13.849   6
  -2   5   4 630.424  12.617   3
  -2   5   4 573.262  13.009   2
  -2   5   4 619.710  13.248  11
  -2   5   4 627.685  11.996   1
  -2   5   4 629.139  13.796   4
   1  -5  -4 3.21090 1.21756   5
   1  -5  -4 3.16888 1.29675   6
  -1   5   4 3.55765 0.90093   1
  -1   5   4 4.94055 1.10636   3
  -1   5   4 4.11869 1.13208   2
  -1   5   4 3.56580 1.13652   4
   0  -5  -4 782.495  16.556   6
   0  -5  -4 759.317  15.104   5
   0   5   4 792.006  14.726   1
   0   5   4 788.923  16.611   4
   0   5   4 785.418  15.186   3
  -1  -5  -4 674.662  13.046   5
  -1  -5  -4 682.893  14.274   6
   1   5   4 661.086  13.177   3
   1   5   4 688.298  14.459   4
   1   5   4 682.104  12.931   1
   1   5   4 662.969  13.981   2
  -2  -5  -4 93.0999  2.4977   5
  -2  -5  -4 96.5642  2.7167   6
   2   5   4 95.3995  3.0598   2
   2   5   4 93.5302  2.9757   4
   2   5   4 92.1203  2.7569   3
   2   5   4 95.9987  2.8185   1
  -3  -5  -4 695.173  13.486   3
  -3  -5  -4 671.092  12.775   5
   3   5   4 678.842  13.441   1
   3   5   4 665.303  14.606   4
   3   5   4 670.897  14.556   2
  -4  -5  -4 38.8108  2.5968   7
   4   5   4 40.9688  2.5414   9
   4   5   4 40.8346  3.0063   2
  -5  -5  -4 731.214  16.105   7
  -5  -5  -4 759.131  16.650   4
   5   5   4 749.938  16.771   2
   5   5   4 749.290  16.467   9
  -6  -5  -4 351.818   9.189   4
  -6  -5  -4 339.640   9.187   7
   6   5   4 341.294   8.964   9
  -7  -5  -4 19.4004  3.3666   7
   7   5   4 22.5429  3.0909   9
   7   5   4 23.5468  3.0932  10
  -8  -5  -4 143.559   7.234   7
  -8  -5  -4 148.933   7.377   8
   8   5   4 142.571   6.696   9
   8   5   4 147.327   6.535  10
   9   5   4 36.0508  4.6160  10
 -10  -5  -4 52.1140  6.1672   8
  -7   6   4 3.64257 3.69751  12
  -6   6   4 41.1133  4.1481  11
  -6   6   4 49.9548  4.3856  12
  -5   6   4 62.8509  4.1794  12
  -5   6   4 61.6363  4.3453  11
   4  -6  -4 78.3080  4.7936   9
  -4   6   4 74.2194  4.3973  11
  -4   6   4 67.9829  4.1317   4
  -4   6   4 75.4469  4.0120  12
   3  -6  -4 199.622   6.257   9
   3  -6  -4 188.056   6.449   6
  -3   6   4 201.764   6.031   4
  -3   6   4 190.794   6.067  11
   2  -6  -4 314.723   8.409   6
  -2   6   4 337.101   7.135   1
  -2   6   4 332.716   8.139   4
   1  -6  -4 2.73300 1.45957   6
  -1   6   4 3.33354 1.09936   1
  -1   6   4 2.55726 1.18325   2
  -1   6   4 2.50025 1.16494   3
  -1   6   4 1.88690 1.24011   4
   0  -6  -4 786.265  16.941   6
   0  -6  -4 796.224  15.508   5
   0   6   4 796.555  15.533   3
   0   6   4 807.339  16.556   2
   0   6   4 787.772  15.234   1
   0   6   4 800.504  17.024   4
  -1  -6  -4 282.809   6.018   5
  -1  -6  -4 283.926   6.570   6
   1   6   4 284.448   6.720   4
   1   6   4 276.838   6.067   1
   1   6   4 274.190   6.563   2
   1   6   4 277.424   6.131   3
  -2  -6  -4 320.033   6.561   5
  -2  -6  -4 322.403   7.175   6
   2   6   4 336.010   7.648   4
   2   6   4 314.264   6.975   1
   2   6   4 321.259   6.932   3
   2   6   4 322.649   7.614   2
  -3  -6  -4 1038.00   19.02   5
   3   6   4 1022.90   21.50   2
   3   6   4 1009.34   19.80   1
   3   6   4 1024.08   21.67   4
  -4  -6  -4 571.898  12.408   7
   4   6   4 568.828  12.716   9
   4   6   4 558.602  12.942   2
  -5  -6  -4 401.903   9.815   4
  -5  -6  -4 386.076   9.498   7
   5   6   4 392.086   9.631   9
   5   6   4 388.625  10.073   2
  -6  -6  -4 57.3628  3.8613   7
   6   6   4 60.6191  3.9784   9
  -7  -6  -4 137.076   6.089   7
  -7  -6  -4 142.753   6.440   8
   7   6   4 134.868   5.594  10
   7   6   4 139.182   6.047   9
   8   6   4 59.3119  4.5731   9
  -9  -6  -4 63.0511  5.9297   8
   9   6   4 61.2504  5.4534  10
 -10  -6  -4 25.4671  5.3760   8
  -7   7   4 1.39641 3.85902  12
  -6   7   4 26.7516  4.1598  12
  -5   7   4 230.892   8.103  11
  -5   7   4 221.581   7.454  12
  -4   7   4 116.231   5.404  11
  -4   7   4 118.910   5.081  12
   3  -7  -4 308.216   8.515   9
  -3   7   4 313.865   8.328  11
  -3   7   4 313.630   8.250   4
   2  -7  -4 16.1846  2.2858   9
   2  -7  -4 15.0584  2.3505   6
  -2   7   4 17.2291  1.9922   4
  -2   7   4 22.1772  2.3805  11
   1  -7  -4 1100.13   23.19   6
  -1   7   4 1104.39   20.81   1
  -1   7   4 1082.42   22.55   2
  -1   7   4 1065.71   23.05   4
  -1   7   4 1097.24   22.29  11
   0  -7  -4 755.356  15.883   6
   0   7   4 727.764  14.376   1
   0   7   4 716.862  15.602   2
   0   7   4 727.552  14.479   3
   0   7   4 739.867  15.878   4
  -1  -7  -4 142.351   3.671   5
  -1  -7  -4 142.974   3.988   6
   1   7   4 139.774   4.259   2
   1   7   4 139.489   3.892   1
   1   7   4 140.506   4.148   4
   1   7   4 138.362   3.798   3
  -2  -7  -4 1115.56   20.77   5
  -2  -7  -4 1124.80   22.73   6
   2   7   4 1088.19   21.25   1
   2   7   4 1098.95   23.37   4
   2   7   4 1109.45   23.09   2
   3   7   4 58.3481  3.2622   2
   3   7   4 59.4237  2.8719   4
   3   7   4 56.7767  2.8593   9
  -4  -7  -4 273.834   7.031   7
   4   7   4 283.112   7.727   2
  -5  -7  -4 696.675  15.884   4
  -5  -7  -4 704.172  15.259   7
   5   7   4 697.548  15.669   9
   5   7   4 676.815  16.059   2
  -6  -7  -4 23.4850  3.1134   7
  -6  -7  -4 25.4918  3.4347   8
   6   7   4 22.6263  2.7941   9
  -7  -7  -4 235.388   7.830   7
  -7  -7  -4 232.375   8.138   8
   7   7   4 240.182   7.922   9
   7   7   4 230.246   7.369  10
  -8  -7  -4 71.7251  5.6327   8
  -8  -7  -4 74.9010  5.3415   7
   8   7   4 77.3239  5.7537   9
   8   7   4 76.7376  5.8348  10
  -9  -7  -4 34.7416  5.3226   8
   9   7   4 33.7983  4.8436  10
  -7   8   4 -1.7059  4.0126  12
  -6   8   4 9.61741 3.93027  12
  -5   8   4 5.34957 3.51519  11
  -5   8   4 7.54384 3.23263  12
  -4   8   4 31.8867  3.6677  12
  -4   8   4 31.4530  3.6216  11
  -3   8   4 162.896   5.626  12
  -3   8   4 159.720   6.144  11
   2  -8  -4 19.7106  2.4921   9
   2  -8  -4 19.1863  2.7204   6
  -2   8   4 22.6710  2.6684  11
  -2   8   4 22.3489  2.2385   4
   1  -8  -4 290.997   7.681   6
   1  -8  -4 283.680   7.456   9
  -1   8   4 283.758   7.323   4
  -1   8   4 286.286   7.456  11
  -1   8   4 293.835   6.780   1
   0  -8  -4 259.640   6.578   6
   0   8   4 248.922   6.478   4
   0   8   4 257.089   6.534  11
   0   8   4 240.337   6.080   1
   0   8   4 242.801   6.637   2
  -1  -8  -4 47.6722  2.3553   5
  -1  -8  -4 49.1490  2.4601   6
   1   8   4 48.5334  2.6962   4
   1   8   4 51.6278  3.1143   2
   1   8   4 47.9776  2.8040   9
   1   8   4 47.6908  2.7291   1
  -2  -8  -4 953.976  19.586   6
  -2  -8  -4 961.215  17.909   5
   2   8   4 925.561  18.613   1
   2   8   4 955.854  20.093   9
   2   8   4 937.997  20.216   4
   2   8   4 931.298  20.156   2
  -3  -8  -4 129.098   4.270   7
   3   8   4 131.210   4.826   2
   3   8   4 135.206   4.378   4
   3   8   4 128.706   4.340   9
  -4  -8  -4 297.015   7.471   7
   4   8   4 288.962   7.636   9
   4   8   4 291.499   8.270   2
  -5  -8  -4 103.646   4.470   7
  -5  -8  -4 106.100   4.815   4
   5   8   4 75.9396  4.0442   9
   5   8   4 96.3653  5.0894   2
  -6  -8  -4 201.020   6.870   8
  -6  -8  -4 193.493   6.563   7
   6   8   4 188.060   6.583   9
   6   8   4 196.892   6.332  10
  -7  -8  -4 232.090   8.028   7
  -7  -8  -4 229.479   8.401   8
   7   8   4 229.785   7.796   9
   7   8   4 229.208   7.706  10
  -8  -8  -4 20.2692  4.4285   8
  -8  -8  -4 23.8112  3.9604   7
   8   8   4 16.9076  3.9380  10
   8   8   4 15.6308  3.5725   9
 -10  -8  -4 2.89572 5.19812   8
  10   8   4 -3.4939  4.6246  10
  -6   9   4 35.5736  4.6862  12
  -5   9   4 4.89509 3.63074  12
  -4   9   4 103.001   5.784  11
  -4   9   4 90.9951  5.1265  12
  -3   9   4 1.90235 0.64463  11
  -3   9   4 1.87564 0.65499  12
   2  -9  -4 14.8269  2.5544   9
  -2   9   4 18.3230  3.0739  12
  -2   9   4 16.2792  2.8871  11
   1  -9  -4 570.623  12.905   9
   1  -9  -4 556.770  13.156   6
  -1   9   4 562.343  12.817   4
  -1   9   4 546.944  12.711  11
   0  -9  -4 5.09855 1.73734   9
   0  -9  -4 1.96852 1.69507   6
   0   9   4 2.40108 1.93794   2
   0   9   4 2.08736 1.72511   1
   0   9   4 2.18154 1.55291   4
  -1  -9  -4 721.305  15.493   6
   1   9   4 739.853  15.684   9
   1   9   4 715.661  15.762   4
   1   9   4 684.465  15.919   2
  -2  -9  -4 41.8309  2.9802   7
  -2  -9  -4 41.5687  2.1261   5
  -2  -9  -4 35.3480  2.1209   6
   2   9   4 40.0806  2.9517   2
   2   9   4 41.7040  2.8268   9
   2   9   4 40.1383  2.8094   4
  -3  -9  -4 25.4328  2.3504   7
   3   9   4 24.2647  2.7117   2
   3   9   4 24.3281  2.2279   9
   3   9   4 23.1190  2.1359   4
  -4  -9  -4 690.658  15.115   7
   4   9   4 689.768  16.204   2
   4   9   4 697.513  15.626   9
  -5  -9  -4 43.3691  3.3887   7
   5   9   4 43.9871  3.2303   9
  -6  -9  -4 196.299   7.297   8
  -6  -9  -4 202.279   7.102   7
   6   9   4 200.377   6.956   9
   6   9   4 195.781   6.837  10
  -7  -9  -4 72.3284  5.2590   8
  -7  -9  -4 66.5796  4.7886   7
   7   9   4 81.4513  5.4451   9
   7   9   4 79.8674  5.5049  10
  -8  -9  -4 9.98199 4.45297   8
   8   9   4 4.97940 3.53307   9
   8   9   4 9.97149 3.59263  10
  -9  -9  -4 53.7524  5.7395   8
   9   9   4 47.3146  5.4878  10
  10   9   4 1.49247 5.46480  10
  -6  10   4 14.0443  4.3192  12
  -5  10   4 0.14596 3.55428  12
  -4  10   4 88.5282  6.3895  11
  -4  10   4 87.6467  5.6892  12
  -3  10   4 45.8537  3.9523  12
  -3  10   4 45.9511  4.2463  11
  -2  10   4 355.114   9.764  11
  -2  10   4 356.558   9.194  12
   1 -10  -4 103.183   4.553   9
  -1  10   4 108.045   4.759  11
  -1  10   4 105.814   4.389   4
   0 -10  -4 104.548   3.976   7
   0 -10  -4 103.550   4.296   9
   0 -10  -4 103.390   4.337   6
   0  10   4 111.437   5.081   2
   0  10   4 108.039   4.652  11
   0  10   4 104.780   4.181   4
  -1 -10  -4 767.852  16.087   7
  -1 -10  -4 773.652  16.701   6
   1  10   4 733.319  17.300   2
   1  10   4 780.965  16.867   9
   1  10   4 774.480  17.011   4
   1  10   4 780.686  16.576  11
  -2 -10  -4 352.546   8.614   7
   2  10   4 356.400   8.957   4
   2  10   4 366.267   8.885   9
   2  10   4 360.727   9.695   2
  -3 -10  -4 450.642  10.428   7
   3  10   4 438.786  10.550   9
   3  10   4 441.911  10.698   4
   3  10   4 437.209  11.374   2
  -4 -10  -4 656.895  14.760   7
   4  10   4 665.736  16.091   2
   4  10   4 689.457  15.379   9
  -5 -10  -4 87.3101  5.2610   8
  -5 -10  -4 92.0116  5.0305   7
   5  10   4 94.3904  4.5461  10
   5  10   4 99.4202  4.8450   9
  -6 -10  -4 453.341  11.956   8
  -6 -10  -4 455.839  11.689   7
   6  10   4 441.540  11.668   9
   6  10   4 441.407  11.502  10
  -7 -10  -4 10.2880  3.9834   8
  -7 -10  -4 4.99533 3.42141   7
   7  10   4 8.87925 3.19195   9
   7  10   4 8.25892 3.30127  10
  -8 -10  -4 50.5845  5.4587   8
   8  10   4 48.9907  5.0708  10
  -9 -10  -4 7.34450 5.02818   8
   9  10   4 2.74713 4.59095  10
  -5  11   4 11.4234  4.1478  12
  -4  11   4 45.3124  4.6267  12
  -3  11   4 9.11669 3.54987  12
  -3  11   4 12.5625  3.7324  11
  -2  11   4 163.008   6.750  11
  -2  11   4 159.111   6.382  12
  -1  11   4 2.23023 2.64141  11
  -1  11   4 -2.6778  2.5985  12
   0 -11  -4 143.339   5.166   9
   0 -11  -4 135.805   5.223   6
   0  11   4 142.550   5.569  11
   0  11   4 137.735   5.023   4
  -1 -11  -4 166.949   5.382   6
  -1 -11  -4 170.927   5.378   7
   1  11   4 170.677   5.396   9
   1  11   4 173.891   5.836  11
   1  11   4 173.103   5.543   4
   1  11   4 167.113   6.523   2
  -2 -11  -4 6.89216 2.23752   7
   2  11   4 6.65545 2.04423   9
   2  11   4 4.68732 1.99870   4
   2  11   4 5.83888 2.75562   2
  -3 -11  -4 495.399  11.663   7
   3  11   4 508.314  11.913   9
   3  11   4 490.319  12.867   2
  -4 -11  -4 11.0497  2.7314   7
   4  11   4 9.04941 2.38126   9
   4  11   4 9.47886 2.35359  10
  -5 -11  -4 339.728   9.633   8
  -5 -11  -4 341.353   9.359   7
   5  11   4 331.031   9.044  10
   5  11   4 333.973   9.359   9
  -6 -11  -4 94.7466  5.8678   8
  -6 -11  -4 97.0024  5.5059   7
   6  11   4 96.9222  5.5936  10
   6  11   4 102.482   5.545   9
  -7 -11  -4 45.6491  4.5460   7
  -7 -11  -4 43.7224  4.9679   8
  -8 -11  -4 42.7673  5.3935   8
   8  11   4 49.0709  5.1236  10
  -9 -11  -4 179.455   9.741   8
   9  11   4 180.608   9.058  10
  -5  12   4 48.6756  5.0756  12
  -4  12   4 10.9741  2.8176  12
  -3  12   4 85.1983  5.4645  12
  -2  12   4 51.7581  4.4416  11
  -2  12   4 46.3899  4.1500  12
  -1  12   4 3.11989 2.77945  12
  -1  12   4 4.78434 2.96518  11
   0  12   4 237.275   7.201  12
   0  12   4 253.678   7.788  11
  -1 -12  -4 83.2626  4.1614   7
  -1 -12  -4 87.7167  4.2209   6
   1  12   4 88.4548  4.5490   4
   1  12   4 92.1789  4.8140  11
   1  12   4 93.9557  5.8112   2
  -2 -12  -4 208.304   6.497   7
   2  12   4 204.707   7.864   2
   2  12   4 211.615   6.346   9
  -3 -12  -4 515.356  12.188   7
   3  12   4 503.318  11.963  10
   3  12   4 511.015  12.307   9
  -4 -12  -4 8.47678 2.92011   7
  -4 -12  -4 10.7632  3.0709   8
   4  12   4 6.28830 2.43228   9
   4  12   4 6.10160 2.55861  10
  -5 -12  -4 365.787  10.496   8
  -5 -12  -4 369.181  10.209   7
   5  12   4 360.278   9.872  10
   5  12   4 368.743  10.166   9
  -6 -12  -4 247.284   8.531   7
  -6 -12  -4 248.075   8.948   8
   6  12   4 251.446   8.342  10
   6  12   4 242.202   8.316   9
  -7 -12  -4 111.983   7.508   8
   7  12   4 115.858   6.702  10
  -8 -12  -4 226.044   9.949   8
  -9 -12  -4 1.16046 5.11487   8
   9  12   4 1.28338 4.51273  10
  -4  13   4 -1.7774  4.0392  12
  -3  13   4 13.8289  4.1131  12
  -2  13   4 50.5578  4.5996  12
  -2  13   4 46.0585  4.7853  11
  -1  13   4 1.99858 3.19726  11
  -1  13   4 3.21250 3.20407  12
   0  13   4 82.1273  4.8506  12
   0  13   4 87.6707  5.4052  11
  -1 -13  -4 14.6215  2.8055   9
   1  13   4 18.9351  2.7873  10
  -2 -13  -4 107.968   5.306   7
  -2 -13  -4 104.176   5.431   8
   2  13   4 107.908   4.781  10
   2  13   4 109.666   5.012   9
  -3 -13  -4 127.320   5.734   7
  -3 -13  -4 124.729   5.986   8
   3  13   4 127.183   5.508   9
   3  13   4 118.637   5.201  10
  -4 -13  -4 110.981   6.154   8
  -4 -13  -4 110.573   5.932   7
   4  13   4 112.595   5.371   9
   4  13   4 118.641   5.401  10
  -5 -13  -4 40.1661  4.1552   7
  -5 -13  -4 40.4357  4.5873   8
   5  13   4 41.3059  3.8050   9
   5  13   4 39.5779  3.7998  10
  -6 -13  -4 12.0607  3.8262   7
  -6 -13  -4 10.3796  4.0978   8
   6  13   4 7.42084 3.20631  10
   6  13   4 10.8408  3.3868   9
  -7 -13  -4 91.3966  6.5060   8
   7  13   4 88.2002  5.7915  10
  -8 -13  -4 53.5799  6.0334   8
   8  13   4 52.8516  5.4081  10
  -3  14   4 137.717   7.127  12
  -2  14   4 12.4805  4.0075  12
  -1  14   4 176.293   6.949  12
  -1  14   4 171.089   7.723  11
   0  14   4 90.7753  6.1141  11
   0  14   4 110.256   5.520  12
  -2 -14  -4 418.760  11.111   8
   2  14   4 425.588  10.524  10
  -3 -14  -4 4.59986 3.38602   8
  -3 -14  -4 5.22704 3.11590   7
   3  14   4 6.55566 2.58266   9
   3  14   4 6.96452 2.69014  10
  -4 -14  -4 48.5671  4.4424   7
  -4 -14  -4 51.4525  4.6050   8
   4  14   4 43.9377  3.8193  10
   4  14   4 44.2262  3.8714   9
  -5 -14  -4 169.703   7.586   7
  -5 -14  -4 171.434   7.980   8
   5  14   4 177.710   7.071  10
   5  14   4 172.421   7.022   9
  -6 -14  -4 7.29287 4.19596   8
   6  14   4 5.34196 3.60254  10
  -7 -14  -4 173.836   9.155   8
   7  14   4 175.312   7.975  10
  -8 -14  -4 77.2195  6.8480   8
   8  14   4 81.8305  5.9926  10
  -3  15   4 1.29851 4.33265  12
  -2  15   4 4.07098 3.97841  12
  -1  15   4 11.9536  3.8823  12
   0  15   4 36.3241  3.8806  12
  -3 -15  -4 -3.3593  2.5104   7
  -3 -15  -4 3.02215 3.71623   8
   3  15   4 2.92792 2.89986  10
   3  15   4 -1.0910  1.9748   9
  -4 -15  -4 138.269   7.037   7
  -4 -15  -4 135.162   7.253   8
   4  15   4 139.716   6.598   9
   4  15   4 143.065   6.281  10
  -5 -15  -4 51.9517  5.4020   8
   5  15   4 52.1044  4.4874  10
  -6 -15  -4 89.3583  6.5049   8
   6  15   4 90.4652  6.5039  10
  -7 -15  -4 144.541   8.943   8
   7  15   4 131.162   7.533  10
  -2  16   4 24.3192  4.7375  12
  -1  16   4 68.1897  5.2588  12
  -3 -16  -4 58.6541  4.7956   8
  -4 -16  -4 134.102   7.632   8
   4  16   4 126.942   6.491  10
  -5 -16  -4 16.6969  4.9457   8
   5  16   4 15.2345  3.7506  10
  -6 -16  -4 43.6759  5.8392   8
   6  16   4 48.5706  4.8162  10
  -7 -16  -4 41.5774  6.0489   8
   7  16   4 34.9921  4.9035  10
  -4 -17  -4 76.2598  6.0532   8
  -5 -17  -4 1.94411 4.75171   8
   5  17   4 -1.6324  3.6433  10
  -6 -17  -4 92.7438  7.0674   8
   6  17   4 90.1358  6.7843  10
  -5 -18  -4 6.02365 4.80487   8
  -4 -17   5 32.5261  4.6800   8
  -3 -17   5 13.6994  5.6062   8
  -2 -17   5 5.08513 5.00818   8
  -1 -17   5 39.9947  5.6915   8
   0 -17   5 30.2057  5.6228   8
  -5 -16   5 41.6679  6.1722   8
  -4 -16   5 42.7424  6.0022   8
  -3 -16   5 2.96811 4.24557   8
  -2 -16   5 53.6545  6.1773   8
  -1 -16   5 14.7941  5.1270   8
   0 -16   5 28.2722  5.4453   8
   1 -16   5 95.9923  7.1269   8
  -2  16  -5 1.56182 3.76674  12
   2 -16   5 2.93723 4.78623   8
  -6 -15   5 109.953   7.584   8
  -5 -15   5 40.4550  5.8929   8
  -4 -15   5 136.102   8.886   8
  -3 -15   5 14.5361  3.6857   8
  -2 -15   5 54.0904  5.7400   8
  -1 -15   5 9.22663 4.76839   8
   0 -15   5 22.1230  4.7175   8
  -1  15  -5 70.2090  4.8481  12
   1 -15   5 69.2228  6.1053   8
  -2  15  -5 7.19555 3.68855  12
   2 -15   5 13.8222  4.5704   8
  -3  15  -5 9.82420 4.26905  12
   3 -15   5 4.69821 4.45088   8
   7  14  -5 113.000   7.996  10
  -7 -14   5 132.726   8.576   8
   6  14  -5 17.6830  4.3446  10
  -6 -14   5 15.3361  5.1141   8
  -5 -14   5 137.483   8.831   8
  -4 -14   5 9.92584 4.81935   8
  -3 -14   5 42.3989  5.1245   8
  -2 -14   5 7.70812 3.44860   8
  -2 -14   5 7.81598 3.12624   7
  -1 -14   5 3.44453 3.63137   7
  -1 -14   5 -0.0449  4.1612   8
   0  14  -5 39.2410  3.4051  12
   0 -14   5 37.6937  4.0515   7
   0 -14   5 61.1122  5.2406   8
  -1  14  -5 20.9844  3.7411  11
  -1  14  -5 19.4474  3.4335  12
   1 -14   5 18.2224  4.6009   8
  -2  14  -5 25.2337  3.9467  12
   2 -14   5 21.5690  4.7830   8
  -3  14  -5 7.56077 3.79352  12
   3 -14   5 7.50541 4.51357   8
  -4  14  -5 5.16832 4.27456  12
   4 -14   5 -1.4972  4.4482   8
   7  13  -5 18.5422  4.8908  10
  -7 -13   5 20.5870  5.2053   8
   6  13  -5 18.9055  4.4027  10
  -6 -13   5 14.8963  4.9476   8
   5  13  -5 131.086   6.699  10
  -5 -13   5 122.320   8.048   8
  -4 -13   5 71.7494  5.6236   7
  -4 -13   5 81.7816  6.1658   8
  -3 -13   5 190.184   8.535   8
  -3 -13   5 185.865   8.086   7
  -2 -13   5 195.537   7.646   8
  -2 -13   5 178.113   7.181   7
  -1 -13   5 7.73219 3.86294   8
  -1 -13   5 9.18359 3.27411   7
   0  13  -5 206.383   7.107  11
   0  13  -5 240.498   6.742  12
   0 -13   5 246.687   8.988   8
   0 -13   5 261.368   8.703   7
  -1  13  -5 0.72173 2.61062  11
  -1  13  -5 0.56323 2.57469  12
   1 -13   5 2.95609 3.29900   7
   1 -13   5 2.71910 3.78703   8
  -2  13  -5 22.7836  3.5555  12
  -2  13  -5 28.5135  3.7188  11
   2 -13   5 25.1915  4.4995   8
  -3  13  -5 38.6058  4.2115  12
   3 -13   5 51.4309  5.2866   8
  -4  13  -5 13.1970  3.9855  12
   4 -13   5 12.6913  4.4136   8
   5 -13   5 7.26765 4.72783   8
   8  12  -5 28.2293  5.2288  10
  -8 -12   5 9.67905 3.03109   8
   7  12  -5 23.5562  4.9589  10
  -7 -12   5 29.1949  5.0031   8
   6  12  -5 207.192   8.563  10
  -6 -12   5 204.901   9.096   8
   5  12  -5 91.0549  6.0316  10
   5  12  -5 94.0300  5.8700   9
  -5 -12   5 92.8368  6.8281   7
  -5 -12   5 100.357   7.279   8
   4  12  -5 189.161   6.659  10
   4  12  -5 153.131   6.202   9
  -4 -12   5 179.206   7.484   7
  -4 -12   5 180.972   7.691   8
  -3 -12   5 156.482   7.681   8
  -3 -12   5 159.680   7.350   7
  -2 -12   5 50.9007  4.3465   7
  -2 -12   5 58.9751  4.7979   8
  -1 -12   5 58.3726  3.9901   7
  -1 -12   5 59.5192  4.3431   8
   0  12  -5 78.8881  3.9720  12
   0  12  -5 76.9745  4.0813  11
   0 -12   5 75.9133  5.6862   8
   0 -12   5 76.0244  5.3039   7
  -1  12  -5 8.24587 2.58763  12
  -1  12  -5 8.94021 2.44333  11
   1 -12   5 7.78167 3.15490   7
   1 -12   5 9.92011 3.65456   8
  -2  12  -5 138.798   5.678  12
  -2  12  -5 134.979   5.627  11
   2 -12   5 141.979   7.000   7
   2 -12   5 135.743   7.395   8
  -3  12  -5 9.76736 3.19804  11
  -3  12  -5 15.1873  3.4638  12
   3 -12   5 9.03019 3.39500   7
   3 -12   5 14.5984  4.1437   8
  -4  12  -5 5.82803 3.41531  12
   4 -12   5 4.01268 4.21511   8
  -5  12  -5 10.2649  3.9863  12
   5 -12   5 13.8657  4.7688   8
   8  11  -5 85.5326  6.8141  10
  -8 -11   5 45.7506  4.2468   8
   7  11  -5 9.92472 4.67030  10
  -7 -11   5 8.84847 4.30441   8
   6  11  -5 33.4509  4.6156  10
   6  11  -5 28.3690  4.1612   9
  -6 -11   5 31.7613  4.6524   8
  -6 -11   5 32.2519  4.5120   7
   5  11  -5 3.55736 2.95283   9
   5  11  -5 3.94229 3.29198  10
  -5 -11   5 2.57832 3.76148   8
  -5 -11   5 0.76158 3.34729   7
   4  11  -5 108.413   5.357  10
   4  11  -5 109.051   5.509   9
  -4 -11   5 106.236   6.361   7
  -4 -11   5 106.411   6.751   8
  -3 -11   5 143.121   6.668   7
  -3 -11   5 138.480   6.960   8
  -2 -11   5 2.38691 2.97889   8
  -2 -11   5 4.08016 2.97102   7
   1  11  -5 366.119   8.404  11
  -1 -11   5 343.272   9.748   8
  -1 -11   5 341.224   9.545   7
  -1 -11   5 346.417   8.792   6
   0  11  -5 88.6512  3.9172  11
   0 -11   5 92.0935  5.1054   7
   0 -11   5 91.9373  5.4601   8
  -1  11  -5 233.864   6.704  11
  -1  11  -5 242.963   6.525  12
   1 -11   5 235.727   8.232   8
   1 -11   5 234.258   7.967   7
  -2  11  -5 143.343   5.388  11
  -2  11  -5 134.432   5.035  12
   2 -11   5 138.287   6.604   7
   2 -11   5 128.417   7.034   8
  -3  11  -5 18.2537  3.1051  11
  -3  11  -5 20.6384  3.2218  12
   3 -11   5 13.6469  3.5939   7
   3 -11   5 16.8585  4.1123   8
  -4  11  -5 13.5044  3.1430  12
   4 -11   5 14.4474  4.2492   8
  -5  11  -5 14.9054  3.8281  12
   5 -11   5 20.6095  4.7171   8
  -6  11  -5 42.5757  4.9717  12
   6 -11   5 40.9190  5.4788   8
   8  10  -5 110.199   7.568  10
  -8 -10   5 63.3894  4.6978   8
   7  10  -5 51.7696  5.6898  10
  -7 -10   5 57.8744  5.2484   8
   6  10  -5 67.6851  5.0858   9
   6  10  -5 69.3385  5.3306  10
  -6 -10   5 65.6672  4.8946   7
  -6 -10   5 66.8643  5.1702   8
   5  10  -5 1.11913 3.12375  10
   5  10  -5 0.30454 2.81587   9
  -5 -10   5 -0.4653  3.0649   7
  -5 -10   5 0.84772 3.38623   8
   4  10  -5 77.4195  4.9484   9
   4  10  -5 79.3612  4.8293  10
  -4 -10   5 72.4475  5.3658   7
  -4 -10   5 73.2981  5.2606   8
   3  10  -5 343.733   9.140   9
  -3 -10   5 355.748   9.941   7
  -3 -10   5 356.153  10.100   8
  -3 -10   5 342.405   9.440   4
  -2 -10   5 29.4785  3.4080   7
   1  10  -5 328.269   7.896  11
  -1 -10   5 337.620   9.183   7
  -1 -10   5 334.570   8.339   6
   0  10  -5 8.54998 1.94098  11
   0 -10   5 10.3459  2.1864   6
  -1  10  -5 29.9082  2.6469  11
   1 -10   5 34.1418  3.3941   7
   1 -10   5 30.1048  3.4045   8
  -2  10  -5 49.4058  3.3749  12
  -2  10  -5 53.1813  3.6957  11
   2 -10   5 53.2739  4.0282   7
   2 -10   5 53.7429  4.3267   8
  -3  10  -5 22.9820  2.8917  12
  -3  10  -5 18.8624  2.9794  11
   3 -10   5 20.7772  3.4394   7
   3 -10   5 20.6906  3.7938   8
  -4  10  -5 100.291   4.835  11
  -4  10  -5 108.822   4.781  12
   4 -10   5 116.805   6.398   8
   4 -10   5 133.125   6.278   7
  -5  10  -5 6.99586 3.36097  12
   5 -10   5 3.23192 4.07656   8
  -6  10  -5 2.55359 3.73912  12
   6 -10   5 2.96784 4.51319   8
   8   9  -5 38.1602  6.1206  10
   7   9  -5 25.9236  4.8257  10
  -7  -9   5 23.1714  4.3295   7
  -7  -9   5 23.1349  4.1069   8
   6   9  -5 144.992   7.059  10
   6   9  -5 148.618   7.330   9
  -6  -9   5 147.484   6.617   7
  -6  -9   5 155.580   6.920   8
   5   9  -5 6.45246 3.03927  10
   5   9  -5 4.35757 2.95258   9
  -5  -9   5 5.50282 2.97468   7
  -5  -9   5 4.22772 3.15206   8
   4   9  -5 400.004  10.543   9
  -4  -9   5 397.083  10.848   8
  -4  -9   5 412.604  10.679   7
   3   9  -5 10.6969  2.7428   2
   3   9  -5 6.87730 2.10728   9
  -3  -9   5 5.72820 2.25914   4
  -3  -9   5 13.4132  2.8019   7
   2   9  -5 458.393  11.211   2
   2   9  -5 441.948  10.384   9
  -2  -9   5 430.265  10.896   7
  -2  -9   5 437.859  10.678   4
   1   9  -5 157.693   4.577  11
   1   9  -5 155.806   5.849   2
  -1  -9   5 152.275   5.557   7
  -1  -9   5 159.959   4.785   6
   0   9  -5 103.244   4.962   2
   0   9  -5 102.962   3.842  11
   0  -9   5 101.863   4.549   7
   0  -9   5 109.124   4.051   6
  -1   9  -5 709.752  15.050  11
  -1   9  -5 686.782  16.442   2
   1  -9   5 713.789  15.913   7
   1  -9   5 716.779  15.898   6
  -2   9  -5 4.59055 1.98231  11
   2  -9   5 2.82200 2.53470   7
   2  -9   5 5.45204 2.99359   8
  -3   9  -5 253.083   6.905  12
  -3   9  -5 251.931   7.164  11
   3  -9   5 254.476   8.229   8
   3  -9   5 259.653   8.200   7
  -4   9  -5 106.423   4.889  12
  -4   9  -5 94.8965  4.8179  11
   4  -9   5 95.9219  5.8729   7
   4  -9   5 95.0133  5.7717   8
  -5   9  -5 14.0454  3.1210  11
  -5   9  -5 14.3297  3.2447  12
   5  -9   5 11.2372  3.8509   8
   5  -9   5 11.7191  3.6612   7
  -6   9  -5 18.1982  3.8099  12
   6  -9   5 17.2094  4.6256   8
  -7   9  -5 4.23484 3.72895  12
   7  -9   5 -0.2496  4.5368   8
   8   8  -5 0.02894 4.83697  10
   7   8  -5 278.783  10.032  10
  -7  -8   5 255.547   8.928   7
  -7  -8   5 290.549   9.066   8
   6   8  -5 64.2020  4.9799  10
   6   8  -5 60.1628  4.9205   9
  -6  -8   5 65.3405  4.5011   8
  -6  -8   5 60.1524  4.4047   7
   5   8  -5 116.145   5.919  10
   5   8  -5 116.015   5.871   9
  -5  -8   5 119.455   5.612   7
  -5  -8   5 115.345   5.676   8
   4   8  -5 191.867   6.580   2
   4   8  -5 182.473   6.370   9
  -4  -8   5 191.674   7.097   4
  -4  -8   5 183.153   6.443   7
   3   8  -5 24.2363  2.7770   2
   3   8  -5 23.7951  2.4447   9
  -3  -8   5 23.2686  2.8883   7
  -3  -8   5 24.0199  2.6149   4
   2   8  -5 804.928  17.302   9
   2   8  -5 817.539  17.702   2
  -2  -8   5 773.322  17.559   4
  -2  -8   5 815.120  17.442   7
  -2  -8   5 784.025  16.939   6
  -2  -8   5 799.990  15.520   5
   1   8  -5 46.5110  3.5314   2
  -1  -8   5 46.3413  2.6185   6
  -1  -8   5 53.0137  2.6835   3
  -1  -8   5 53.1106  2.9496   4
  -1  -8   5 48.4006  3.2196   7
   0   8  -5 68.1804  3.0255  11
   0   8  -5 67.6965  3.8778   2
   0  -8   5 70.3324  4.0064   7
   0  -8   5 66.6861  3.2252   6
  -1   8  -5 298.088   8.161   2
  -1   8  -5 294.897   7.132  11
   1  -8   5 285.365   7.556   6
  -2   8  -5 2.63951 1.72377  11
  -2   8  -5 0.21102 2.28923   2
   2  -8   5 0.46558 1.94108   6
   2  -8   5 1.15949 2.26202   7
   3  -8   5 149.154   6.111   7
   3  -8   5 160.472   6.477   8
  -4   8  -5 79.1557  4.5197  11
  -4   8  -5 70.6968  3.7907  12
   4  -8   5 74.8799  5.1350   8
   4  -8   5 78.4868  5.2551   7
  -5   8  -5 3.54000 2.74801  12
  -5   8  -5 0.39918 2.54292  11
   5  -8   5 0.99235 3.06912   7
   5  -8   5 3.54840 3.38123   8
  -6   8  -5 83.1640  4.9657  12
   6  -8   5 88.7413  6.4807   8
  -7   8  -5 17.3776  4.0332  12
   7  -8   5 16.7667  4.7996   8
   9   7  -5 -4.3526  6.1621  10
   8   7  -5 37.3353  5.9597  10
   7   7  -5 88.7875  6.2133  10
   7   7  -5 75.5141  5.9864   9
  -7  -7   5 63.7734  4.5307   7
  -7  -7   5 87.2291  5.4624   8
   6   7  -5 21.4438  3.9246  10
   6   7  -5 24.5738  3.9637   9
  -6  -7   5 21.7423  3.3547   8
  -6  -7   5 22.6270  3.2459   7
   5   7  -5 228.020   7.673  10
   5   7  -5 230.362   7.790   9
  -5  -7   5 226.578   7.080   7
   4   7  -5 25.8556  2.7874   2
   4   7  -5 25.5658  2.8510   9
  -4  -7   5 25.6577  2.9081   4
  -4  -7   5 32.2944  2.9388   7
   3   7  -5 398.008   9.815   9
   3   7  -5 400.008   9.790   2
  -3  -7   5 399.618  10.042   4
  -3  -7   5 404.347   9.756   7
   2   7  -5 204.790   6.026   2
  -2  -7   5 207.354   6.193   7
  -2  -7   5 210.191   4.897   5
  -2  -7   5 212.735   5.959   4
  -2  -7   5 209.465   5.305   6
   1   7  -5 89.3812  3.8327   2
  -1  -7   5 83.5817  3.7802   7
  -1  -7   5 86.5429  3.0544   3
  -1  -7   5 84.0403  2.8193   5
  -1  -7   5 85.4187  3.3270   4
  -1  -7   5 79.6523  3.0578   6
   0   7  -5 977.812  20.850   2
   0  -7   5 983.307  20.634   6
   0  -7   5 975.578  20.403   7
  -1   7  -5 8.66420 2.10835   2
  -1   7  -5 8.42448 1.54979  11
   1  -7   5 7.94485 1.67056   6
   1  -7   5 8.92871 2.01038   7
  -2   7  -5 564.883  13.209   2
  -2   7  -5 566.552  12.203  11
   2  -7   5 562.117  12.832   7
   2  -7   5 560.028  12.939   6
  -3   7  -5 439.754  10.267  11
  -3   7  -5 449.661  11.305   2
   3  -7   5 449.033  11.075   6
   3  -7   5 453.847  10.951   7
  -4   7  -5 5.84441 2.18756  12
  -4   7  -5 3.23022 2.10969  11
   4  -7   5 4.55971 2.79257   8
   4  -7   5 3.52129 2.56853   7
  -5   7  -5 417.695  10.001  12
  -5   7  -5 410.388  10.307  11
   5  -7   5 423.965  11.167   7
   5  -7   5 419.052  11.463   8
  -6   7  -5 21.8137  3.3188  12
  -6   7  -5 18.5930  3.3647  11
   6  -7   5 22.0827  4.0097   7
   6  -7   5 27.5322  4.4028   8
  -7   7  -5 56.2001  4.6856  12
   7  -7   5 60.2135  5.6427   8
  -8   7  -5 9.86252 4.02831  12
   8  -7   5 4.57384 5.05856   8
   9   6  -5 -2.6056  6.1038  10
   8   6  -5 89.4240  7.3309  10
   7   6  -5 28.6367  4.3170  10
   7   6  -5 27.7133  4.1385   9
   6   6  -5 21.6046  3.8800   9
   6   6  -5 22.2280  4.0629  10
  -6  -6   5 18.8652  2.8899   7
  -6  -6   5 18.3322  3.0332   8
   5   6  -5 279.127   8.591  10
   5   6  -5 281.275   8.795   9
   5   6  -5 298.541   8.163   2
  -5  -6   5 279.126   7.745   7
   4   6  -5 152.995   5.530   9
   4   6  -5 155.611   5.392   2
  -4  -6   5 162.873   5.880   4
  -4  -6   5 156.147   5.341   7
   3   6  -5 272.799   7.070   2
   3   6  -5 260.922   7.191   9
   3   6  -5 264.854   5.892   5
  -3  -6   5 268.374   7.357   4
  -3  -6   5 270.983   7.112   7
   2   6  -5 562.201  12.624   2
  -2  -6   5 558.115  12.835   4
  -2  -6   5 577.286  12.270   6
  -2  -6   5 580.470  11.229   5
  -2  -6   5 560.216  11.767   3
   1   6  -5 50.6205  2.8518   2
  -1  -6   5 45.9221  2.0818   5
  -1  -6   5 45.8542  2.5775   4
  -1  -6   5 45.3954  2.2313   6
  -1  -6   5 46.8741  2.3437   3
   0   6  -5 283.388   7.156   2
   0  -6   5 294.248   6.202   3
   0  -6   5 287.119   6.838   6
   0  -6   5 282.045   6.237   5
  -1   6  -5 6.71667 1.36613  11
  -1   6  -5 9.05253 1.76455   2
   1  -6   5 7.23822 1.78902   7
   1  -6   5 7.00661 1.44628   6
  -2   6  -5 249.133   6.266  11
  -2   6  -5 249.306   6.907   2
   2  -6   5 250.601   6.644   6
  -3   6  -5 85.2232  4.2431   2
  -3   6  -5 81.2041  3.4356  11
   3  -6   5 84.2671  3.8229   6
   3  -6   5 75.8410  4.1764   7
  -4   6  -5 44.2179  3.1539  11
   4  -6   5 41.9115  3.3837   7
  -5   6  -5 8.67709 2.53305  11
  -5   6  -5 9.74400 2.35972  12
   5  -6   5 9.67245 2.97896   7
   5  -6   5 13.0915  3.3642   8
  -6   6  -5 35.5366  3.4066  12
  -6   6  -5 33.5189  3.4503  11
   6  -6   5 39.5080  4.4168   8
   6  -6   5 38.0338  4.2348   7
  -7   6  -5 61.9825  4.5007  12
   7  -6   5 57.0221  5.3258   8
  -8   6  -5 6.85020 3.81872  12
   8  -6   5 18.6813  5.3903   8
   9   5  -5 -4.9069  6.0301  10
   8   5  -5 152.812   8.945  10
   7   5  -5 31.5736  4.9225  10
   7   5  -5 28.9614  4.8861   9
  -6  -5   5 396.576   9.927   7
   5   5  -5 236.816   6.922   2
   5   5  -5 233.960   7.626   9
  -5  -5   5 234.735   6.636   7
   4   5  -5 245.877   7.522   9
   4   5  -5 258.159   6.924   2
  -4  -5   5 256.293   6.771   7
  -4  -5   5 263.536   7.601   4
   3   5  -5 443.533   9.063   5
   3   5  -5 445.394  10.202   2
   3   5  -5 438.399  10.645   9
  -3  -5   5 456.524  10.815   4
   2   5  -5 422.787   8.874   1
   2   5  -5 424.067   9.623   2
  -2  -5   5 423.095   9.964   4
  -2  -5   5 426.854   8.594   5
  -2  -5   5 428.859   9.146   3
  -2  -5   5 417.959   9.343   6
   1   5  -5 1211.70   23.11   1
   1   5  -5 1219.91   25.10   2
  -1  -5   5 1207.84   22.98   5
  -1  -5   5 1220.90   25.62   4
  -1  -5   5 1253.50   23.45   3
  -1  -5   5 1234.83   25.16   6
   0   5  -5 639.967  13.799   2
   0   5  -5 645.543  12.737   1
   0  -5   5 646.100  12.550   5
   0  -5   5 634.074  13.778   4
   0  -5   5 644.471  13.728   6
   0  -5   5 643.563  12.614   3
  -1   5  -5 27.1587  2.0011   2
  -1   5  -5 25.7893  1.8748   1
   1  -5   5 28.7415  1.9266   5
   1  -5   5 26.2287  1.8715   6
  -2   5  -5 67.6305  3.1990   2
   2  -5   5 63.4520  2.8651   6
   2  -5   5 66.4749  3.1999   7
  -3   5  -5 33.5313  2.4629  11
  -3   5  -5 32.7237  2.6546   2
   3  -5   5 37.0013  2.6909   7
   3  -5   5 32.7712  2.4368   6
  -4   5  -5 43.5954  2.8876  11
  -4   5  -5 45.2567  3.4101   2
   4  -5   5 43.5564  3.1622   6
   4  -5   5 40.9832  3.2333   7
  -5   5  -5 419.221   9.857  11
  -5   5  -5 412.699   9.373  12
   5  -5   5 406.786  10.898   8
   5  -5   5 418.603  10.715   7
  -6   5  -5 124.675   5.059  11
  -6   5  -5 124.570   5.094  12
   6  -5   5 127.693   6.787   8
   6  -5   5 128.439   6.520   7
  -7   5  -5 43.6133  3.8817  11
  -7   5  -5 44.4703  3.8934  12
   7  -5   5 46.6679  4.6266   7
   7  -5   5 41.8806  4.9808   8
   8  -5   5 7.06269 4.87703   8
   9   4  -5 25.1455  6.6122  10
   8   4  -5 18.2369  5.4642  10
   7   4  -5 208.048   9.227   9
   7   4  -5 193.735   9.152  10
   6   4  -5 36.0752  4.1862  10
   6   4  -5 34.6261  4.3581   9
  -6  -4   5 36.6201  3.1007   7
   5   4  -5 8.54822 2.22009   2
   5   4  -5 3.32646 2.66416   9
  -5  -4   5 9.51561 2.09681   7
   4   4  -5 82.5378  3.6867   2
   4   4  -5 86.2726  4.4372   9
   4   4  -5 94.9273  3.2504   5
  -4  -4   5 84.1119  4.3312   4
  -4  -4   5 82.5300  3.5106   7
   3   4  -5 1260.65   26.03   6
   3   4  -5 1254.54   23.81   1
   3   4  -5 1250.47   26.71   9
   3   4  -5 1278.92   25.84   2
   3   4  -5 1258.41   23.80   5
  -3  -4   5 1265.50   26.92   4
   2   4  -5 77.0782  2.6620   1
   2   4  -5 79.8595  2.8965   2
  -2  -4   5 80.8734  3.3094   4
  -2  -4   5 79.9826  2.7081   6
  -2  -4   5 83.9674  3.0817   3
   1   4  -5 1870.85   34.70   1
   1   4  -5 1879.08   37.65   2
  -1  -4   5 1884.25   35.39   3
  -1  -4   5 1883.82   38.71   4
  -1  -4   5 1880.95   38.10   6
  -1  -4   5 1885.01   34.83   5
   0   4  -5 399.114   8.164   1
   0   4  -5 402.285   8.842   2
   0  -4   5 391.214   8.118   3
   0  -4   5 382.439   8.853   4
   0  -4   5 397.997   8.754   6
   0  -4   5 402.011   8.026   5
  -1   4  -5 183.985   4.904   2
  -1   4  -5 192.554   4.593   1
   1  -4   5 187.074   4.785   6
   1  -4   5 190.233   4.457   5
  -2   4  -5 883.981  19.028   2
   2  -4   5 928.686  19.155   6
  -3   4  -5 1.75609 1.25694  11
  -3   4  -5 1.08399 1.49751   2
   3  -4   5 -1.8162  1.3297   6
   3  -4   5 0.05510 0.41975   7
  -4   4  -5 758.163  15.881  11
  -4   4  -5 762.176  17.061   2
   4  -4   5 751.668  16.868   6
   4  -4   5 778.594  16.622   7
  -5   4  -5 142.801   4.764  11
   5  -4   5 154.491   5.738   7
   5  -4   5 139.084   5.568   6
  -6   4  -5 134.240   5.165  11
  -6   4  -5 130.292   4.711  12
   6  -4   5 137.892   6.349   7
   6  -4   5 132.846   6.629   8
  -7   4  -5 18.1965  3.1352  12
  -7   4  -5 13.8522  2.9893  11
   7  -4   5 18.7005  4.3450   8
   7  -4   5 12.6585  3.8157   7
   8  -4   5 4.10232 4.62686   8
   9  -4   5 9.06280 5.18249   8
   9   3  -5 30.3245  6.4581  10
   8   3  -5 9.58762 5.59990  10
   7   3  -5 13.7531  4.4604  10
   7   3  -5 12.4561  4.3937   9
   6   3  -5 317.877  10.156  10
   6   3  -5 329.972  10.431   9
   5   3  -5 46.2381  3.9300   9
   5   3  -5 45.7643  3.4956   2
  -5  -3   5 44.9293  3.1216   7
   4   3  -5 650.788  14.386   6
   4   3  -5 654.285  13.157   5
   4   3  -5 646.198  15.263   9
   4   3  -5 661.107  14.220   2
  -4  -3   5 667.809  15.294   4
   3   3  -5 179.592   4.492   5
   3   3  -5 185.671   4.420   1
   3   3  -5 178.275   4.916   6
   3   3  -5 174.020   5.382   9
   3   3  -5 180.872   4.761   2
  -3  -3   5 180.779   5.468   4
   2   3  -5 1475.14   27.48   5
   2   3  -5 1459.31   27.23   1
   2   3  -5 1489.19   29.57   2
  -2  -3   5 1461.91   30.77   4
  -2  -3   5 1479.25   30.09   6
  -2  -3   5 1464.30   28.13   3
   1   3  -5 837.667  16.972   2
   1   3  -5 837.984  15.652   1
  -1  -3   5 819.425  15.761   5
  -1  -3   5 828.753  16.225   3
  -1  -3   5 824.565  17.717   4
  -1  -3   5 821.595  17.235   6
   0   3  -5 243.459   5.591   2
   0   3  -5 238.139   5.154   1
   0  -3   5 230.992   5.719   4
   0  -3   5 236.066   5.226   3
   0  -3   5 235.891   5.518   6
   0  -3   5 239.633   5.113   5
  -1   3  -5 335.493   7.617   2
  -1   3  -5 344.940   7.053   1
   1  -3   5 340.838   7.010   5
   1  -3   5 337.428   7.660   6
   1  -3   5 341.705   6.614   3
  -2   3  -5 565.577  12.384   2
  -2   3  -5 572.942  11.444   1
   2  -3   5 587.417  12.462   6
   2  -3   5 573.262  11.394   5
  -3   3  -5 66.3655  3.1000   2
   3  -3   5 63.7024  3.1689   7
   3  -3   5 68.9713  2.9118   6
  -4   3  -5 758.510  15.558  11
   4  -3   5 747.682  16.185   7
   4  -3   5 756.955  16.498   6
   4  -3   5 745.420  16.532   2
  -5   3  -5 92.4175  3.6281  11
   5  -3   5 99.2869  4.8418   7
   5  -3   5 91.6679  4.7054   2
   5  -3   5 92.8794  4.4306   6
  -6   3  -5 3.04045 1.95581  12
  -6   3  -5 3.72269 2.17803  11
   6  -3   5 4.49455 2.92025   7
   6  -3   5 2.02836 3.08686   8
  -7   3  -5 17.6511  2.9277  12
   7  -3   5 19.7867  4.1717   8
   7  -3   5 21.2488  3.8423   7
   8  -3   5 2.04634 4.47176   8
   9  -3   5 67.5977  6.3819   8
   9   2  -5 43.3870  6.7421  10
   8   2  -5 1.17930 5.32466  10
   7   2  -5 46.9909  5.3670   9
   7   2  -5 43.7028  5.4944  10
   6   2  -5 61.4889  5.1510  10
   6   2  -5 67.1594  5.1217   9
   5   2  -5 100.896   5.634   9
  -5  -2   5 97.7542  3.8956   7
   4   2  -5 82.4091  4.3319   9
   4   2  -5 105.500   4.005   6
   4   2  -5 110.892   3.688   5
   4   2  -5 106.572   3.712   2
   4   2  -5 102.283   3.338   1
  -4  -2   5 104.984   4.636   4
   3   2  -5 70.4178  2.4970   1
   3   2  -5 69.5399  3.5321   9
   3   2  -5 72.3917  2.6814   2
   3   2  -5 75.1413  2.8510   5
   3   2  -5 72.4850  3.0286   6
  -3  -2   5 78.6354  3.6019   4
   2   2  -5 637.999  12.900   2
   2   2  -5 609.630  12.174   5
   2   2  -5 627.702  11.908   1
  -2  -2   5 612.881  13.858   4
  -2  -2   5 622.369  12.717   3
   1   2  -5 175.826   4.038   2
   1   2  -5 173.177   3.721   1
  -1  -2   5 170.721   4.296   6
  -1  -2   5 166.422   4.696   4
  -1  -2   5 172.895   3.969   5
  -1  -2   5 168.127   4.335   3
   0   2  -5 3.80541 0.72853   1
   0   2  -5 3.42208 0.75471   2
   0  -2   5 4.82383 0.81845   5
   0  -2   5 3.61723 0.94913   4
   0  -2   5 3.86273 0.80772   6
   0  -2   5 3.31949 0.84691   3
  -1   2  -5 2440.59   49.01   2
  -1   2  -5 2476.74   45.18   1
   1  -2   5 2501.93   45.63   3
   1  -2   5 2538.28   45.56   5
   1  -2   5 2421.55   49.79   6
  -2   2  -5 8.32760 1.11513   1
   2  -2   5 10.7002  0.7329   3
   2  -2   5 8.59877 1.11429   6
   2  -2   5 7.01683 0.98845   5
  -3   2  -5 1270.79   23.28   3
   3  -2   5 1272.55   26.01   6
   3  -2   5 1244.35   25.82   2
   3  -2   5 1237.23   23.74   5
  -4   2  -5 113.294   3.528  11
   4  -2   5 117.133   4.334   2
   4  -2   5 111.962   3.891   6
  -5   2  -5 66.6731  3.1222  11
   5  -2   5 59.8147  4.0290   2
   5  -2   5 61.7036  4.1170   7
   5  -2   5 64.5222  3.6194   6
  -6   2  -5 402.803   9.468  11
   6  -2   5 394.506  10.320   6
   6  -2   5 415.838  10.763   7
   6  -2   5 409.705  11.030   8
   7  -2   5 7.86207 3.94086   8
   7  -2   5 11.2729  3.4732   7
   8  -2   5 112.193   7.885   8
   9  -2   5 24.1635  5.4033   8
   9   1  -5 -1.6495  3.5999  10
   8   1  -5 3.31834 5.26412  10
   7   1  -5 181.935   8.882   9
   7   1  -5 186.050   8.954  10
   6   1  -5 32.3439  4.4633   9
   6   1  -5 35.3119  4.4276  10
   5   1  -5 89.5915  4.5023   6
   5   1  -5 77.2871  5.3527   9
  -5  -1   5 82.1347  3.7584  11
   4   1  -5 961.613  20.739   6
   4   1  -5 965.378  20.025   2
   4   1  -5 980.488  18.507   1
   4   1  -5 967.922  21.515   9
  -4  -1   5 962.176  21.477   4
   3   1  -5 15.8692  1.7580   6
   3   1  -5 16.0218  1.3365   2
   3   1  -5 15.5147  1.6178   5
   3   1  -5 16.3378  1.2476   1
  -3  -1   5 12.4582  1.9396   4
   2   1  -5 900.953  18.128   2
   2   1  -5 911.007  16.718   1
   2   1  -5 897.146  17.277   5
   2   1  -5 880.191  18.849   6
  -2  -1   5 906.582  17.793   3
  -2  -1   5 896.694  19.428   4
   1   1  -5 256.171   4.983   1
   1   1  -5 249.397   5.417   5
  -1  -1   5 247.749   6.285   4
  -1  -1   5 249.152   5.911   6
  -1  -1   5 256.291   5.786   3
   0   1  -5 369.407   7.066   1
   0  -1   5 362.653   7.530   3
   0  -1   5 369.348   7.349   5
   0  -1   5 365.707   8.025   6
   0  -1   5 358.953   8.204   4
  -1   1  -5 257.402   5.672   2
  -1   1  -5 258.223   5.238   1
   1  -1   5 251.793   5.355   5
   1  -1   5 257.331   5.866   6
   1  -1   5 257.957   5.201   3
  -2   1  -5 41.2275  1.7621   1
   2  -1   5 34.5128  1.7269   6
   2  -1   5 36.2325  1.2466   3
   2  -1   5 34.5904  1.6555   5
   2  -1   5 36.1653  1.9392   2
  -3   1  -5 407.249   8.560   1
  -3   1  -5 406.145   7.940   3
   3  -1   5 406.998   9.300   2
   3  -1   5 408.071   8.341   5
   3  -1   5 412.397   9.118   6
  -4   1  -5 128.250   3.193   3
   4  -1   5 124.903   4.366   7
   4  -1   5 128.887   3.989   6
   4  -1   5 136.082   4.592   2
  -5   1  -5 61.8445  2.8503  11
   5  -1   5 58.2196  3.1980   6
   5  -1   5 60.6893  3.8882   2
   5  -1   5 59.1397  3.8894   7
  -6   1  -5 73.1317  3.4539  11
   6  -1   5 79.0460  4.6939   7
   6  -1   5 71.8033  4.0136   6
   6  -1   5 79.0943  4.8960   8
   7  -1   5 28.1776  3.8692   7
   7  -1   5 20.3537  4.1339   8
   8  -1   5 4.49615 3.69448   7
   8  -1   5 10.0261  4.4447   8
   9  -1   5 3.73347 4.80186   8
   8   0  -5 56.1863  6.3457  10
   7   0  -5 45.8395  5.5087   9
   7   0  -5 43.5183  5.5158  10
   6   0  -5 11.6283  3.8653  10
   6   0  -5 10.9368  3.9916   9
   5   0  -5 330.916   8.999   6
   5   0  -5 343.901   9.884   9
  -5   0   5 339.715  10.177   4
  -5   0   5 330.436   8.292  11
   4   0  -5 239.678   7.248   9
   4   0  -5 243.258   6.779   6
  -4   0   5 241.693   7.214   4
  -4   0   5 243.755   6.236  11
   3   0  -5 682.562  15.413   9
   3   0  -5 688.535  12.960   1
   3   0  -5 670.259  13.629   5
   3   0  -5 668.227  14.886   6
  -3   0   5 688.336  15.403   4
   2   0  -5 153.951   4.072   5
   2   0  -5 151.622   3.285   1
   2   0  -5 150.470   4.356   6
  -2   0   5 154.470   4.684   4
  -2   0   5 156.521   4.287   3
   1   0  -5 181.582   3.582   1
   1   0  -5 184.365   4.252   5
  -1   0   5 179.095   4.912   4
  -1   0   5 183.675   4.538   3
   0   0  -5 3259.19   59.10   1
   0   0   5 3326.65   66.36   4
   0   0   5 3398.92   60.67   3
   0   0   5 3116.65   65.62   6
  -1   0  -5 1223.44   22.26   1
   1   0   5 1210.30   24.82   4
   1   0   5 1252.73   24.76   6
   1   0   5 1222.97   22.62   5
   1   0   5 1136.84   24.13   2
   1   0   5 1228.34   22.70   3
   2   0   5 923.776  18.982   4
   2   0   5 934.804  18.837   2
   2   0   5 917.629  17.342   3
   2   0   5 937.360  19.073   6
   2   0   5 902.030  17.394   5
  -3   0  -5 2435.54   45.01   3
   3   0   5 2403.56   48.55   2
   3   0   5 2441.26   44.85   5
   3   0   5 2461.00   49.08   6
   3   0   5 2443.66   49.21   4
   3   0   5 2422.61   44.77   1
  -4   0  -5 87.6704  2.6012   3
  -4   0  -5 89.5750  2.8620   4
   4   0   5 87.4662  3.5711   2
   4   0   5 89.2784  3.5478   7
   4   0   5 87.8314  3.0333   6
   4   0   5 84.3662  2.7634   5
  -5   0  -5 663.705  14.741   3
   5   0   5 809.164  16.888   2
   5   0   5 807.830  16.395   6
  -6   0  -5 150.706   4.520  11
   6   0   5 157.185   6.146   7
   6   0   5 148.923   4.972   6
   7   0   5 101.204   6.085   8
   7   0   5 106.663   6.032   7
   8   0   5 86.8310  5.9502   8
   9   0   5 5.84726 4.76960   8
   8  -1  -5 20.3245  4.8051  10
   7  -1  -5 42.5987  5.4360  10
   7  -1  -5 25.0185  5.0829   9
   6  -1  -5 9.22216 4.05291  10
   6  -1  -5 10.5625  3.8757   9
  -6   1   5 2.44426 1.53052  12
   5  -1  -5 647.029  15.216   6
   5  -1  -5 659.216  15.983   9
  -5   1   5 643.351  14.214  11
   4  -1  -5 44.5022  3.4889   9
   4  -1  -5 40.6715  2.9873   6
  -4   1   5 35.9089  2.9902   4
  -4   1   5 42.7861  2.7563  11
   3  -1  -5 462.478   9.044   1
   3  -1  -5 466.521  10.821   6
   3  -1  -5 468.227  11.253   9
  -3   1   5 462.292  11.118   4
   2  -1  -5 375.303   8.038   5
   2  -1  -5 371.161   8.766   6
  -2   1   5 380.347   8.283   3
  -2   1   5 370.785   8.991   4
   1  -1  -5 429.605   8.659   5
   1  -1  -5 410.712   9.394   6
  -1   1   5 415.692   9.652   4
  -1   1   5 425.691   8.872   3
   0  -1  -5 1122.38   21.32   5
   0   1   5 1141.94   23.60   4
   0   1   5 1137.35   23.36   6
   0   1   5 1134.14   21.58   3
   1   1   5 76.2751  2.3409   6
   1   1   5 77.6555  2.3213   4
   1   1   5 74.9531  2.1753   5
   1   1   5 76.5081  2.1427   3
   2   1   5 866.375  17.863   4
   2   1   5 852.222  16.172   1
   2   1   5 869.489  17.783   6
   2   1   5 857.739  16.313   3
   2   1   5 860.992  16.260   5
   2   1   5 858.675  17.548   2
  -3  -1  -5 6.70733 0.89721   3
   3   1   5 6.06744 0.88256   5
   3   1   5 5.40729 1.15097   1
   3   1   5 6.72215 0.98386   6
   3   1   5 5.27444 1.28326   2
   3   1   5 6.31023 0.89378   4
  -4  -1  -5 240.966   5.780   4
  -4  -1  -5 247.000   5.311   3
   4   1   5 230.675   5.730   6
   4   1   5 233.210   5.233   5
   4   1   5 234.980   6.336   2
  -5  -1  -5 317.471   7.629   4
  -5  -1  -5 314.366   6.959   3
   5   1   5 312.826   8.313   2
   5   1   5 311.851   6.799   5
   5   1   5 316.495   7.459   6
   6   1   5 101.042   4.890   7
   7   1   5 90.1052  5.7841   8
   7   1   5 97.5313  5.5070   7
  -8  -1  -5 144.388   7.370   7
   8   1   5 131.863   7.263   8
   9   1   5 -0.9347  4.5327   8
  10   1   5 15.3653  5.3117   8
   7  -2  -5 -1.4906  3.5486   9
   7  -2  -5 -2.2055  4.6178  10
   6  -2  -5 181.424   7.992   9
   6  -2  -5 180.138   7.872  10
  -6   2   5 184.233   5.929  12
  -6   2   5 177.432   6.305  11
   5  -2  -5 73.3490  5.4168   9
   5  -2  -5 76.7782  4.9515   6
  -5   2   5 79.0586  4.1662  11
   4  -2  -5 58.6067  4.0073   6
   4  -2  -5 56.5585  4.3109   9
  -4   2   5 56.5171  3.4171  11
  -4   2   5 55.9846  4.0076   4
   3  -2  -5 482.965  11.439   6
   3  -2  -5 503.745  11.804   9
  -3   2   5 495.436  11.657   4
  -3   2   5 480.625  10.793  11
   2  -2  -5 60.6680  2.7379   5
   2  -2  -5 63.6383  2.9519   6
  -2   2   5 58.5977  2.7704   3
  -2   2   5 57.3725  2.9769   4
   1  -2  -5 338.370   7.181   5
   1  -2  -5 325.856   7.790   6
  -1   2   5 330.834   7.252   3
  -1   2   5 332.607   7.940   4
   0  -2  -5 112.092   3.308   6
   0  -2  -5 115.717   3.076   5
   0   2   5 117.507   3.132   3
   0   2   5 118.600   3.366   4
  -1  -2  -5 30.3540  1.5038   5
   1   2   5 28.3657  1.5421   6
   1   2   5 29.6632  1.4537   3
   1   2   5 34.1826  1.1518   1
   1   2   5 30.8658  1.5834   4
   2   2   5 1444.41   26.81   3
   2   2   5 1450.91   26.57   5
   2   2   5 1440.31   29.34   4
   2   2   5 1419.74   26.39   1
   2   2   5 1413.97   29.05   6
   2   2   5 1411.14   28.62   2
   3   2   5 6.51253 0.92817   6
   3   2   5 7.14615 1.26856   2
   3   2   5 7.02718 1.00227   4
   3   2   5 7.56297 1.17524   1
   3   2   5 8.17366 0.89585   5
  -4  -2  -5 1003.17   21.17   4
  -4  -2  -5 1004.20   19.35   3
   4   2   5 995.659  19.016   5
   4   2   5 1037.50   20.84   6
   4   2   5 1002.78   21.17   2
  -5  -2  -5 760.510  16.661   4
   5   2   5 849.950  16.296   6
   5   2   5 739.388  14.801   5
   5   2   5 739.484  16.935   2
   5   2   5 750.950  16.550   7
  -6  -2  -5 380.546   9.273   4
   6   2   5 373.135   9.069   9
   6   2   5 357.982   9.518   7
   7   2   5 243.451   8.570   8
  -8  -2  -5 2.59128 3.49125   7
   8   2   5 2.75649 4.02625   8
   9   2   5 76.2343  6.1483   8
   6  -3  -5 175.853   7.772  10
   6  -3  -5 197.352   8.260   9
  -6   3   5 181.851   6.586  11
  -6   3   5 173.001   5.933  12
   5  -3  -5 50.5534  4.2419   9
  -5   3   5 45.2264  3.3884  11
   4  -3  -5 301.306   8.485   6
   4  -3  -5 307.724   8.785   9
  -4   3   5 294.324   7.890  11
  -4   3   5 316.432   8.616   4
   3  -3  -5 310.007   8.119   6
   3  -3  -5 309.181   8.274   9
  -3   3   5 312.371   7.593  11
  -3   3   5 301.337   8.188   4
   2  -3  -5 6.86201 1.61148   6
  -2   3   5 4.13224 1.55494   4
  -2   3   5 4.01108 1.38736   3
   1  -3  -5 640.114  14.014   6
   1  -3  -5 647.211  12.823   5
  -1   3   5 628.530  14.104   4
  -1   3   5 652.329  12.954   3
   0  -3  -5 743.317  14.417   5
   0  -3  -5 740.358  15.740   6
   0   3   5 740.733  14.433   3
   0   3   5 732.126  15.756   4
  -1  -3  -5 1229.56   23.21   5
  -1  -3  -5 1210.89   25.36   6
   1   3   5 1255.57   25.60   4
   1   3   5 1231.90   23.38   3
   1   3   5 1259.15   22.65   1
  -2  -3  -5 665.813  12.851   5
   2   3   5 665.163  12.807   1
   2   3   5 669.703  13.889   2
   2   3   5 684.298  14.297   4
   2   3   5 669.431  13.049   3
   2   3   5 673.257  14.089   6
   3   3   5 2.28251 0.95108   4
   3   3   5 -0.5081  1.0497   2
   3   3   5 3.52175 0.84325   6
   3   3   5 1.41930 1.04738   1
   3   3   5 3.20760 0.78020   5
  -4  -3  -5 429.361   8.891   3
   4   3   5 424.944   9.908   2
   4   3   5 420.523   9.185   6
   4   3   5 419.608   8.400   5
  -5  -3  -5 76.8180  3.5021   4
   5   3   5 78.1457  4.1283   2
   5   3   5 76.8915  3.3416   9
  -6  -3  -5 38.6991  3.3194   7
  -6  -3  -5 41.6716  2.8963   4
   6   3   5 42.5585  2.8127   9
  -7  -3  -5 93.6804  5.6624   7
   7   3   5 90.2126  4.5923   9
   7   3   5 93.6973  6.0777   8
  -8  -3  -5 1.67068 3.32441   7
   8   3   5 4.83060 4.08088   8
   9   3   5 75.2366  6.3155   8
 -10  -3  -5 31.9602  6.1215   8
  -7   4   5 5.36649 2.33522  12
   6  -4  -5 106.647   6.831  10
  -6   4   5 94.5467  5.5821  11
  -6   4   5 90.0595  5.0404  12
   5  -4  -5 20.8833  3.6278   9
  -5   4   5 20.2465  2.8871  12
  -5   4   5 20.3524  2.8707  11
   4  -4  -5 433.172  11.068   9
   4  -4  -5 408.835  10.960   6
  -4   4   5 415.045  10.131  11
  -4   4   5 426.671  10.900   4
   3  -4  -5 271.655   7.584   9
   3  -4  -5 264.869   7.511   6
  -3   4   5 264.187   6.971  11
  -3   4   5 267.884   7.512   4
   2  -4  -5 401.940   9.722   6
  -2   4   5 407.764   9.809   4
  -2   4   5 407.597   9.270  11
   1  -4  -5 1116.86   21.66   5
   1  -4  -5 1120.10   23.67   6
  -1   4   5 1137.10   23.84   4
  -1   4   5 1131.93   21.79   3
   0  -4  -5 54.0708  2.4620   6
   0  -4  -5 50.6634  2.2649   5
   0   4   5 58.2113  2.2296   3
   0   4   5 55.8516  2.3690   4
  -1  -4  -5 1244.65   23.50   5
  -1  -4  -5 1228.33   25.68   6
   1   4   5 1253.50   25.89   4
   1   4   5 1256.90   22.92   1
   1   4   5 1249.28   23.65   3
  -2  -4  -5 1009.34   19.15   5
  -2  -4  -5 1007.34   20.93   6
   2   4   5 1016.97   20.67   2
   2   4   5 1009.57   19.43   3
   2   4   5 1037.86   21.28   4
   2   4   5 1012.71   19.06   1
  -3  -4  -5 30.9198  1.5120   5
   3   4   5 29.3609  1.8503   3
   3   4   5 28.8847  1.9522   4
   3   4   5 29.1625  2.0091   1
   3   4   5 27.4898  2.0536   2
   3   4   5 31.6055  1.6321   6
   4   4   5 270.830   7.070   2
   4   4   5 264.976   6.183   6
   4   4   5 278.246   5.663   5
   4   4   5 273.435   6.685   4
  -5  -4  -5 25.0718  2.5746   7
  -5  -4  -5 24.0392  2.1967   4
   5   4   5 26.3239  2.1739   9
   5   4   5 28.7167  2.7900   2
  -6  -4  -5 252.248   7.583   7
  -6  -4  -5 272.065   7.558   4
   6   4   5 266.152   7.248   9
  -7  -4  -5 331.013   9.483   7
   7   4   5 329.416   9.035   9
   8   4   5 101.155   5.759  10
   8   4   5 110.285   7.312   8
 -10  -4  -5 5.10361 5.23419   8
  -7   5   5 37.8737  4.4632  12
  -6   5   5 2.50160 2.88848  11
  -6   5   5 1.64452 2.94187  12
   5  -5  -5 219.540   7.915   9
   5  -5  -5 204.148   7.808  10
  -5   5   5 200.314   6.487  12
  -5   5   5 206.356   6.916  11
   4  -5  -5 77.4741  5.0003   9
  -4   5   5 70.2927  4.5819   4
  -4   5   5 63.1926  4.0768  11
   3  -5  -5 0.45646 2.30379   6
   3  -5  -5 0.43517 2.16099   9
  -3   5   5 1.02842 2.03879   4
  -3   5   5 2.15218 1.94489  11
   2  -5  -5 514.198  12.050   9
   2  -5  -5 516.430  12.079   6
  -2   5   5 520.575  12.041   4
  -2   5   5 509.439  11.474  11
   1  -5  -5 239.864   6.281   6
  -1   5   5 232.844   5.658   3
  -1   5   5 230.793   4.860   1
  -1   5   5 230.211   6.111   4
   0  -5  -5 1075.14   22.57   6
   0  -5  -5 1070.12   20.64   5
   0   5   5 1058.03   20.69   3
   0   5   5 1083.26   19.85   1
   0   5   5 1093.33   22.70   4
  -1  -5  -5 1181.55   22.01   5
  -1  -5  -5 1168.81   24.07   6
   1   5   5 1154.36   24.24   4
   1   5   5 1157.80   23.34   2
   1   5   5 1151.14   21.50   1
   1   5   5 1145.63   22.13   3
  -2  -5  -5 100.503   3.041   6
  -2  -5  -5 100.047   2.828   5
   2   5   5 97.2643  3.0996   2
   2   5   5 97.4458  2.9392   3
   2   5   5 99.3382  3.1975   4
   2   5   5 93.6523  2.8199   1
  -3  -5  -5 1424.35   28.83   6
  -3  -5  -5 1420.10   26.36   5
   3   5   5 1410.83   28.93   2
   3   5   5 1425.59   29.48   4
   3   5   5 1405.76   26.69   1
  -4  -5  -5 900.437  18.444   7
   4   5   5 863.001  19.085   2
   4   5   5 900.766  19.141   4
   4   5   5 904.688  19.080   9
  -5  -5  -5 283.438   7.583   7
  -5  -5  -5 287.871   7.572   4
   5   5   5 275.011   7.915   2
   5   5   5 283.297   7.424   9
  -6  -5  -5 629.886  14.578   7
  -6  -5  -5 636.300  14.807   4
   6   5   5 634.666  14.556   9
  -7  -5  -5 -1.2911  2.7254   7
   7   5   5 0.34986 2.51034  10
   7   5   5 -0.5892  2.2318   9
  -8  -5  -5 53.6869  4.7433   7
  -8  -5  -5 52.5758  5.3677   8
   8   5   5 54.9377  4.3150  10
   8   5   5 50.2399  4.1794   9
  -9  -5  -5 67.2619  5.9929   8
 -10  -5  -5 18.4679  5.2318   8
  -7   6   5 18.5520  4.2081  12
  -6   6   5 34.1624  3.9703  11
  -6   6   5 53.4903  4.5997  12
  -5   6   5 7.78126 3.07835  11
  -5   6   5 10.0129  3.1730  12
   4  -6  -5 613.002  15.009   9
  -4   6   5 617.629  14.333  11
  -4   6   5 615.672  13.603  12
  -4   6   5 631.272  14.935   4
   3  -6  -5 138.410   5.667   6
   3  -6  -5 137.535   5.348   9
  -3   6   5 134.621   5.349  11
  -3   6   5 139.663   5.300   4
   2  -6  -5 259.880   7.207   6
   2  -6  -5 270.023   7.114   9
  -2   6   5 205.383   6.383  11
  -2   6   5 263.264   6.944   4
   1  -6  -5 2.15519 1.64565   6
  -1   6   5 2.96260 1.58539  11
  -1   6   5 2.27478 1.40434   4
  -1   6   5 2.77009 1.03492   1
   0  -6  -5 396.367   8.547   5
   0  -6  -5 404.767   9.338   6
   0   6   5 392.879   8.546   3
   0   6   5 403.210   7.994   1
   0   6   5 398.466   9.291   4
  -1  -6  -5 916.327  17.585   5
  -1  -6  -5 922.992  19.247   6
   1   6   5 904.525  17.767   3
   1   6   5 899.577  17.267   1
   1   6   5 916.233  19.443   4
   1   6   5 918.441  18.759   2
  -2  -6  -5 135.184   3.515   5
  -2  -6  -5 134.686   3.805   6
   2   6   5 138.171   4.101   4
   2   6   5 140.491   3.752   1
   2   6   5 138.673   4.032   2
  -3  -6  -5 1082.40   20.15   5
   3   6   5 1069.64   22.41   2
   3   6   5 1044.25   20.62   1
   3   6   5 1094.93   22.75   4
  -4  -6  -5 4.85141 1.68971   7
   4   6   5 1.65298 1.78546   2
   4   6   5 5.39873 1.57676   4
   4   6   5 3.36126 1.57752   9
  -5  -6  -5 113.536   4.532   7
  -5  -6  -5 119.475   4.689   4
   5   6   5 122.786   5.190   2
   5   6   5 119.429   4.511   9
  -6  -6  -5 70.5926  4.4146   7
   6   6   5 67.6954  4.2462   9
  -7  -6  -5 4.27588 2.97516   7
  -7  -6  -5 2.06590 3.33798   8
   7   6   5 6.50138 2.79922  10
   7   6   5 4.58906 2.55503   9
  -8  -6  -5 101.896   6.246   7
  -8  -6  -5 102.360   6.720   8
   8   6   5 96.3018  5.9528   9
   8   6   5 103.408   5.914  10
  -9  -6  -5 3.80240 2.31351   8
   9   6   5 16.6557  4.4099  10
 -10  -6  -5 40.2612  6.0790   8
  -7   7   5 46.1750  4.9710  12
  -6   7   5 6.94471 3.78336  12
  -5   7   5 217.955   7.512  12
  -5   7   5 227.496   8.041  11
  -4   7   5 49.6181  3.8862  12
  -4   7   5 54.9555  4.0564  11
   3  -7  -5 154.803   5.943   9
  -3   7   5 160.842   5.794   4
  -3   7   5 158.205   5.387  12
  -3   7   5 161.091   5.815  11
   2  -7  -5 100.241   4.559   9
   2  -7  -5 100.700   4.738   6
  -2   7   5 87.8467  4.0422  11
  -2   7   5 104.569   4.279   4
   1  -7  -5 13.8079  2.0301   9
   1  -7  -5 9.18351 2.11365   6
  -1   7   5 12.8209  2.0651  11
  -1   7   5 7.07061 1.08149   1
  -1   7   5 10.1567  1.8094   4
   0  -7  -5 421.359   9.857   9
   0  -7  -5 422.349   9.895   6
   0   7   5 419.197   8.639   1
   0   7   5 421.359   9.857   4
   0   7   5 419.461   9.708  11
  -1  -7  -5 95.8582  3.0708   5
  -1  -7  -5 92.7929  3.3553   6
   1   7   5 90.0831  3.4190   4
   1   7   5 90.8648  3.0303   1
   1   7   5 89.6340  3.2242   2
  -2  -7  -5 439.766   9.650   6
  -2  -7  -5 441.447   8.833   5
   2   7   5 431.515  10.055   4
   2   7   5 416.999   9.877   2
   2   7   5 444.080   9.999   9
   2   7   5 433.421   9.156   1
  -3  -7  -5 773.630  14.848   5
   3   7   5 765.207  16.858   9
   3   7   5 806.695  17.099   4
   3   7   5 780.967  16.962   2
  -4  -7  -5 116.934   4.301   7
   4   7   5 119.617   4.319   4
   4   7   5 116.948   4.755   2
   4   7   5 122.295   4.202   9
  -5  -7  -5 359.732   9.156   7
  -5  -7  -5 376.388   9.484   4
   5   7   5 358.892   9.201   9
   5   7   5 350.185   9.721   2
  -6  -7  -5 193.925   6.815   8
  -6  -7  -5 192.518   6.847   7
   6   7   5 190.703   6.425   9
   6   7   5 194.507   6.380  10
  -7  -7  -5 93.7506  6.3414   8
  -7  -7  -5 100.584   5.999   7
   7   7   5 100.345   5.109  10
   7   7   5 89.6987  5.2287   9
  -8  -7  -5 434.802  12.059   7
  -8  -7  -5 419.224  12.370   8
   8   7   5 429.591  12.068   9
   8   7   5 433.110  11.785  10
  -9  -7  -5 18.2639  5.1963   8
   9   7   5 9.11419 4.21017  10
 -10  -7  -5 47.3575  6.0565   8
  -7   8   5 7.71429 4.30745  12
  -6   8   5 8.69688 3.99936  12
  -5   8   5 153.702   6.686  11
  -5   8   5 166.077   6.530  12
  -4   8   5 0.96715 3.02689  11
  -4   8   5 -2.1140  2.9816  12
   3  -8  -5 99.9456  5.0925   9
  -3   8   5 101.592   4.898  12
  -3   8   5 81.6766  4.2767   4
  -3   8   5 106.948   5.456  11
   2  -8  -5 363.763   9.500   9
  -2   8   5 362.240   9.388  11
  -2   8   5 373.642   9.419   4
   1  -8  -5 8.03558 2.00769   9
   1  -8  -5 3.65032 2.11398   6
  -1   8   5 6.18820 1.83876   4
  -1   8   5 5.29412 2.01573  11
   0  -8  -5 689.475  15.143   6
   0  -8  -5 684.993  15.062   9
   0   8   5 685.576  15.179   4
   0   8   5 673.495  13.557   1
   0   8   5 634.042  14.680   2
   0   8   5 722.354  14.870  11
  -1  -8  -5 5.49710 1.50233   6
   1   8   5 2.95937 1.38562   1
   1   8   5 2.98985 1.51925   4
   1   8   5 4.96996 1.59951   2
   1   8   5 5.69055 1.62047   9
  -2  -8  -5 1496.42   27.89   5
  -2  -8  -5 1508.32   30.53   6
   2   8   5 1504.48   30.94   9
   2   8   5 1467.21   30.64   2
   2   8   5 1500.07   31.22   4
   2   8   5 1459.07   28.26   1
  -3  -8  -5 14.1808  1.8859   7
   3   8   5 14.4328  1.9204   9
   3   8   5 14.8377  2.2227   2
   3   8   5 13.9502  1.8874   4
  -4  -8  -5 4.28624 1.93109   7
   4   8   5 3.78728 1.74715   9
   4   8   5 7.30325 2.28377   2
   4   8   5 4.77244 1.76336   4
  -5  -8  -5 442.319  10.705   7
   5   8   5 435.943  10.838   9
   5   8   5 438.157  11.464   2
  -6  -8  -5 9.66145 3.21386   8
  -6  -8  -5 8.68510 2.86390   7
   6   8   5 13.2261  2.6740   9
   6   8   5 15.0878  2.9079  10
  -7  -8  -5 211.018   8.211   8
  -7  -8  -5 209.546   7.795   7
   7   8   5 208.536   7.478   9
   7   8   5 220.807   7.569  10
  -8  -8  -5 7.39711 3.70996   7
  -8  -8  -5 7.18120 4.35023   8
   8   8   5 7.17878 3.39094   9
   8   8   5 6.39070 3.73834  10
  -9  -8  -5 1.81829 4.58698   8
   9   8   5 3.66471 4.19350  10
 -10  -8  -5 0.65420 2.89204   8
  10   8   5 0.91804 3.14327  10
  -6   9   5 91.6354  5.9671  12
  -5   9   5 2.75358 3.67074  12
  -4   9   5 31.9513  3.9222  11
  -4   9   5 35.1355  3.9199  12
  -3   9   5 10.3776  1.5921  11
   2  -9  -5 2.62947 2.43439   9
  -2   9   5 1.50048 2.18739   4
  -2   9   5 -0.1774  2.2725  12
  -2   9   5 1.68051 2.58983  11
   1  -9  -5 427.811  10.515   9
   1  -9  -5 414.692  10.688   6
  -1   9   5 435.795  10.476  11
  -1   9   5 419.108  10.375   4
   0  -9  -5 151.573   5.287   6
   0  -9  -5 157.551   5.133   9
   0   9   5 159.947   5.271  11
   0   9   5 159.900   5.164   4
  -1  -9  -5 253.651   6.746   6
   1   9   5 264.289   7.087   2
   1   9   5 250.876   6.914   4
   1   9   5 263.038   6.963  11
   1   9   5 252.764   6.437   1
   1   9   5 262.575   6.845   9
  -2  -9  -5 652.424  14.015   6
  -2  -9  -5 635.709  12.786   5
   2   9   5 641.443  14.648   2
   2   9   5 658.583  14.454   9
   2   9   5 650.829  14.640   4
  -3  -9  -5 65.4039  3.4272   7
   3   9   5 73.5922  3.5637   9
   3   9   5 64.2846  3.5567   4
   3   9   5 71.5589  4.1415   2
  -4  -9  -5 460.561  10.590   7
   4   9   5 441.782  11.458   2
   4   9   5 442.088  10.926   4
   4   9   5 456.657  10.875   9
  -5  -9  -5 301.521   8.182   7
  -6  -9  -5 73.1957  4.9994   8
  -6  -9  -5 74.3900  4.8117   7
   6   9   5 77.1064  4.9383  10
   6   9   5 73.0459  4.8131   9
  -7  -9  -5 494.032  12.817   7
  -7  -9  -5 507.978  13.259   8
   7   9   5 503.940  12.910  10
   7   9   5 499.431  13.073   9
  -8  -9  -5 60.1449  5.6171   8
   8   9   5 64.9389  5.1555  10
  -9  -9  -5 145.732   8.914   8
   9   9   5 140.447   7.962  10
  10   9   5 30.2636  5.9215  10
  -6  10   5 18.9204  4.3964  12
  -5  10   5 2.57416 3.85081  12
  -4  10   5 68.4468  5.0026  12
  -3  10   5 66.4043  4.8867  11
  -3  10   5 64.7939  4.5796  12
  -2  10   5 2.79796 2.74018  11
  -2  10   5 3.13733 2.71375  12
   1 -10  -5 413.835  10.511   9
  -1  10   5 395.734  10.276   4
  -1  10   5 412.139  10.024  12
  -1  10   5 426.750  10.651  11
   0 -10  -5 109.596   4.680   9
   0 -10  -5 104.622   4.717   6
   0  10   5 110.222   4.902  11
   0  10   5 105.992   4.446   4
  -1 -10  -5 672.903  14.074   7
  -1 -10  -5 672.477  14.814   6
   1  10   5 648.894  15.126   2
   1  10   5 649.654  15.017   4
   1  10   5 674.574  14.752  11
  -2 -10  -5 15.8499  2.2119   7
   2  10   5 16.6494  2.1372   9
   2  10   5 15.8688  2.1760   4
   2  10   5 17.9864  2.6669   2
  -3 -10  -5 36.5451  2.8114   7
   3  10   5 33.3075  3.3440   2
   3  10   5 29.4812  2.6309   9
   3  10   5 30.4110  2.6803   4
  -4 -10  -5 414.089  10.038   7
   4  10   5 417.819  10.379   9
   4  10   5 405.511  11.155   2
  -5 -10  -5 20.2227  3.0289   7
  -5 -10  -5 22.9216  3.3220   8
   5  10   5 22.0169  2.7482   9
   5  10   5 21.3073  2.8402  10
  -6 -10  -5 311.841   9.505   8
  -6 -10  -5 316.471   9.242   7
  -7 -10  -5 147.736   7.077   7
  -7 -10  -5 152.530   7.603   8
   7  10   5 146.757   6.739   9
   7  10   5 147.765   6.848  10
  -8 -10  -5 52.4472  5.5628   8
   8  10   5 50.1144  4.9591  10
  -9 -10  -5 29.6334  5.5146   8
   9  10   5 26.4596  4.9213  10
  -5  11   5 5.80616 4.02160  12
  -4  11   5 17.2535  3.9364  12
  -3  11   5 85.8132  5.9939  11
  -3  11   5 71.7853  5.1093  12
  -2  11   5 95.6092  6.0087  11
  -2  11   5 97.3774  5.4265  12
  -1  11   5 174.214   6.679  11
  -1  11   5 162.628   6.083  12
   0 -11  -5 14.6719  2.5831   9
   0  11   5 11.2821  2.7408  11
   0  11   5 9.53077 2.24005   4
  -1 -11  -5 46.5374  3.0473   6
   1  11   5 36.9687  2.8506   4
   1  11   5 44.0014  3.3690  11
   1  11   5 24.7170  3.1515   2
  -2 -11  -5 162.418   5.344   7
   2  11   5 164.283   5.583   9
   2  11   5 159.425   6.351   2
  -3 -11  -5 102.108   4.752   7
   3  11   5 97.5790  5.6097   2
   3  11   5 98.8073  4.5228   9
  -4 -11  -5 381.921   9.634   7
   4  11   5 372.545   9.594  10
   4  11   5 364.638   9.747   9
  -5 -11  -5 4.08445 2.60075   7
  -5 -11  -5 2.12444 2.88877   8
   5  11   5 2.16567 2.47551   9
   5  11   5 3.86801 2.50996  10
  -6 -11  -5 233.989   8.074   7
  -6 -11  -5 238.228   8.516   8
   6  11   5 236.168   7.625  10
   6  11   5 237.921   7.922   9
  -7 -11  -5 14.6406  4.3731   8
  -7 -11  -5 21.6240  3.9874   7
   7  11   5 17.0138  3.7360  10
   7  11   5 17.2920  3.5771   9
  -8 -11  -5 162.869   8.627   8
   8  11   5 154.870   7.904  10
  -9 -11  -5 68.4457  6.2652   8
   9  11   5 71.8275  6.1224  10
  -5  12   5 1.10773 3.86530  12
  -4  12   5 4.05095 1.66817  12
  -3  12   5 6.00867 3.60481  12
  -2  12   5 186.199   7.745  11
  -2  12   5 182.898   7.087  12
  -1  12   5 114.948   5.301  12
  -1  12   5 116.275   5.798  11
   0 -12  -5 142.191   5.788   9
   0  12   5 140.618   6.099  11
   0  12   5 136.951   5.667  12
  -1 -12  -5 380.938   9.864   6
  -1 -12  -5 389.076  10.058   9
   1  12   5 389.738  10.265  11
  -2 -12  -5 6.71785 2.35505   7
   2  12   5 6.37063 2.24058   9
   2  12   5 6.44306 2.33575  10
   2  12   5 3.17738 2.99333   2
  -3 -12  -5 430.228  10.546   7
   3  12   5 414.384  10.339  10
   3  12   5 427.787  10.790   9
  -4 -12  -5 188.169   6.901   8
  -4 -12  -5 188.349   6.657   7
   4  12   5 185.588   6.539   9
   4  12   5 191.223   6.492  10
  -5 -12  -5 141.657   6.601   8
  -5 -12  -5 145.136   6.402   7
   5  12   5 140.608   6.090  10
   5  12   5 147.040   6.074   9
  -6 -12  -5 60.2429  4.8361   8
  -6 -12  -5 56.5607  4.4800   7
   6  12   5 57.8114  4.3646   9
   6  12   5 59.8023  4.4114  10
  -7 -12  -5 34.8537  4.7638   8
   7  12   5 35.1702  4.1449  10
  -8 -12  -5 13.1186  4.9828   8
   8  12   5 10.4846  4.2810  10
  -9 -12  -5 140.523   9.249   8
   9  12   5 130.537   8.189  10
  -4  13   5 17.3607  4.5714  12
  -3  13   5 25.7504  4.5406  12
  -2  13   5 86.9971  5.8776  12
  -1  13   5 16.5348  3.4792  11
  -1  13   5 18.0403  3.4882  12
   0  13   5 130.681   6.272  11
   0  13   5 126.217   5.721  12
  -1 -13  -5 139.010   5.925   9
   1  13   5 145.939   5.689  10
   2  13   5 28.2243  2.9943  10
   2  13   5 27.7843  3.0842   9
  -3 -13  -5 258.434   7.982   7
  -3 -13  -5 260.503   8.214   8
   3  13   5 256.677   7.581  10
   3  13   5 253.980   7.704   9
  -4 -13  -5 15.4796  3.3793   7
  -4 -13  -5 15.5563  3.5549   8
   4  13   5 17.7422  2.9986   9
   4  13   5 15.0212  2.9162  10
  -5 -13  -5 15.2778  3.9545   8
  -5 -13  -5 11.2199  3.4220   7
   5  13   5 12.2516  3.0488   9
   5  13   5 11.4778  3.2582  10
  -6 -13  -5 224.153   8.355   7
  -6 -13  -5 208.523   8.701   8
   6  13   5 222.819   7.665  10
   6  13   5 193.904   7.552   9
  -7 -13  -5 10.1003  4.5864   8
   7  13   5 12.6931  3.8856  10
   8  13   5 141.071   6.568  10
  -3  14   5 17.2285  4.3539  12
  -2  14   5 42.9308  4.7850  12
  -1  14   5 39.5305  4.6757  11
  -1  14   5 62.9718  4.8747  12
   0  14   5 131.243   6.946  11
   0  14   5 140.726   6.258  12
   2  14   5 258.392   7.867  10
  -3 -14  -5 201.243   7.343   8
   3  14   5 202.331   6.918  10
   3  14   5 213.016   7.234   9
  -4 -14  -5 13.2474  3.8581   8
  -4 -14  -5 10.9724  3.4603   7
   4  14   5 13.4693  3.0521   9
   4  14   5 11.0908  3.1520  10
  -5 -14  -5 492.175  13.331   8
  -5 -14  -5 492.759  12.998   7
   5  14   5 487.939  12.585  10
   5  14   5 510.807  13.260   9
  -6 -14  -5 38.1005  5.1605   8
   6  14   5 41.4405  4.4887  10
  -7 -14  -5 150.927   8.601   8
   7  14   5 152.843   7.660  10
  -8 -14  -5 71.5020  6.5851   8
   8  14   5 59.9096  5.6356  10
  -2  15   5 25.6616  4.6089  12
  -1  15   5 24.2228  4.2189  12
   0  15   5 49.5563  4.6142  12
   3  15   5 9.20810 3.15706  10
   3  15   5 6.55580 3.04813   9
  -4 -15  -5 36.7217  4.7409   8
   4  15   5 35.1731  3.7342   9
   4  15   5 35.7763  3.8399  10
  -5 -15  -5 135.468   7.506   8
   5  15   5 126.428   6.543  10
  -6 -15  -5 4.72653 4.58968   8
   6  15   5 5.22993 3.73480  10
  -7 -15  -5 58.1391  6.2115   8
   7  15   5 46.7813  5.0363  10
  -2  16   5 8.00183 4.78471  12
  -1  16   5 21.3783  4.0324  12
   3  16   5 -0.8018  2.4749  10
   4  16   5 162.110   6.994  10
  -5 -16  -5 75.5718  6.1074   8
   5  16   5 83.4248  6.1082  10
  -6 -16  -5 9.09927 4.81020   8
   6  16   5 4.54839 3.90636  10
  -7 -16  -5 129.410   8.812   8
   7  16   5 125.594   7.683  10
   4  17   5 164.378   6.982  10
  -5 -17  -5 1.27770 3.93520   8
   5  17   5 5.19325 3.68926  10
  -6 -17  -5 75.1434  6.4991   8
   6  17   5 66.0845  5.4576  10
   5  18   5 0.30482 3.20855  10
  -3 -17   6 48.0020  5.8020   8
  -2 -17   6 28.2607  5.9316   8
  -1 -17   6 34.6872  5.8918   8
  -5 -16   6 8.62976 4.57740   8
  -4 -16   6 55.1077  6.2992   8
  -3 -16   6 32.1283  5.9885   8
  -2 -16   6 8.20716 3.64092   8
  -1 -16   6 4.87233 4.91871   8
   0 -16   6 7.81622 5.19266   8
   1 -16   6 32.8152  5.7555   8
  -2  16  -6 1.84839 3.12505  12
  -6 -15   6 91.0205  6.8918   8
  -5 -15   6 15.5767  5.3160   8
  -4 -15   6 73.5624  6.4393   8
  -3 -15   6 65.9445  6.3302   8
  -2 -15   6 45.7112  5.6434   8
  -1 -15   6 171.324   9.253   8
   0 -15   6 11.3190  4.9894   8
  -1  15  -6 20.0047  3.8480  12
   1 -15   6 22.8422  5.0140   8
  -2  15  -6 56.3069  4.8671  12
   2 -15   6 56.7336  6.0639   8
  -3  15  -6 -2.1665  4.0762  12
   3 -15   6 0.29222 4.28587   8
   6  14  -6 0.04301 3.70883  10
  -6 -14   6 1.21548 4.75429   8
  -5 -14   6 8.59488 4.95744   8
  -4 -14   6 42.5287  5.6688   8
  -3 -14   6 1.31843 4.52208   8
  -2 -14   6 169.317   8.954   8
  -1 -14   6 10.7232  2.7940   8
   0 -14   6 17.5818  4.7147   8
  -1  14  -6 72.5722  4.7166  12
   1 -14   6 70.0727  6.0599   8
  -2  14  -6 5.78480 3.46441  12
   2 -14   6 9.04871 4.44836   8
  -3  14  -6 29.5517  4.3764  12
   3 -14   6 29.5203  5.1242   8
  -4  14  -6 3.91099 3.70625  12
   4 -14   6 6.25495 4.58742   8
   7  13  -6 111.487   8.222  10
  -7 -13   6 132.249   8.311   8
   6  13  -6 30.0130  4.8162  10
  -6 -13   6 32.0912  5.2099   8
   5  13  -6 68.6181  5.1970  10
  -5 -13   6 72.3375  6.0928   8
  -4 -13   6 141.900   8.258   8
  -3 -13   6 154.294   7.712   8
  -3 -13   6 146.384   7.237   7
  -2 -13   6 137.997   7.515   7
  -2 -13   6 140.829   7.951   8
  -1 -13   6 2.22602 3.48531   7
  -1 -13   6 2.37783 3.93725   8
   0  13  -6 149.930   5.781  11
   0  13  -6 168.960   5.670  12
   0 -13   6 174.683   8.035   8
   0 -13   6 169.237   7.666   7
  -1  13  -6 44.8034  3.7626  12
  -1  13  -6 45.3016  3.8564  11
   1 -13   6 46.9137  5.1328   8
   1 -13   6 45.1563  4.8212   7
  -2  13  -6 2.39848 2.97760  12
   2 -13   6 1.77043 4.24733   8
  -3  13  -6 92.1790  5.3754  12
   3 -13   6 89.4591  6.4773   8
  -4  13  -6 9.81345 4.00815  12
   4 -13   6 10.1680  4.8368   8
   7  12  -6 34.2247  5.3184  10
  -7 -12   6 36.0573  5.2081   8
   6  12  -6 3.39472 3.98923  10
  -6 -12   6 1.56299 4.07593   8
   5  12  -6 9.29912 3.59429   9
   5  12  -6 16.4796  3.7783  10
  -5 -12   6 19.1043  4.5780   8
  -5 -12   6 11.2155  4.2379   7
   4  12  -6 3.17154 2.30240  10
  -4 -12   6 0.09883 3.70653   7
  -4 -12   6 5.52355 4.16360   8
  -3 -12   6 20.4355  3.9593   7
  -3 -12   6 22.4466  4.3307   8
  -2 -12   6 52.0554  4.9044   8
  -2 -12   6 43.2339  4.3704   7
  -1 -12   6 6.92706 3.63046   8
  -1 -12   6 8.64248 3.31809   7
  -1  12  -6 2.91033 2.47072  12
  -1  12  -6 2.47461 2.50953  11
   1 -12   6 -0.8346  3.2695   7
   1 -12   6 5.38831 3.86982   8
  -2  12  -6 20.3947  3.2560  11
  -2  12  -6 17.7286  3.2034  12
   2 -12   6 7.84405 4.00006   8
   2 -12   6 17.0796  3.7367   7
  -3  12  -6 66.9420  4.5462  12
   3 -12   6 68.0882  5.6439   8
  -4  12  -6 4.82422 3.65543  12
   4 -12   6 5.09956 4.49768   8
  -5  12  -6 45.5125  4.7970  12
   5 -12   6 45.1881  5.4804   8
   8  11  -6 30.1863  5.5173  10
   7  11  -6 39.8227  5.5317  10
  -7 -11   6 45.7583  5.1403   8
   6  11  -6 23.6197  4.5601  10
  -6 -11   6 29.1089  4.5892   8
   5  11  -6 371.411  10.872  10
   5  11  -6 369.811  10.959   9
  -5 -11   6 381.431  11.638   8
  -5 -11   6 386.644  11.300   7
   4  11  -6 3.59540 2.86870  10
   4  11  -6 4.13151 2.84550   9
  -4 -11   6 6.46770 3.73358   8
  -4 -11   6 4.49958 3.45065   7
  -3 -11   6 202.977   7.776   8
  -3 -11   6 201.914   7.795   7
  -2 -11   6 179.607   7.538   8
  -2 -11   6 179.224   7.190   7
   1  11  -6 173.127   5.272  11
  -1 -11   6 145.062   6.766   8
  -1 -11   6 151.587   6.508   7
   0  11  -6 51.4656  3.5900  11
   0  11  -6 59.5947  3.3785  12
   0 -11   6 66.0285  4.6380   7
   0 -11   6 58.1575  4.7562   8
  -1  11  -6 9.36812 2.58389  12
  -1  11  -6 8.62782 2.36028  11
   1 -11   6 3.90490 2.97494   7
   1 -11   6 5.06979 3.36782   8
  -2  11  -6 156.306   5.749  11
  -2  11  -6 148.699   5.441  12
   2 -11   6 159.427   7.252   8
   2 -11   6 161.785   7.182   7
  -3  11  -6 7.56218 2.89460  11
  -3  11  -6 12.8729  2.9653  12
   3 -11   6 4.22628 3.55105   7
   3 -11   6 4.90674 4.07718   8
  -4  11  -6 35.2600  4.0496  12
   4 -11   6 32.8406  4.9138   8
  -5  11  -6 32.6118  4.2367  12
   5 -11   6 33.0789  5.2728   8
  -6  11  -6 2.11864 3.93227  12
   6 -11   6 0.77521 4.75927   8
   8  10  -6 102.676   7.613  10
   7  10  -6 22.4536  5.1682  10
  -7 -10   6 28.7992  4.4537   8
   6  10  -6 233.700   9.175  10
   6  10  -6 219.174   8.872   9
  -6 -10   6 226.830   8.536   7
  -6 -10   6 246.513   8.763   8
   5  10  -6 106.236   6.159   9
   5  10  -6 109.354   6.395  10
  -5 -10   6 119.987   6.651   8
  -5 -10   6 108.145   6.371   7
   4  10  -6 11.1514  2.9213   9
   4  10  -6 15.7191  3.1764  10
  -4 -10   6 15.1158  3.7119   8
  -4 -10   6 17.0843  3.4684   7
   3  10  -6 312.310   8.597   9
  -3 -10   6 304.619   9.529   8
  -3 -10   6 308.876   9.284   7
  -3 -10   6 303.691   8.935   4
  -2 -10   6 3.53870 2.98223   8
  -2 -10   6 1.75226 2.70607   7
   1  10  -6 136.037   4.548  11
  -1 -10   6 142.770   5.977   7
  -1 -10   6 142.846   5.042   6
  -1 -10   6 141.957   6.158   8
   0  10  -6 241.807   6.531  11
   0 -10   6 252.641   7.962   7
   0 -10   6 237.611   7.056   6
   0 -10   6 250.089   8.298   8
  -1  10  -6 4.83147 2.31543  12
  -1  10  -6 6.00075 2.16497  11
   1 -10   6 1.45050 1.03255   7
   1 -10   6 0.13569 0.92827   8
  -2  10  -6 249.983   6.749  12
  -2  10  -6 238.546   6.952  11
   2 -10   6 237.632   8.342   8
   2 -10   6 242.841   8.016   7
  -3  10  -6 2.05257 2.69642  12
  -3  10  -6 5.57284 2.57150  11
   3 -10   6 6.11309 3.54653   8
   3 -10   6 8.31937 3.37743   7
  -4  10  -6 44.4853  3.4452  12
  -4  10  -6 38.1953  3.3274  11
   4 -10   6 71.5678  5.2855   8
   4 -10   6 69.7803  4.9270   7
  -5  10  -6 30.8585  4.0119  12
   5 -10   6 35.1681  4.9280   8
  -6  10  -6 -1.5359  3.6610  12
   6 -10   6 -0.8870  4.5574   8
   8   9  -6 -8.3337  5.1703  10
   7   9  -6 9.88460 4.69467  10
  -7  -9   6 11.1081  3.7485   8
   6   9  -6 128.200   7.214   9
   6   9  -6 129.114   7.483  10
  -6  -9   6 129.476   6.655   8
  -6  -9   6 138.535   6.651   7
   5   9  -6 1.23649 3.04465  10
   5   9  -6 1.34893 3.09974   9
  -5  -9   6 1.62178 3.11313   8
  -5  -9   6 1.14742 2.83755   7
   4   9  -6 160.165   6.204  10
   4   9  -6 164.552   6.295   9
  -4  -9   6 163.780   6.593   7
  -4  -9   6 167.074   6.834   8
   3   9  -6 138.043   5.359   9
  -3  -9   6 138.695   5.814   7
  -3  -9   6 136.993   5.682   4
   2   9  -6 177.460   5.649   9
   2   9  -6 206.091   5.078  11
   2   9  -6 177.076   6.510   2
  -2  -9   6 177.005   6.372   7
  -2  -9   6 170.487   5.968   4
   1   9  -6 606.320  14.107   2
   1   9  -6 591.030  12.716  11
  -1  -9   6 597.040  13.900   7
  -1  -9   6 586.458  13.405   6
   0   9  -6 0.73440 1.68854  11
   0   9  -6 3.26293 2.45711   2
   0  -9   6 0.63258 1.87965   6
   0  -9   6 -0.9950  2.3098   7
  -1   9  -6 175.711   5.443  11
   1  -9   6 170.360   5.706   6
   1  -9   6 169.580   6.228   7
  -2   9  -6 5.93278 2.18175  12
  -2   9  -6 7.75928 2.12737  11
   2  -9   6 2.74340 2.57787   7
   2  -9   6 9.73176 3.17875   8
  -3   9  -6 20.5367  2.8683  12
  -3   9  -6 19.4363  2.7000  11
   3  -9   6 19.2171  3.4378   7
   3  -9   6 18.1065  3.7238   8
  -4   9  -6 169.950   5.725  12
  -4   9  -6 165.055   6.042  11
   4  -9   6 155.957   7.474   8
   4  -9   6 162.239   7.222   7
  -5   9  -6 2.06835 2.21448  11
  -5   9  -6 8.23487 3.12394  12
   5  -9   6 8.04368 4.09959   8
   5  -9   6 3.75271 3.37662   7
  -6   9  -6 23.4439  4.0302  12
   6  -9   6 26.8481  5.0471   8
  -7   9  -6 31.0386  4.6534  12
   7  -9   6 37.9027  5.5343   8
   8   8  -6 1.54100 5.47976  10
   7   8  -6 20.8102  5.0205  10
  -7  -8   6 14.2090  2.8864   8
   6   8  -6 67.7889  5.4376  10
   6   8  -6 67.9156  5.1919   9
  -6  -8   6 72.2517  5.2961   7
  -6  -8   6 69.0783  5.3268   8
   5   8  -6 4.46209 3.01714   9
   5   8  -6 0.93326 3.20574  10
  -5  -8   6 0.08681 2.77712   8
  -5  -8   6 -0.1719  2.6385   7
   4   8  -6 514.473  12.967   9
  -4  -8   6 533.734  12.699   7
   3   8  -6 115.361   4.878   9
   3   8  -6 117.464   5.117   2
  -3  -8   6 115.726   5.123   4
  -3  -8   6 121.602   5.388   7
   2   8  -6 330.604   8.894   2
   2   8  -6 333.325   8.340   9
  -2  -8   6 336.034   8.094   6
  -2  -8   6 342.720   9.014   7
  -2  -8   6 328.212   8.710   4
   1   8  -6 100.588   3.509  11
   1   8  -6 100.733   4.514   2
  -1  -8   6 100.629   3.753   6
  -1  -8   6 97.5698  3.6755   3
  -1  -8   6 96.1512  4.4880   7
   0   8  -6 155.611   5.490   2
   0   8  -6 155.473   4.660  11
   0  -8   6 153.189   4.953   6
   0  -8   6 155.193   5.503   7
  -1   8  -6 204.706   6.550   2
  -1   8  -6 192.157   5.461  11
   1  -8   6 193.940   5.898   6
   1  -8   6 190.401   6.333   7
  -2   8  -6 325.892   8.084  11
   3  -8   6 189.698   7.027   8
   3  -8   6 197.033   6.814   7
  -4   8  -6 137.450   5.267  11
  -4   8  -6 129.339   4.933  12
   4  -8   6 124.162   6.615   8
   4  -8   6 128.186   6.323   7
  -5   8  -6 2.10053 2.65887  12
  -5   8  -6 5.67062 2.88319  11
   5  -8   6 1.27985 3.76837   8
   5  -8   6 0.55542 3.31563   7
  -6   8  -6 43.4851  4.0863  12
   6  -8   6 39.4534  5.0736   8
  -7   8  -6 5.77514 3.74141  12
   7  -8   6 7.40448 4.71605   8
   8   7  -6 -0.5256  1.6108  10
   7   7  -6 57.3204  5.7682  10
   6   7  -6 111.353   6.858   9
   6   7  -6 114.546   7.074  10
  -6  -7   6 107.073   5.424   8
  -6  -7   6 78.9903  5.5798   7
   5   7  -6 137.560   6.472   9
   5   7  -6 131.505   6.363  10
  -5  -7   6 136.758   5.580   7
   4   7  -6 296.616   8.724   9
   4   7  -6 310.167   8.408   2
  -4  -7   6 304.073   8.392   7
   3   7  -6 30.9101  2.7456   9
   3   7  -6 31.8878  2.7408   2
  -3  -7   6 30.6187  2.9504   7
  -3  -7   6 25.0498  2.7275   4
   2   7  -6 212.624   5.946   9
   2   7  -6 206.025   6.203   2
  -2  -7   6 204.120   5.139   5
  -2  -7   6 216.879   6.493   7
  -2  -7   6 206.526   5.533   6
  -2  -7   6 208.061   6.186   4
   1   7  -6 76.6760  3.8079   2
  -1  -7   6 80.6556  4.0869   7
  -1  -7   6 76.6203  3.1363   6
  -1  -7   6 76.3536  3.1442   3
  -1  -7   6 78.8759  3.4901   4
   0   7  -6 253.471   7.000   2
   0   7  -6 262.176   6.350  11
   0  -7   6 258.843   6.616   6
   0  -7   6 256.836   7.053   7
  -1   7  -6 521.447  12.341   2
  -1   7  -6 525.437  11.357  11
   1  -7   6 516.612  12.087   7
   1  -7   6 522.900  11.983   6
  -2   7  -6 10.4699  1.8805  11
  -2   7  -6 12.0342  2.4432   2
   2  -7   6 12.8404  2.2038   6
   2  -7   6 15.9700  2.5906   7
  -3   7  -6 173.650   5.415  11
   3  -7   6 183.727   6.445   7
  -4   7  -6 31.1232  2.7905  11
  -4   7  -6 37.3032  3.0374  12
   4  -7   6 43.7414  3.8158   7
   4  -7   6 39.8442  3.8627   8
  -5   7  -6 15.2168  2.9222  11
  -5   7  -6 13.6169  2.6811  12
   5  -7   6 12.1317  3.3763   7
   5  -7   6 13.0864  3.5641   8
  -6   7  -6 2.88386 2.78188  11
  -6   7  -6 3.99707 3.16161  12
   6  -7   6 5.46073 4.12276   8
   6  -7   6 3.33814 3.76079   7
  -7   7  -6 0.78717 3.46912  12
   7  -7   6 5.60759 4.63121   8
  -8   7  -6 17.2352  4.3068  12
   8  -7   6 16.8795  5.4277   8
   8   6  -6 7.83883 5.70895  10
   7   6  -6 104.925   6.942  10
   6   6  -6 4.21125 3.64300  10
   6   6  -6 5.35978 3.60103   9
  -6  -6   6 7.40739 2.76443   8
   5   6  -6 423.379  11.548   9
   5   6  -6 409.396  10.584   2
   5   6  -6 414.715  11.306  10
  -5  -6   6 422.629  10.337   7
   4   6  -6 240.046   7.498   9
   4   6  -6 244.755   6.955   2
  -4  -6   6 231.975   6.837   7
  -4  -6   6 239.889   7.599   4
   3   6  -6 351.879   8.806   2
   3   6  -6 350.468   7.680   5
   3   6  -6 352.744   9.135   9
  -3  -6   6 360.508   9.355   4
  -3  -6   6 368.516   8.945   7
   2   6  -6 229.660   6.319   2
  -2  -6   6 239.361   6.648   4
  -2  -6   6 234.749   5.468   5
  -2  -6   6 235.383   5.953   6
  -2  -6   6 238.687   6.621   7
   1   6  -6 406.904   9.447   2
  -1  -6   6 404.760   9.561   7
  -1  -6   6 395.127   9.496   4
  -1  -6   6 394.254   8.655   3
  -1  -6   6 395.396   9.109   6
  -1  -6   6 396.505   8.331   5
   0   6  -6 861.138  17.819   2
   0  -6   6 784.709  17.774   4
   0  -6   6 834.086  17.687   6
   0  -6   6 823.165  16.271   3
   0  -6   6 856.702  17.625   7
  -1   6  -6 1087.21   22.72   2
  -1   6  -6 1084.95   21.64  11
   1  -6   6 1074.29   22.68   6
   1  -6   6 1055.45   22.25   7
  -2   6  -6 2.55286 1.49580  11
  -2   6  -6 0.55159 1.78344   2
   2  -6   6 1.11566 1.71088   6
   2  -6   6 1.35309 1.90396   7
  -3   6  -6 150.654   5.623   2
  -3   6  -6 153.101   4.912  11
   3  -6   6 155.787   5.356   6
  -4   6  -6 140.200   4.586  12
  -4   6  -6 142.446   4.992  11
   4  -6   6 135.248   5.843   8
   4  -6   6 143.996   5.951   7
  -5   6  -6 25.2609  2.8395  11
  -5   6  -6 26.2265  2.9467  12
   5  -6   6 25.3646  3.4579   7
   5  -6   6 27.5757  3.7810   8
  -6   6  -6 275.848   7.953  12
  -6   6  -6 284.202   8.128  11
   6  -6   6 292.419   9.324   7
   6  -6   6 280.400   9.493   8
  -7   6  -6 10.0874  3.4055  12
   7  -6   6 2.34758 4.39343   8
  -8   6  -6 30.0452  4.4581  12
   8  -6   6 30.5252  5.7520   8
   8   5  -6 26.1909  6.1481  10
   7   5  -6 30.1774  5.1282  10
   7   5  -6 30.3770  5.4407   9
   6   5  -6 109.232   6.918  10
   6   5  -6 102.493   6.709   9
   5   5  -6 194.570   6.290   2
   5   5  -6 203.309   7.238   9
   5   5  -6 188.526   7.043  10
  -5  -5   6 195.376   6.116   7
   4   5  -6 10.7516  2.6326   9
   4   5  -6 11.3876  2.1019   2
  -4  -5   6 9.39212 2.15609   7
  -4  -5   6 10.4664  2.6318   4
   3   5  -6 51.9269  2.5783   5
   3   5  -6 49.1297  2.9688   2
   3   5  -6 47.7967  3.4817   9
  -3  -5   6 46.6800  3.5331   4
   2   5  -6 536.323  11.863   2
   2   5  -6 523.305  10.911   1
  -2  -5   6 550.019  11.830   6
  -2  -5   6 538.744  12.425   4
  -2  -5   6 530.855  10.779   5
   1   5  -6 503.979  11.194   2
   1   5  -6 507.012  10.323   1
  -1  -5   6 504.884  11.105   6
  -1  -5   6 497.324  10.158   5
  -1  -5   6 511.237  10.586   3
  -1  -5   6 502.080  11.557   4
   0   5  -6 741.040  15.557   2
   0   5  -6 724.615  14.330   1
   0  -5   6 727.240  14.374   3
   0  -5   6 705.750  15.690   4
   0  -5   6 730.387  15.569   6
   0  -5   6 738.781  14.249   5
  -1   5  -6 15.6999  1.8409   2
  -1   5  -6 15.4772  1.6264  11
   1  -5   6 13.5105  1.5999   6
  -2   5  -6 810.216  17.593   2
   2  -5   6 810.252  17.625   6
   2  -5   6 832.648  17.394   7
  -3   5  -6 416.124   9.470  11
  -3   5  -6 417.226  10.261   2
   3  -5   6 425.663  10.177   6
   3  -5   6 417.416  10.113   7
  -4   5  -6 156.451   4.908  11
   4  -5   6 149.269   5.477   6
   4  -5   6 149.742   5.840   7
  -5   5  -6 182.784   5.768  11
  -5   5  -6 184.456   5.724  12
   5  -5   6 194.458   7.055   7
   5  -5   6 184.435   7.268   8
  -6   5  -6 16.4565  2.7491  12
  -6   5  -6 11.3667  2.7844  11
   6  -5   6 10.5914  3.6805   8
   6  -5   6 15.2300  3.4869   7
  -7   5  -6 10.0244  3.0189  12
  -7   5  -6 6.25038 3.11781  11
   7  -5   6 9.75233 4.14860   8
   8  -5   6 5.57340 5.06157   8
   9   4  -6 -2.4537  5.7574  10
   8   4  -6 40.3768  6.5104  10
   7   4  -6 92.2833  6.5769  10
   7   4  -6 79.8076  6.5020   9
   6   4  -6 33.5714  4.3869   9
   6   4  -6 29.7422  4.3492  10
   5   4  -6 441.475  11.724  10
   5   4  -6 440.522  12.142   9
  -5  -4   6 465.018  10.453   7
   4   4  -6 3.14345 1.59128   5
   4   4  -6 2.86455 2.32647   9
   4   4  -6 1.66385 1.76191   2
  -4  -4   6 -1.5336  2.1201   4
  -4  -4   6 8.67207 1.89930   7
   3   4  -6 242.242   6.063   2
   3   4  -6 229.262   6.087   6
   3   4  -6 238.313   5.579   5
   3   4  -6 227.424   6.708   9
   3   4  -6 227.025   5.534   1
  -3  -4   6 232.712   6.816   4
   2   4  -6 74.4539  2.6924   5
   2   4  -6 71.6668  2.6709   1
   2   4  -6 76.6451  2.9461   2
  -2  -4   6 75.0388  2.8764   6
  -2  -4   6 73.9495  3.4984   4
   1   4  -6 407.402   8.995   2
   1   4  -6 402.251   8.305   1
  -1  -4   6 398.933   9.521   4
  -1  -4   6 406.451   8.727   3
  -1  -4   6 399.422   8.286   5
  -1  -4   6 403.222   9.056   6
   0   4  -6 832.513  17.021   2
   0   4  -6 833.883  15.705   1
   0  -4   6 811.848  17.142   6
   0  -4   6 822.397  15.700   5
   0  -4   6 790.615  17.363   4
   0  -4   6 791.146  15.868   3
  -1   4  -6 187.174   5.004   2
  -1   4  -6 190.859   4.660   1
   1  -4   6 183.622   4.602   5
   1  -4   6 183.071   3.953   3
   1  -4   6 192.058   4.927   6
  -2   4  -6 841.400  18.079   2
  -2   4  -6 857.687  17.339  11
   2  -4   6 859.932  18.230   6
  -3   4  -6 6.52020 1.46191  11
  -3   4  -6 8.07495 1.87892   2
   3  -4   6 5.98461 1.71595   6
   3  -4   6 7.03879 1.95775   7
  -4   4  -6 2.41081 1.74589  11
  -4   4  -6 4.98759 2.16969   2
   4  -4   6 2.15376 1.90758   6
   4  -4   6 0.79568 0.75405   7
  -5   4  -6 399.291   9.500  11
   5  -4   6 412.888  10.546   7
   5  -4   6 399.729  10.735   8
  -6   4  -6 5.21923 2.31277  11
  -6   4  -6 0.26987 2.31940  12
   6  -4   6 6.64595 3.06070   7
   6  -4   6 2.32230 3.18808   8
  -7   4  -6 74.0611  4.9430  11
  -7   4  -6 78.4648  4.2916  12
   7  -4   6 68.6693  5.3137   7
   7  -4   6 75.2457  5.8538   8
   8  -4   6 27.8756  5.4658   8
   9  -4   6 0.02325 5.06535   8
   9   3  -6 10.9591  6.3821  10
   8   3  -6 238.957  11.046  10
   7   3  -6 6.17117 4.84179  10
   7   3  -6 -0.2887  4.3724   9
   6   3  -6 305.417  10.305  10
   6   3  -6 310.680  10.520   9
   5   3  -6 0.18522 0.90317   9
   5   3  -6 1.05988 1.03741  10
   4   3  -6 53.5944  3.0361   2
   4   3  -6 54.8357  4.1971   9
   4   3  -6 54.9001  3.3586   6
  -4  -3   6 55.9719  4.0636   4
   3   3  -6 658.775  14.587   6
   3   3  -6 667.967  13.076   1
   3   3  -6 663.520  13.376   5
   3   3  -6 673.420  15.307   9
   3   3  -6 673.900  14.191   2
  -3  -3   6 676.853  15.403   4
   2   3  -6 7.74648 1.22034   2
   2   3  -6 7.28404 1.08701   1
   2   3  -6 8.85929 1.27832   5
  -2  -3   6 4.71720 1.50848   3
  -2  -3   6 4.97318 1.56214   4
  -2  -3   6 6.79657 1.31551   6
   1   3  -6 323.401   6.643   1
   1   3  -6 324.159   7.185   2
  -1  -3   6 312.913   7.377   6
  -1  -3   6 318.531   7.234   3
  -1  -3   6 315.044   7.908   4
  -1  -3   6 326.194   6.809   5
   0   3  -6 122.656   3.226   1
   0   3  -6 122.168   3.448   2
   0  -3   6 124.387   3.489   6
   0  -3   6 117.714   3.347   3
   0  -3   6 121.415   3.194   5
   0  -3   6 116.624   3.628   4
  -1   3  -6 32.4701  1.9903   2
  -1   3  -6 35.9882  1.8809   1
   1  -3   6 33.6473  1.8258   5
   1  -3   6 32.9962  1.9521   6
   1  -3   6 32.3921  1.4052   3
  -2   3  -6 227.283   5.322   1
  -2   3  -6 227.098   5.750   2
   2  -3   6 221.234   5.674   6
  -3   3  -6 70.7852  3.3785   2
  -3   3  -6 66.4583  2.7745  11
   3  -3   6 68.9928  3.1168   6
   3  -3   6 67.9972  3.4480   7
  -4   3  -6 467.270  10.215  11
   4  -3   6 446.182  10.918   7
   4  -3   6 469.515  10.922   6
  -5   3  -6 41.3186  2.8822  11
   5  -3   6 34.4593  2.9735   6
   5  -3   6 36.4562  3.3823   7
  -6   3  -6 28.9334  2.7940  11
  -6   3  -6 25.4621  2.7089  12
   6  -3   6 31.3265  3.6306   7
   6  -3   6 29.6330  3.7734   8
  -7   3  -6 176.790   5.880  12
   7  -3   6 172.548   7.769   8
   7  -3   6 170.361   7.689   7
   8  -3   6 -0.8347  4.6025   8
   9  -3   6 12.2029  5.3197   8
   9   2  -6 13.4134  6.0119  10
   8   2  -6 -0.8211  5.4076  10
   7   2  -6 5.13925 4.43585   9
   7   2  -6 4.30686 4.84625  10
   6   2  -6 129.522   7.501  10
   6   2  -6 132.043   7.459   9
   5   2  -6 24.7776  3.6138  10
   5   2  -6 23.2461  3.5048   9
   4   2  -6 480.169  11.187   6
  -4  -2   6 482.834  12.001   4
  -4  -2   6 465.171  10.614  11
   3   2  -6 855.686  16.084   1
   3   2  -6 833.745  16.585   5
   3   2  -6 846.643  18.155   6
   3   2  -6 857.837  17.437   2
   3   2  -6 820.744  18.653   9
  -3  -2   6 841.472  18.844   4
   2   2  -6 3.58918 0.95493   2
   2   2  -6 2.46568 1.15111   5
   2   2  -6 3.14901 0.89940   1
  -2  -2   6 2.48968 1.39129   3
  -2  -2   6 2.90483 1.58281   4
   1   2  -6 975.013  18.122   1
   1   2  -6 991.458  19.678   2
  -1  -2   6 977.553  20.355   6
  -1  -2   6 967.804  19.096   3
  -1  -2   6 960.578  20.883   4
   0   2  -6 47.4198  1.8092   1
   0   2  -6 48.7283  1.9420   2
   0  -2   6 51.3016  1.9016   5
   0  -2   6 43.9051  2.2272   4
   0  -2   6 45.6102  2.0691   3
   0  -2   6 49.7488  2.0772   6
  -1   2  -6 1012.76   20.27   2
  -1   2  -6 1007.78   18.67   1
   1  -2   6 1007.78   18.77   3
   1  -2   6 1013.45   18.91   5
   1  -2   6 931.943  20.492   4
   1  -2   6 996.811  20.652   6
  -2   2  -6 547.626  11.946   2
  -2   2  -6 556.959  11.043   1
   2  -2   6 560.375  11.048   5
   2  -2   6 562.555  10.557   3
   2  -2   6 550.481  12.076   6
   3  -2   6 63.5056  2.7866   6
   3  -2   6 61.8537  3.1096   2
  -4   2  -6 761.044  15.731  11
   4  -2   6 764.497  16.638   6
   4  -2   6 763.947  16.477   7
   4  -2   6 771.250  16.779   2
  -5   2  -6 12.0208  1.8860  11
   5  -2   6 3.33748 1.39309   7
   5  -2   6 11.0111  2.0598   6
   5  -2   6 11.2889  2.4802   2
  -6   2  -6 126.893   4.641  11
   6  -2   6 127.438   6.368   8
   6  -2   6 130.028   6.047   7
   7  -2   6 39.2131  4.8711   8
   7  -2   6 44.6806  4.4622   7
   8  -2   6 -0.0334  4.5450   8
   9  -2   6 26.8503  5.6132   8
   8   1  -6 8.42702 5.56098  10
   7   1  -6 144.168   9.066   9
   7   1  -6 159.705   8.778  10
   6   1  -6 239.898   9.144  10
   6   1  -6 229.782   9.095   9
   5   1  -6 129.428   5.293   6
   5   1  -6 124.287   6.154  10
   5   1  -6 126.578   6.272   9
  -5  -1   6 120.899   4.411  11
   4   1  -6 783.487  17.357   6
   4   1  -6 799.891  18.181   9
  -4  -1   6 771.560  16.381  11
  -4  -1   6 789.646  18.118   4
   3   1  -6 25.8998  1.7215   1
   3   1  -6 24.3972  2.5161   9
   3   1  -6 22.5864  2.1009   6
  -3  -1   6 23.0295  2.4241   4
   2   1  -6 688.205  13.944   2
   2   1  -6 684.989  13.560   5
   2   1  -6 685.608  12.858   1
   2   1  -6 673.428  14.792   6
  -2  -1   6 683.230  15.361   4
   1   1  -6 402.590   8.353   5
   1   1  -6 406.340   7.754   1
  -1  -1   6 406.065   8.748   3
  -1  -1   6 406.029   9.530   4
  -1  -1   6 403.605   9.139   6
   0   1  -6 46.0783  1.5551   1
   0   1  -6 41.3380  1.6252   2
   0  -1   6 42.0195  2.0021   3
   0  -1   6 44.3821  1.8361   5
   0  -1   6 42.5846  2.1898   4
   0  -1   6 45.4503  1.9144   6
  -1   1  -6 2030.79   39.93   2
  -1   1  -6 2003.63   36.79   1
   1  -1   6 1987.14   37.40   3
   1  -1   6 1998.17   40.92   4
   1  -1   6 1984.65   37.26   5
   1  -1   6 2075.16   40.79   6
  -2   1  -6 755.955  14.246   1
   2  -1   6 750.732  14.034   3
   2  -1   6 759.990  14.346   5
   2  -1   6 675.917  15.328   4
   2  -1   6 754.298  15.674   6
   2  -1   6 749.901  15.439   2
  -3   1  -6 523.951  10.703   1
  -3   1  -6 524.493  10.089   3
   3  -1   6 515.945  10.512   5
   3  -1   6 527.695  11.580   2
   3  -1   6 521.998  11.511   6
  -4   1  -6 36.9120  2.3229  11
   4  -1   6 35.9214  2.4454   6
   4  -1   6 35.2624  2.6772   7
   4  -1   6 41.0802  3.0512   2
  -5   1  -6 74.5439  3.0606  11
   5  -1   6 80.9652  4.3825   2
   5  -1   6 74.6586  3.4974   6
   5  -1   6 63.5336  3.7305   7
  -6   1  -6 198.251   5.657  11
   6  -1   6 191.304   6.242   6
   6  -1   6 211.006   7.228   8
   6  -1   6 198.418   6.927   7
   7  -1   6 182.144   8.056   8
   7  -1   6 167.041   7.418   7
   8  -1   6 63.0357  5.8948   8
   9  -1   6 64.0948  6.4758   8
   8   0  -6 0.43582 5.37154  10
   7   0  -6 53.3211  6.0682   9
   7   0  -6 53.8328  5.9770  10
   6   0  -6 9.65963 3.87275   9
   6   0  -6 2.78711 4.02986  10
   5   0  -6 61.0312  4.3229  10
   5   0  -6 55.3709  4.4755   9
   5   0  -6 61.7275  4.5594   6
  -5   0   6 53.9722  3.6543  11
   4   0  -6 74.5348  4.1670   6
   4   0  -6 74.3514  4.4612   9
  -4   0   6 78.2936  3.6465  11
  -4   0   6 82.7162  4.6574   4
   3   0  -6 52.8990  3.0786   6
   3   0  -6 54.8374  3.6342   9
  -3   0   6 52.1051  3.5477   4
   2   0  -6 512.435  11.656   6
   2   0  -6 515.478  10.681   5
   2   0  -6 523.550   9.750   1
  -2   0   6 517.652  12.036   4
   1   0  -6 822.566  16.031   5
  -1   0   6 819.556  17.935   4
  -1   0   6 842.268  16.475   3
   0   0  -6 1928.81   35.08   1
   0   0   6 1919.06   36.34   3
   0   0   6 1966.51   39.79   4
   0   0   6 1921.38   39.27   6
  -1   0  -6 630.698  12.728   2
  -1   0  -6 625.347  11.725   1
   1   0   6 624.846  13.215   4
   1   0   6 615.264  12.094   5
   1   0   6 617.171  13.228   6
   1   0   6 616.708  12.075   3
  -2   0  -6 690.991  13.299   1
   2   0   6 707.639  14.426   2
   2   0   6 685.584  13.282   3
   2   0   6 706.923  14.674   6
   2   0   6 684.806  14.523   4
   2   0   6 686.205  13.404   5
   3   0   6 429.812   8.866   5
   3   0   6 434.339   9.810   2
   3   0   6 436.755   9.717   6
   3   0   6 444.116   9.433   4
  -4   0  -6 69.5677  2.3667   3
  -4   0  -6 67.4964  2.5721   4
   4   0   6 67.8246  3.4144   2
   4   0   6 68.9898  3.3269   7
   4   0   6 68.8753  2.8797   6
   4   0   6 65.7863  2.5880   5
  -5   0  -6 396.480   8.637  11
   5   0   6 377.777   9.753   2
   5   0   6 395.544   9.791   7
   5   0   6 375.069   9.117   6
  -6   0  -6 363.647   7.869  11
   6   0   6 294.703   8.879   7
   6   0   6 358.390   8.471   6
   6   0   6 280.119   8.996   8
   7   0   6 52.4296  4.4689   7
   7   0   6 51.7362  4.7655   8
   8   0   6 194.829   8.233   7
   8   0   6 209.744   9.182   8
   9   0   6 6.23488 4.87775   8
   8  -1  -6 20.1038  5.7385  10
   7  -1  -6 63.0253  6.2475   9
   7  -1  -6 68.9587  6.2567  10
   6  -1  -6 0.49748 3.77280   9
   6  -1  -6 -0.4327  3.9248  10
   5  -1  -6 249.547   7.815   6
   5  -1  -6 269.690   8.804   9
   5  -1  -6 257.354   8.460  10
  -5   1   6 245.979   7.136  11
   4  -1  -6 201.798   6.982   9
   4  -1  -6 198.491   6.317   6
  -4   1   6 200.747   5.752  11
  -4   1   6 202.453   6.729   4
   3  -1  -6 95.6268  4.4610   9
   3  -1  -6 91.4571  3.8845   6
  -3   1   6 84.0526  3.5947  11
  -3   1   6 86.7184  4.2141   4
   2  -1  -6 1031.66   21.98   6
   2  -1  -6 1032.70   20.12   5
  -2   1   6 1040.45   22.36   4
   1  -1  -6 104.174   3.231   5
   1  -1  -6 103.920   3.526   6
  -1   1   6 106.555   3.717   4
  -1   1   6 106.722   3.430   3
   0  -1  -6 306.867   6.536   5
   0   1   6 307.933   7.157   6
   0   1   6 302.822   6.678   3
   0   1   6 300.809   7.260   4
  -1  -1  -6 329.726   6.428   1
   1   1   6 328.904   6.863   3
   1   1   6 330.571   7.538   6
   1   1   6 324.731   6.882   5
   1   1   6 341.928   7.522   4
   2   1   6 9.99302 0.98216   1
   2   1   6 11.0583  1.0581   5
   2   1   6 12.8625  1.0855   4
   2   1   6 10.4280  1.1291   6
   2   1   6 11.3208  0.9902   3
   2   1   6 11.1593  1.1477   2
   3   1   6 777.688  14.789   5
   3   1   6 763.143  16.141   2
   3   1   6 770.295  16.127   4
   3   1   6 761.132  16.157   6
   3   1   6 765.788  14.905   1
   3   1   6 768.197  14.730   3
  -4  -1  -6 434.744   8.892   3
   4   1   6 439.314  10.156   2
   4   1   6 443.879   9.773   6
   4   1   6 427.987   8.906   5
   4   1   6 432.581  10.066   7
  -5  -1  -6 96.3390  3.6394   4
  -5  -1  -6 94.7075  3.2204   3
   5   1   6 96.5201  3.4672   6
   5   1   6 104.023   4.699   7
   5   1   6 94.0725  4.3953   2
   7   1   6 72.4247  5.1993   8
   7   1   6 77.7115  5.8310   7
   8   1   6 30.8998  4.8912   8
   9   1   6 3.81862 4.60372   8
   7  -2  -6 40.0681  5.5764  10
   7  -2  -6 22.7261  5.8234   9
   6  -2  -6 -0.1735  3.7036   9
   6  -2  -6 2.81592 3.98517  10
  -6   2   6 0.85931 2.04665  11
  -6   2   6 0.52500 2.64500  12
   5  -2  -6 211.272   7.756   9
   5  -2  -6 204.187   7.598  10
  -5   2   6 193.932   6.241  11
   4  -2  -6 -0.8190  2.2791   6
   4  -2  -6 0.92929 2.57776   9
  -4   2   6 1.53633 1.95028  11
  -4   2   6 1.27491 2.25337   4
   3  -2  -6 231.847   6.977   9
   3  -2  -6 225.728   6.613   6
  -3   2   6 227.695   6.137  11
  -3   2   6 237.203   6.917   4
   2  -2  -6 623.571  14.157   6
  -2   2   6 645.572  14.489   4
   1  -2  -6 396.245   9.283   6
   1  -2  -6 395.320   8.507   5
  -1   2   6 394.013   9.463   4
  -1   2   6 402.202   8.687   3
   0  -2  -6 1345.94   28.11   6
   0  -2  -6 1366.40   25.73   5
   0   2   6 1367.20   28.41   4
   0   2   6 1370.90   25.98   3
  -1  -2  -6 128.755   3.363   5
   1   2   6 127.516   3.579   6
   1   2   6 126.153   3.591   4
   1   2   6 126.623   3.301   3
   1   2   6 131.125   2.796   1
   2   2   6 2449.94   50.20   4
   2   2   6 2462.05   45.03   1
   2   2   6 2482.03   49.78   6
   2   2   6 2424.97   45.85   3
   2   2   6 2529.97   45.53   5
   2   2   6 2463.93   48.86   2
   3   2   6 539.062  11.983   2
   3   2   6 557.724  10.915   5
   3   2   6 565.544  12.057   4
   3   2   6 553.285  11.932   6
   3   2   6 565.704  10.997   3
   3   2   6 551.816  11.075   1
  -4  -2  -6 57.4133  2.4792   3
   4   2   6 53.1146  3.0398   2
   4   2   6 56.5776  2.3991   6
   4   2   6 54.8974  2.4108   4
   4   2   6 50.7747  2.9919   7
   4   2   6 57.6930  2.1855   5
  -5  -2  -6 276.969   6.972   4
   5   2   6 271.306   6.062   5
   5   2   6 267.152   7.549   2
   5   2   6 274.109   6.656   6
   5   2   6 269.138   7.563   7
  -6  -2  -6 24.9919  2.3513   4
   6   2   6 26.3637  2.3079   9
   6   2   6 27.9754  3.2631   7
   7   2   6 92.5388  5.7222   8
  -8  -2  -6 19.6682  3.5654   7
   8   2   6 42.4507  4.9707   8
   9   2   6 -1.9189  4.7811   8
  10   2   6 23.9176  5.8713   8
   7  -3  -6 33.8871  5.4597  10
   6  -3  -6 151.845   7.490  10
   6  -3  -6 161.971   7.881   9
  -6   3   6 154.827   5.957  12
  -6   3   6 161.079   6.498  11
   5  -3  -6 30.7110  3.8692   9
   5  -3  -6 35.3172  4.1262  10
  -5   3   6 30.8134  3.1649  11
  -5   3   6 33.7171  3.2287  12
   4  -3  -6 36.1861  3.3177   6
   4  -3  -6 37.1992  3.5850   9
  -4   3   6 36.3005  2.8962  11
  -4   3   6 35.0929  3.2961   4
   3  -3  -6 578.285  13.730   6
   3  -3  -6 587.553  13.955   9
  -3   3   6 578.129  13.001  11
  -3   3   6 619.529  14.071   4
   2  -3  -6 138.727   4.748   6
   2  -3  -6 139.091   4.815   9
  -2   3   6 138.477   4.453  11
  -2   3   6 140.746   4.882   4
   1  -3  -6 657.444  14.373   6
   1  -3  -6 643.882  13.151   5
  -1   3   6 656.380  13.320   3
  -1   3   6 646.458  14.531   4
   0  -3  -6 903.630  19.499   6
   0  -3  -6 936.794  17.881   5
   0   3   6 931.189  17.986   3
   0   3   6 916.455  19.633   4
  -1  -3  -6 214.780   4.913   5
   1   3   6 213.781   4.263   1
   1   3   6 210.136   5.315   4
   1   3   6 203.811   4.857   3
  -2  -3  -6 559.684  11.068   5
   2   3   6 561.315  11.773   2
   2   3   6 554.455  12.106   6
   2   3   6 554.340  11.172   3
   2   3   6 557.094  10.853   1
   2   3   6 581.992  12.278   4
   3   3   6 474.453   9.468   5
   3   3   6 467.328  10.552   4
   3   3   6 488.168  10.368   6
   3   3   6 470.241   9.637   1
   3   3   6 469.074   9.621   3
   3   3   6 476.717  10.457   2
  -4  -3  -6 12.3161  1.5289   3
   4   3   6 14.1150  1.4779   4
   4   3   6 11.4048  1.2029   5
   4   3   6 11.4991  1.2906   6
   4   3   6 10.6852  1.7642   2
   4   3   6 10.5881  1.8518   7
  -5  -3  -6 1156.67   24.06   4
   5   3   6 1114.84   23.77   9
   5   3   6 1123.70   21.38   5
   5   3   6 1125.02   24.05   2
  -6  -3  -6 27.4029  3.1298   7
  -6  -3  -6 28.7691  2.6613   4
   6   3   6 26.8687  2.4019   9
   7   3   6 139.025   4.975   9
  -8  -3  -6 100.708   6.608   7
   8   3   6 89.1949  6.6328   8
   9   3   6 1.86215 4.77650   8
   6  -4  -6 53.2367  5.1360   9
   6  -4  -6 70.1379  5.2342  10
  -6   4   6 61.4016  4.3935  11
  -6   4   6 67.6911  4.5331  12
   5  -4  -6 33.9369  4.1384   9
   5  -4  -6 34.9183  4.1881  10
  -5   4   6 33.0264  3.4381  11
  -5   4   6 32.8961  3.4594  12
   4  -4  -6 44.1071  3.7967   9
  -4   4   6 48.3900  3.7734   4
  -4   4   6 48.5525  3.4482  11
   3  -4  -6 301.341   8.462   6
   3  -4  -6 301.947   8.476   9
  -3   4   6 320.438   8.613   4
  -3   4   6 294.937   7.815  11
   2  -4  -6 13.8898  2.1264   6
   2  -4  -6 4.10122 1.92582   9
  -2   4   6 10.5565  1.8258  11
  -2   4   6 8.68968 1.91864   4
   1  -4  -6 421.797  10.035   6
  -1   4   6 430.987  10.155   4
   0  -4  -6 139.864   4.363   6
   0  -4  -6 146.697   4.085   5
   0   4   6 150.486   4.378   4
   0   4   6 141.852   3.968   3
  -1  -4  -6 1095.66   20.78   5
  -1  -4  -6 1062.40   22.65   6
   1   4   6 1088.87   22.84   4
   1   4   6 1091.58   19.98   1
   1   4   6 1092.31   20.86   3
  -2  -4  -6 691.922  13.329   5
   2   4   6 681.124  14.178   2
   2   4   6 680.797  14.747   4
   2   4   6 676.085  13.476   3
   2   4   6 684.178  13.075   1
  -3  -4  -6 4.88763 1.03040   5
   3   4   6 3.75469 1.03010   6
   3   4   6 4.99096 1.21967   1
   3   4   6 5.01100 1.17526   3
   3   4   6 4.13199 1.26639   4
   3   4   6 6.07125 1.32050   2
  -4  -4  -6 2217.69   43.38   7
   4   4   6 2166.14   44.69   6
   4   4   6 2226.53   44.72   2
   4   4   6 2225.77   45.32   9
   4   4   6 2232.02   45.44   4
  -5  -4  -6 133.645   4.692   4
  -5  -4  -6 135.946   5.041   7
   5   4   6 133.706   5.219   2
   5   4   6 135.091   4.478   9
  -6  -4  -6 229.779   7.325   7
  -6  -4  -6 237.857   7.025   4
   6   4   6 232.094   6.736   9
  -7  -4  -6 163.904   6.864   7
   7   4   6 153.182   6.882   8
   7   4   6 151.502   5.832   9
  -8  -4  -6 14.3772  3.7964   7
   8   4   6 17.8570  4.4763   8
 -10  -4  -6 18.7773  5.7964   8
  -7   5   6 21.4203  4.3201  12
  -6   5   6 56.8135  4.5372  11
  -6   5   6 49.3986  4.2856  12
   5  -5  -6 11.2386  3.4991   9
   5  -5  -6 7.90921 3.60576  10
  -5   5   6 14.7934  3.2377  12
  -5   5   6 9.99493 3.07237  11
   4  -5  -6 17.1563  3.2723   9
  -4   5   6 15.0571  2.7577  11
  -4   5   6 20.6719  2.8478  12
   3  -5  -6 278.369   8.068   9
   3  -5  -6 277.171   8.131   6
  -3   5   6 275.489   7.507  11
  -3   5   6 276.895   8.058   4
   2  -5  -6 134.390   4.975   9
   2  -5  -6 129.745   4.797   6
  -2   5   6 125.756   4.849   4
  -2   5   6 130.096   4.538  11
   1  -5  -6 707.686  15.706   9
   1  -5  -6 706.610  15.745   6
  -1   5   6 702.112  15.790   4
  -1   5   6 720.637  15.094  11
   0  -5  -6 37.8033  2.4379   5
   0  -5  -6 39.1700  2.6527   6
   0   5   6 39.3099  2.5538   4
  -1  -5  -6 227.708   5.777   6
  -1  -5  -6 226.678   5.292   5
   1   5   6 230.112   4.653   1
   1   5   6 186.864   4.977   2
   1   5   6 229.274   5.327   3
   1   5   6 228.101   5.788   4
  -2  -5  -6 211.788   4.951   5
  -2  -5  -6 207.783   5.358   6
   2   5   6 207.303   5.138   2
   2   5   6 205.422   4.742   1
   2   5   6 212.172   5.510   4
  -3  -5  -6 396.917   8.083   5
  -3  -5  -6 382.107   8.773   6
   3   5   6 395.629   9.223   4
   3   5   6 400.303   9.057   2
   3   5   6 388.887   8.331   1
  -4  -5  -6 307.298   7.503   7
   4   5   6 304.768   7.553   9
   4   5   6 296.299   7.772   2
   4   5   6 306.044   7.546   4
  -5  -5  -6 2.96781 1.82172   4
  -5  -5  -6 3.33972 1.96392   7
   5   5   6 1.54889 2.14183   2
   5   5   6 3.76404 1.74099   9
  -6  -5  -6 167.905   6.040   7
  -6  -5  -6 170.285   6.011   4
   6   5   6 164.954   5.721   9
  -7  -5  -6 141.074   6.542   7
   7   5   6 141.851   6.768   8
   7   5   6 136.912   5.765   9
   7   5   6 140.887   5.866  10
  -8  -5  -6 16.0102  3.9330   7
   8   5   6 14.1468  3.3636  10
   8   5   6 15.7599  3.4414   9
  -9  -5  -6 173.707   8.839   8
 -10  -5  -6 10.1230  3.8151   8
  -7   6   6 43.5633  4.7622  12
  -6   6   6 53.9363  4.6249  12
   5  -6  -6 7.49884 3.65251  10
  -5   6   6 10.2800  3.2821  11
  -5   6   6 4.59331 3.23337  12
   4  -6  -6 455.176  12.060   9
  -4   6   6 439.337  11.249  11
  -4   6   6 447.959  10.717  12
   3  -6  -6 26.9707  3.1199   9
  -3   6   6 26.8865  2.9560   4
  -3   6   6 27.7090  2.9833  11
   2  -6  -6 409.975  10.328   9
   2  -6  -6 418.587  10.378   6
  -2   6   6 411.573  10.256   4
  -2   6   6 393.180   9.768  11
   1  -6  -6 731.648  16.220   9
   1  -6  -6 730.209  16.311   6
  -1   6   6 718.442  16.267   4
  -1   6   6 736.557  15.641  11
   0  -6  -6 2.22488 1.52960   9
   0  -6  -6 1.61939 1.51707   6
   0   6   6 0.61697 1.52804  11
   0   6   6 0.46169 1.36119   4
   0   6   6 1.15960 0.80119   1
  -1  -6  -6 264.900   6.628   6
  -1  -6  -6 249.722   6.001   5
   1   6   6 256.680   6.616   4
   1   6   6 259.103   5.480   1
  -2  -6  -6 125.215   3.549   5
  -2  -6  -6 127.134   3.871   6
   2   6   6 123.717   3.765   2
   2   6   6 124.437   4.022   4
   2   6   6 120.790   3.425   1
   2   6   6 122.300   3.850   9
  -3  -6  -6 87.6388  3.1151   6
  -3  -6  -6 87.5144  2.8641   5
   3   6   6 93.9352  3.5021   9
   3   6   6 85.0130  3.4708   4
   3   6   6 92.0167  3.2791   1
   3   6   6 95.7706  3.5914   2
  -4  -6  -6 703.679  14.710   7
   4   6   6 677.339  15.176   9
   4   6   6 690.332  15.303   2
   4   6   6 676.652  15.238   4
  -5  -6  -6 1.80752 2.09809   7
   5   6   6 2.29644 2.28269   2
   5   6   6 0.97722 1.76373   9
  -6  -6  -6 584.775  13.630   7
  -6  -6  -6 565.834  14.011   8
   6   6   6 571.365  13.530   9
  -7  -6  -6 1.52176 3.68947   8
  -7  -6  -6 2.27529 3.12602   7
   7   6   6 4.51460 2.73826  10
   7   6   6 -0.1856  2.3879   9
  -8  -6  -6 31.8828  4.3763   7
  -8  -6  -6 34.2214  4.9442   8
   8   6   6 37.4615  3.9762  10
   8   6   6 34.8903  3.8858   9
  -9  -6  -6 61.4440  5.9669   8
   9   6   6 44.4433  4.6235  10
 -10  -6  -6 3.69035 4.60962   8
  -7   7   6 1.66753 4.01479  12
  -6   7   6 26.2962  4.1269  12
  -5   7   6 6.22577 3.23630  12
  -5   7   6 0.58260 3.05834  11
   4  -7  -6 170.548   6.959  10
  -4   7   6 164.498   6.123  12
  -4   7   6 175.205   6.584  11
   3  -7  -6 21.1737  3.1846   9
  -3   7   6 22.0971  2.9363  12
  -3   7   6 22.3679  2.9764  11
  -3   7   6 20.3471  2.9165   4
   2  -7  -6 473.219  11.757   6
   2  -7  -6 466.764  11.748   9
  -2   7   6 479.138  11.636   4
   1  -7  -6 26.1533  2.6176   9
   1  -7  -6 22.6284  2.6061   6
  -1   7   6 26.3505  2.5151   4
  -1   7   6 36.2422  2.8219  11
   0  -7  -6 137.658   4.739   6
   0  -7  -6 139.985   4.681   9
   0   7   6 138.182   4.709   4
   0   7   6 142.314   4.778  11
  -1  -7  -6 562.203  12.435   6
   1   7   6 551.716  10.934   1
   1   7   6 545.830  12.591   4
  -2  -7  -6 1.99834 1.21843   5
  -2  -7  -6 0.82241 1.29100   6
   2   7   6 1.66999 1.40705   4
   2   7   6 0.97099 1.34595   2
   2   7   6 0.15873 1.41067   9
   2   7   6 0.04586 1.16029   1
  -3  -7  -6 1648.84   30.77   5
   3   7   6 1646.46   33.72   2
   3   7   6 1653.87   34.47   4
  -4  -7  -6 138.455   4.667   7
   4   7   6 138.727   4.740   4
   4   7   6 139.176   4.720   9
   4   7   6 134.420   5.083   2
  -5  -7  -6 468.090  11.113   7
   5   7   6 461.066  11.215   9
   5   7   6 465.274  11.753   2
  -6  -7  -6 120.501   5.920   8
  -6  -7  -6 127.174   5.768   7
   6   7   6 123.469   5.222   9
   6   7   6 130.116   5.065  10
  -7  -7  -6 4.57062 3.09959   7
  -7  -7  -6 0.72286 3.34504   8
   7   7   6 4.52383 2.95524  10
   7   7   6 5.70601 2.66617   9
  -8  -7  -6 173.400   7.984   8
  -8  -7  -6 174.489   7.673   7
   8   7   6 179.077   7.332  10
   8   7   6 174.719   7.182   9
  -9  -7  -6 32.3230  5.5400   8
   9   7   6 36.4600  4.6240  10
 -10  -7  -6 21.5592  5.7238   8
  -6   8   6 51.2403  5.0790  12
  -5   8   6 242.335   8.339  12
  -4   8   6 13.2189  3.4761  12
  -4   8   6 14.5246  3.4592  11
   3  -8  -6 132.068   5.977   9
  -3   8   6 133.601   5.773  11
  -3   8   6 132.917   5.390  12
   2  -8  -6 299.640   8.676   9
  -2   8   6 311.599   8.510  11
  -2   8   6 306.423   8.648   4
  -2   8   6 320.370   8.141  12
   1  -8  -6 7.15403 2.38595   6
   1  -8  -6 4.33279 2.18302   9
  -1   8   6 6.76959 2.14421   4
  -1   8   6 4.05525 2.16543  11
   0  -8  -6 671.604  15.112   9
   0  -8  -6 673.154  15.149   6
   0   8   6 681.973  14.798  11
   0   8   6 668.411  15.230   4
  -1  -8  -6 420.536   9.706   6
   1   8   6 362.652   9.161   2
   1   8   6 415.082   9.870   4
   1   8   6 410.110   9.602  11
   1   8   6 418.236   8.601   1
  -2  -8  -6 190.774   4.800   5
  -2  -8  -6 191.566   5.286   6
   2   8   6 194.703   5.070   1
   2   8   6 193.598   5.489   2
   2   8   6 184.784   5.493   9
   2   8   6 183.074   5.603   4
  -3  -8  -6 476.611  10.486   7
   3   8   6 479.412  11.153   9
   3   8   6 468.017  11.204   2
   3   8   6 478.839  11.258   4
  -4  -8  -6 3.52173 1.93128   7
   4   8   6 7.49906 1.93496   4
   4   8   6 8.52498 2.28361   2
  -5  -8  -6 192.104   6.237   7
   5   8   6 192.335   6.959   2
   5   8   6 193.970   6.239   9
  -6  -8  -6 81.7662  5.1226   7
  -6  -8  -6 74.5224  5.3769   8
   6   8   6 83.9619  4.6730   9
   6   8   6 79.7917  4.4865  10
  -7  -8  -6 4.71582 3.71996   8
  -7  -8  -6 1.66564 3.22504   7
   7   8   6 0.98919 2.83460   9
   7   8   6 2.31703 2.78321  10
  -8  -8  -6 177.104   8.599   8
   8   8   6 173.498   7.510   9
   8   8   6 179.754   7.497  10
  -9  -8  -6 6.18287 4.94317   8
   9   8   6 10.4243  4.2540  10
  10   8   6 0.31826 2.48687  10
  -6   9   6 9.19005 4.32043  12
  -5   9   6 3.24245 3.54893  12
  -4   9   6 5.73701 3.43074  11
  -4   9   6 3.08613 3.42092  12
   3  -9  -6 26.6446  3.2797  10
  -3   9   6 41.3995  3.3492  12
  -3   9   6 44.9421  3.4791  11
   2  -9  -6 24.7349  3.2106   9
  -2   9   6 18.6276  3.1744  11
  -2   9   6 17.8844  3.0364  12
   1  -9  -6 57.6341  4.2953   9
  -1   9   6 51.8265  3.8889   4
  -1   9   6 58.2409  3.8237  11
   0  -9  -6 299.654   8.090   9
   0  -9  -6 299.040   8.174   6
   0   9   6 294.966   8.057   4
   0   9   6 301.481   8.020  11
  -1  -9  -6 97.7788  4.0404   6
   1   9   6 94.1936  4.1722   4
   1   9   6 79.2192  3.3808   1
   1   9   6 103.508   4.315  11
  -2  -9  -6 715.131  15.564   6
   2   9   6 700.350  16.091   4
   2   9   6 723.849  15.939   9
   2   9   6 727.039  15.862   2
  -3  -9  -6 31.2003  2.3790   7
   3   9   6 27.2547  2.5201   4
   3   9   6 23.6789  2.3656   9
   3   9   6 26.4996  2.7287   2
  -4  -9  -6 95.9317  4.2155   7
   4   9   6 84.8302  4.8515   2
   4   9   6 93.0782  4.2976   9
  -5  -9  -6 553.320  12.876   7
  -6  -9  -6 50.0160  3.9813   7
  -6  -9  -6 48.1100  4.1023   8
   6   9   6 49.1195  3.7460  10
   6   9   6 46.0653  3.6247   9
  -7  -9  -6 385.252  11.419   8
  -7  -9  -6 391.910  11.113   7
   7   9   6 391.439  11.062   9
   7   9   6 391.488  10.641  10
  -8  -9  -6 35.0207  4.8970   8
   8   9   6 42.4576  4.5694  10
  -9  -9  -6 102.269   7.127   8
   9   9   6 103.395   7.358  10
  10   9   6 9.49264 4.20535  10
  -5  10   6 32.9238  4.7121  12
  -4  10   6 4.93078 3.59339  12
  -3  10   6 126.063   6.199  11
  -3  10   6 121.722   5.684  12
   2 -10  -6 69.3689  5.2235  10
  -2  10   6 71.5663  4.8210  12
  -2  10   6 66.1412  4.6117  11
   1 -10  -6 235.425   7.456   9
  -1  10   6 232.000   7.353  11
  -1  10   6 229.228   6.900  12
   0 -10  -6 345.830   9.157   9
   0 -10  -6 342.085   9.095   6
   0  10   6 348.206   9.083  11
   0  10   6 329.891   9.025   4
  -1 -10  -6 126.447   4.867   6
  -1 -10  -6 128.404   4.961   9
   1  10   6 120.324   4.936   4
   1  10   6 133.121   5.155  11
  -2 -10  -6 73.2639  3.5467   7
   2  10   6 70.4388  4.0759   4
   2  10   6 75.5647  4.3937   2
   2  10   6 80.5578  4.0170  11
   2  10   6 73.5952  3.8484   9
  -3 -10  -6 346.651   8.608   7
   3  10   6 340.863   9.461   2
   3  10   6 355.808   9.014   9
  -4 -10  -6 226.610   6.604   7
   4  10   6 225.521   6.852   9
   4  10   6 225.953   6.761  10
   4  10   6 219.521   7.585   2
  -5 -10  -6 304.857   8.439   7
  -5 -10  -6 291.900   8.485   8
   5  10   6 306.962   8.578   9
   5  10   6 293.777   8.243  10
  -6 -10  -6 2.60553 2.99375   7
  -6 -10  -6 2.26363 3.30064   8
   6  10   6 -0.3691  2.6380  10
   6  10   6 5.03683 2.75963   9
  -7 -10  -6 13.5626  4.1395   8
  -7 -10  -6 13.6748  3.6349   7
   7  10   6 12.2972  3.2488   9
   7  10   6 19.1179  3.6244  10
  -8 -10  -6 7.26510 4.59840   8
   8  10   6 9.19223 3.88804  10
  -9 -10  -6 14.8736  5.3417   8
   9  10   6 11.7660  4.3567  10
  -5  11   6 17.4060  4.5080  12
  -4  11   6 18.3909  4.0400  12
  -3  11   6 62.0534  4.9685  12
  -2  11   6 29.1487  3.8584  12
  -2  11   6 27.7123  3.8766  11
   1 -11  -6 166.507   6.476  10
   1 -11  -6 172.589   6.625   9
  -1  11   6 171.853   6.180  12
  -1  11   6 166.107   6.759  11
   0 -11  -6 103.319   5.047   9
   0  11   6 108.548   4.845  12
   0  11   6 106.857   5.153  11
  -1 -11  -6 146.896   5.428   6
  -1 -11  -6 153.217   5.591   9
   1  11   6 141.275   5.750  11
   2  11   6 233.258   7.277   2
  -3 -11  -6 1.90645 2.18960   7
   3  11   6 1.01082 2.69061   2
   3  11   6 0.05606 2.09422   9
   3  11   6 0.47469 2.12608  10
  -4 -11  -6 547.735  12.724   7
   4  11   6 543.519  12.843  10
   4  11   6 553.956  13.319   9
  -5 -11  -6 127.766   5.611   8
  -5 -11  -6 124.743   5.817   7
   5  11   6 125.838   5.623   9
   5  11   6 123.832   5.719  10
  -6 -11  -6 100.488   5.891   7
  -6 -11  -6 108.841   5.968   8
   6  11   6 107.061   5.594   9
   6  11   6 103.607   5.332  10
  -7 -11  -6 212.641   8.180   7
  -7 -11  -6 215.874   8.573   8
   7  11   6 206.108   7.583  10
   7  11   6 177.969   7.834   9
  -8 -11  -6 7.77840 4.38337   8
   8  11   6 10.6140  4.0414  10
  -9 -11  -6 15.8947  5.2687   8
   9  11   6 15.9497  4.6062  10
  -4  12   6 -0.5926  0.9492  12
  -3  12   6 37.3412  4.5463  12
  -2  12   6 70.3666  5.1829  11
  -2  12   6 74.9300  5.1517  12
  -1  12   6 162.574   6.310  12
  -1  12   6 164.109   6.775  11
   0 -12  -6 57.5812  4.1315   9
   0  12   6 62.8128  4.3096  12
   0  12   6 57.8633  4.3532  11
  -1 -12  -6 73.5278  4.7063   9
   1  12   6 82.8192  5.0970  11
   1  12   6 82.0413  4.7064  10
   2  12   6 130.579   5.258  10
   2  12   6 131.408   5.451   9
   3  12   6 172.071   6.079   9
   3  12   6 172.768   6.065  10
  -4 -12  -6 291.382   8.587   8
  -4 -12  -6 287.835   8.496   7
   4  12   6 294.556   8.569   9
   4  12   6 296.007   8.403  10
  -5 -12  -6 1.90341 3.03206   7
  -5 -12  -6 0.24951 3.30510   8
   5  12   6 0.52670 2.58551   9
   5  12   6 -2.5722  2.6392  10
  -6 -12  -6 156.917   7.025   8
  -6 -12  -6 174.634   7.097   7
   6  12   6 174.072   7.071  10
   6  12   6 165.859   6.887   9
  -7 -12  -6 121.968   7.580   8
  -8 -12  -6 16.0485  5.1065   8
   8  12   6 12.2854  4.2707  10
  -9 -12  -6 175.376   9.748   8
   9  12   6 174.783   8.949  10
  -4  13   6 62.2152  5.5967  12
  -3  13   6 2.68933 3.85156  12
  -2  13   6 12.0380  3.9434  12
  -1  13   6 20.7886  3.9782  11
  -1  13   6 28.1333  4.0870  12
   0 -13  -6 3.12595 3.17937  10
   0  13   6 0.59473 3.10960  12
   0  13   6 0.29874 3.03065  11
  -1 -13  -6 233.524   7.718   9
   1  13   6 225.733   7.343  10
   2  13   6 52.1174  3.8388  10
   3  13   6 217.912   7.137   9
   3  13   6 208.623   6.990  10
  -4 -13  -6 173.612   6.883   8
  -4 -13  -6 189.595   6.844   7
   4  13   6 174.566   6.612   9
   4  13   6 175.876   6.419  10
  -5 -13  -6 100.156   6.206   8
  -5 -13  -6 103.133   5.896   7
   5  13   6 91.1700  5.7179   9
   5  13   6 88.9204  5.7252  10
  -6 -13  -6 320.153   9.996   7
  -6 -13  -6 321.188  10.379   8
   6  13   6 318.202   9.625  10
  -7 -13  -6 -0.1871  4.4049   8
   7  13   6 5.72012 3.87209  10
  -8 -13  -6 53.8074  5.9757   8
   8  13   6 26.5647  3.9627  10
  -3  14   6 4.79198 4.27641  12
  -2  14   6 48.2591  5.0641  12
  -1  14   6 6.10337 3.51926  12
   0  14   6 51.2015  4.9161  11
   0  14   6 58.6150  4.7474  12
   1  14   6 121.483   5.526  10
  -2 -14  -6 12.7639  3.4631   9
   2  14   6 11.6894  3.0773  10
   3  14   6 197.690   6.970  10
   3  14   6 199.288   7.047   9
  -4 -14  -6 46.7515  4.4050   8
   4  14   6 45.1676  3.9378  10
   4  14   6 46.6618  3.8885   9
  -5 -14  -6 86.7441  6.1403   7
  -5 -14  -6 69.8963  5.3304   8
   5  14   6 69.0810  4.7419  10
  -6 -14  -6 22.9772  4.7262   8
   6  14   6 14.1535  3.8450  10
  -7 -14  -6 25.8656  5.1824   8
   7  14   6 28.1387  4.5225  10
  -8 -14  -6 192.765   9.769   8
   8  14   6 201.902   9.055  10
  -2  15   6 76.4287  5.7943  12
  -1  15   6 5.81222 3.95816  12
   0  15   6 74.3631  5.4347  12
  -2 -15  -6 26.5470  3.7138   9
   2  15   6 41.1648  4.1130  10
   3  15   6 49.1207  4.1076  10
   3  15   6 44.5480  4.0780   9
   4  15   6 54.0578  4.3585  10
  -5 -15  -6 88.4994  5.9762   8
   5  15   6 89.4743  5.6707  10
  -6 -15  -6 163.359   8.468   8
   6  15   6 158.187   7.177  10
  -7 -15  -6 34.7673  5.6250   8
   7  15   6 44.6132  4.9754  10
  -1  16   6 3.83789 2.90045  12
   3  16   6 82.2636  5.2890  10
   4  16   6 48.4395  4.4517  10
   5  16   6 144.026   7.023  10
  -6 -16  -6 -0.1447  4.5849   8
   6  16   6 2.71569 3.93848  10
  -7 -16  -6 137.593   8.633   8
   7  16   6 112.242   6.907  10
   4  17   6 59.1435  4.8719  10
   5  17   6 15.2052  4.0486  10
   6  17   6 3.08499 3.82711  10
  -4 -16   7 11.6810  5.6235   8
  -3 -16   7 12.9214  5.6241   8
  -2 -16   7 1.18597 5.46998   8
  -1 -16   7 1.44582 2.22818   8
   0 -16   7 48.2460  6.3334   8
   1 -16   7 0.62319 5.13608   8
  -5 -15   7 31.3802  5.7508   8
  -4 -15   7 41.9897  5.8546   8
  -3 -15   7 99.5658  7.3730   8
  -2 -15   7 17.2702  5.5451   8
  -1 -15   7 50.0111  5.9606   8
   0 -15   7 70.6136  6.4629   8
  -1  15  -7 40.1098  4.1765  12
  -2  15  -7 86.5582  5.6755  12
   2 -15   7 90.2154  6.9292   8
  -6 -14   7 114.247   8.678   8
  -5 -14   7 7.60954 4.83228   8
  -4 -14   7 15.6411  5.0420   8
  -3 -14   7 -1.6869  4.6740   8
  -2 -14   7 0.33963 4.69508   8
  -1 -14   7 37.7080  5.6309   8
   0 -14   7 1.03539 1.80979   8
  -1  14  -7 32.0342  3.8222  12
   1 -14   7 35.4714  5.4429   8
  -2  14  -7 1.93455 3.61648  12
   2 -14   7 6.99640 4.80569   8
  -3  14  -7 0.24554 3.71584  12
   3 -14   7 3.59314 4.66982   8
   7  13  -7 78.1229  6.2187  10
   6  13  -7 28.8524  4.9813  10
  -6 -13   7 21.7685  4.9572   8
  -5 -13   7 32.7218  5.2401   8
  -4 -13   7 146.950   7.847   8
  -3 -13   7 24.0389  4.6369   8
  -3 -13   7 17.4661  4.2212   7
  -2 -13   7 64.0620  5.3799   7
  -2 -13   7 71.4790  5.8537   8
  -1 -13   7 127.020   8.204   8
  -1 -13   7 131.632   7.550   7
   0  13  -7 2.37494 2.73655  12
   0 -13   7 0.98645 3.95255   7
   0 -13   7 -0.6226  4.0766   8
  -1  13  -7 106.828   5.685  11
  -1  13  -7 112.284   5.329  12
   1 -13   7 114.030   7.851   8
  -2  13  -7 7.38500 3.08855  12
   2 -13   7 3.70813 4.54441   8
  -3  13  -7 22.5493  3.9378  12
   3 -13   7 22.9562  4.9178   8
  -4  13  -7 10.8154  3.8855  12
   4 -13   7 5.81362 4.97179   8
   7  12  -7 11.5492  4.9090  10
   6  12  -7 6.64457 4.29980  10
  -6 -12   7 0.27808 4.20326   8
   5  12  -7 44.7848  4.6189  10
  -5 -12   7 44.8842  5.2351   8
  -4 -12   7 216.646   8.881   7
  -4 -12   7 225.028   9.181   8
  -3 -12   7 1.47191 3.59019   7
  -3 -12   7 -1.1899  3.7252   8
  -2 -12   7 77.2970  5.4654   7
  -2 -12   7 85.3219  5.8997   8
  -1 -12   7 98.6315  7.2397   8
  -1 -12   7 107.074   6.683   7
   0  12  -7 74.4039  4.3580  11
   0  12  -7 75.2771  4.3025  12
   0 -12   7 84.6433  5.5761   7
   0 -12   7 81.3313  5.7532   8
  -1  12  -7 33.6690  3.2639  11
  -1  12  -7 38.2179  3.6119  12
  -2  12  -7 1.67372 2.78397  12
  -2  12  -7 0.54258 2.70085  11
   2 -12   7 -1.8673  3.9521   8
   2 -12   7 -0.2514  3.4196   7
  -3  12  -7 17.5017  3.5142  12
   3 -12   7 24.0302  4.7444   8
  -4  12  -7 -1.7292  3.6058  12
   4 -12   7 -1.2226  4.5319   8
  -5  12  -7 10.7700  4.0144  12
   5 -12   7 13.7131  5.1098   8
   7  11  -7 100.733   7.103  10
   6  11  -7 22.9473  4.7987  10
  -6 -11   7 32.2242  4.8995   8
   5  11  -7 372.277  11.142   9
   5  11  -7 371.248  10.999  10
  -5 -11   7 369.316  11.343   7
  -5 -11   7 363.602  11.391   8
   4  11  -7 0.26232 2.93820  10
  -4 -11   7 1.17524 3.40790   7
  -4 -11   7 3.04536 3.82758   8
  -3 -11   7 88.4901  5.9846   8
  -3 -11   7 84.1672  6.1071   7
  -2 -11   7 243.269   8.542   8
  -2 -11   7 244.520   8.220   7
  -1 -11   7 24.8334  3.8516   7
  -1 -11   7 25.5856  4.2548   8
   0  11  -7 341.703   8.324  12
   0  11  -7 325.565   8.668  11
   0 -11   7 344.811  10.247   7
   0 -11   7 337.008  10.577   8
  -1  11  -7 89.3886  4.6356  11
  -1  11  -7 94.6578  4.6395  12
   1 -11   7 92.9109  6.6426   8
   1 -11   7 89.1466  6.2153   7
  -2  11  -7 29.3490  3.3909  12
  -2  11  -7 32.4216  3.3044  11
   2 -11   7 29.7508  4.6274   8
   2 -11   7 33.9151  4.2456   7
  -3  11  -7 40.5274  3.9065  11
  -3  11  -7 40.7307  3.7482  12
   3 -11   7 41.9966  4.9564   8
   3 -11   7 39.4256  4.5968   7
  -4  11  -7 23.0513  3.5872  12
   4 -11   7 16.2398  4.7202   8
  -5  11  -7 12.3335  3.7843  12
   5 -11   7 24.4481  5.1629   8
   6 -11   7 10.7443  4.4207   8
   7  10  -7 2.87971 4.99353  10
   6  10  -7 7.23298 4.41702  10
  -6 -10   7 5.92451 3.79059   8
  -6 -10   7 6.85005 3.65472   7
   5  10  -7 9.46626 3.87425  10
   5  10  -7 8.07091 3.46516   9
  -5 -10   7 13.3575  3.8832   8
  -5 -10   7 15.9522  3.7127   7
   4  10  -7 -1.6355  2.6699   9
   4  10  -7 -1.2450  2.9754  10
  -4 -10   7 0.00432 3.33176   8
  -4 -10   7 0.49688 3.16006   7
  -3 -10   7 76.3217  5.1202   8
  -3 -10   7 75.7629  5.6056   7
  -2 -10   7 181.462   7.084   7
  -2 -10   7 177.565   7.342   8
   1  10  -7 101.537   4.135  11
  -1 -10   7 104.069   4.514   6
  -1 -10   7 104.757   5.927   8
  -1 -10   7 101.797   5.493   7
   0  10  -7 203.827   6.167  11
   0 -10   7 197.029   7.849   8
   0 -10   7 212.100   7.629   7
  -1  10  -7 16.7591  2.6015  11
  -1  10  -7 18.7114  2.6631  12
   1 -10   7 16.0803  3.3440   7
   1 -10   7 16.9639  3.7591   8
  -3  10  -7 30.5255  3.3459  12
  -3  10  -7 30.2266  3.4333  11
   3 -10   7 31.4915  4.3825   8
   3 -10   7 34.4020  4.0897   7
  -4  10  -7 1.03379 1.67613  12
  -4  10  -7 3.47285 2.01377  11
   4 -10   7 9.36687 3.61563   7
   4 -10   7 8.25817 4.01527   8
  -5  10  -7 61.1277  4.7985  12
   5 -10   7 70.4612  5.9530   8
  -6  10  -7 5.77905 3.89432  12
   6 -10   7 -0.8782  4.5880   8
   8   9  -7 91.6743  7.5527  10
   7   9  -7 19.6436  5.3032  10
   6   9  -7 87.1616  6.0559  10
   6   9  -7 68.4604  5.4897   9
  -6  -9   7 83.5516  5.8659   8
   5   9  -7 32.8098  3.9269   9
   5   9  -7 38.2118  4.2664  10
  -5  -9   7 39.3382  4.1737   8
  -5  -9   7 38.8326  3.9675   7
   4   9  -7 -0.1643  2.8472  10
   4   9  -7 1.08070 2.62999   9
  -4  -9   7 1.08979 2.97659   7
  -4  -9   7 1.46180 3.09804   8
   3   9  -7 348.166   9.382   9
  -3  -9   7 345.655   9.896   4
  -3  -9   7 345.536  10.116   8
  -3  -9   7 366.616   9.965   7
   2   9  -7 2.24975 1.64381  11
  -2  -9   7 12.8497  2.5137   4
  -2  -9   7 6.28002 2.82548   7
   1   9  -7 75.2197  3.4858  11
  -1  -9   7 76.1672  3.8410   6
  -1  -9   7 82.1731  4.8038   7
   0   9  -7 61.2546  3.3286  11
   0  -9   7 60.7775  3.7966   6
   0  -9   7 71.8800  5.0830   7
  -1   9  -7 95.1751  4.0941  11
   1  -9   7 92.4392  5.5363   7
   1  -9   7 84.8185  5.8326   8
  -2   9  -7 103.529   4.457  11
  -2   9  -7 95.9237  4.1015  12
   2  -9   7 94.7610  6.1815   8
   2  -9   7 96.8796  5.7796   7
  -3   9  -7 40.5066  3.4236  12
  -3   9  -7 38.4338  3.3522  11
   3  -9   7 41.4832  4.0975   7
   3  -9   7 42.9365  4.3807   8
  -4   9  -7 34.1083  3.5570  12
  -4   9  -7 31.7847  3.4020  11
   4  -9   7 37.5693  4.5138   8
   4  -9   7 39.2954  4.2948   7
  -5   9  -7 11.5988  3.1680  12
   5  -9   7 11.5920  4.4532   8
  -6   9  -7 2.14450 3.55769  12
   6  -9   7 1.57043 4.67644   8
  -7   9  -7 2.86550 3.98444  12
   7  -9   7 4.47554 4.92661   8
   8   8  -7 40.8611  6.5220  10
   7   8  -7 -0.1707  4.8043  10
   6   8  -7 119.795   7.631  10
   6   8  -7 112.718   7.321   9
   5   8  -7 84.3274  5.9604   9
   5   8  -7 84.7222  6.0804  10
  -5  -8   7 85.0265  5.3521   8
  -5  -8   7 88.3636  5.3907   7
   4   8  -7 102.821   5.467  10
   4   8  -7 103.877   5.452   9
  -4  -8   7 107.221   5.372   7
   3   8  -7 312.057   8.701   9
   3   8  -7 315.022   8.764   2
  -3  -8   7 322.264   8.951   7
  -3  -8   7 315.678   9.009   4
   2   8  -7 21.0030  2.7426   2
   2   8  -7 18.2801  2.2813   9
   2   8  -7 18.2642  1.9872  11
  -2  -8   7 16.4442  2.1201   6
  -2  -8   7 17.7796  2.9307   7
  -2  -8   7 14.7721  2.4138   4
   1   8  -7 522.694  12.316   2
   1   8  -7 493.385  11.176  11
  -1  -8   7 522.613  12.289   7
  -1  -8   7 508.806  11.773   6
   0   8  -7 135.002   5.246   2
   0   8  -7 130.274   4.451  11
   0  -8   7 136.519   5.613   7
   0  -8   7 128.119   4.642   6
  -1   8  -7 435.220   9.820  11
  -1   8  -7 413.889  10.664   2
   1  -8   7 411.463  10.274   6
   1  -8   7 407.205  10.613   7
  -2   8  -7 301.572   7.868  11
   2  -8   7 293.484   8.919   8
   2  -8   7 298.772   8.868   7
  -3   8  -7 12.7995  1.9094  11
  -3   8  -7 12.1124  1.9150  12
  -4   8  -7 93.2434  4.4507  12
  -4   8  -7 95.1983  4.6840  11
   4  -8   7 97.4299  6.0291   8
   4  -8   7 104.822   5.811   7
  -5   8  -7 30.9233  3.4308  11
  -5   8  -7 29.5566  3.3896  12
   5  -8   7 31.2826  4.6844   8
   5  -8   7 28.1413  4.2687   7
  -6   8  -7 1.82563 3.38918  12
   6  -8   7 3.34727 4.58617   8
  -7   8  -7 41.1824  4.6319  12
   7  -8   7 43.3732  5.8559   8
   8   7  -7 26.1535  5.9619  10
   7   7  -7 46.1662  5.9196  10
   6   7  -7 45.3829  5.0648  10
   6   7  -7 50.7296  5.0064   9
   5   7  -7 -0.9095  3.1601   9
   5   7  -7 -0.8334  3.1001  10
  -5  -7   7 1.68300 2.63260   8
  -5  -7   7 2.05035 2.56152   7
   4   7  -7 219.443   7.438   9
   4   7  -7 213.668   7.124  10
   4   7  -7 225.843   7.085   2
  -4  -7   7 233.053   7.131   7
   3   7  -7 180.639   6.000   2
   3   7  -7 171.395   6.035   9
  -3  -7   7 182.851   6.346   4
  -3  -7   7 181.160   6.284   7
   2   7  -7 351.853   8.919   9
   2   7  -7 370.322   9.106   2
   2   7  -7 343.334   8.126  11
  -2  -7   7 366.699   9.277   7
  -2  -7   7 356.184   9.347   4
  -2  -7   7 354.047   8.629   6
   1   7  -7 107.459   3.734  11
   1   7  -7 107.948   4.372   2
  -1  -7   7 103.134   3.894   6
  -1  -7   7 109.852   3.964   3
  -1  -7   7 105.851   4.403   4
  -1  -7   7 99.9658  4.7351   7
   0   7  -7 60.3692  3.0948  11
   0   7  -7 65.9799  3.6765   2
   0  -7   7 61.1748  4.0673   7
   0  -7   7 58.7789  3.3040   6
  -1   7  -7 37.9528  2.7656  11
  -1   7  -7 36.7975  2.9772   2
   1  -7   7 37.4885  3.1861   7
   1  -7   7 34.5128  2.6519   6
  -2   7  -7 121.444   4.310  11
  -2   7  -7 117.525   5.116   2
   2  -7   7 117.918   5.397   7
   2  -7   7 115.549   4.759   6
  -3   7  -7 47.4794  3.4924  11
  -3   7  -7 42.7329  2.9256  12
   3  -7   7 46.6603  3.9652   8
   3  -7   7 52.5554  3.8566   7
  -4   7  -7 106.085   4.574  11
  -4   7  -7 106.659   4.659  12
   4  -7   7 99.2664  5.8380   8
   4  -7   7 106.632   5.946   7
  -5   7  -7 14.0043  2.8344  11
  -5   7  -7 10.8761  2.9323  12
   5  -7   7 11.2154  3.5092   7
   5  -7   7 11.8874  3.6939   8
  -6   7  -7 109.758   5.565  12
   6  -7   7 115.682   7.206   8
  -7   7  -7 14.4102  3.8042  12
   7  -7   7 20.1065  5.1991   8
  -8   7  -7 2.64497 3.96759  12
   8   6  -7 -1.0370  5.6491  10
   7   6  -7 63.7046  6.3182  10
   6   6  -7 94.4583  6.9376   9
   6   6  -7 94.3959  6.6160  10
   5   6  -7 71.9624  4.9738  10
   5   6  -7 82.4148  5.7910   9
  -5  -6   7 44.4699  3.2398   7
   4   6  -7 545.718  13.804   9
   4   6  -7 567.482  13.024   2
  -4  -6   7 557.915  12.801   7
   3   6  -7 1.96385 1.95541   2
   3   6  -7 2.79064 2.14746   9
  -3  -6   7 2.12922 2.11175   7
  -3  -6   7 0.72432 2.12122   4
   2   6  -7 117.323   4.485   9
   2   6  -7 124.091   4.440   2
  -2  -6   7 117.966   4.813   4
  -2  -6   7 121.990   4.870   7
  -2  -6   7 119.880   4.077   6
   1   6  -7 588.157  12.594  11
   1   6  -7 598.393  13.296   2
  -1  -6   7 589.422  12.474   3
  -1  -6   7 601.886  13.292   7
  -1  -6   7 592.422  13.178   6
  -1  -6   7 600.766  13.701   4
   0   6  -7 84.5420  3.1661  11
   0   6  -7 82.9042  3.6934   2
   0  -6   7 78.6838  3.9957   7
   0  -6   7 78.3731  3.3874   6
   0  -6   7 74.9109  2.9962   3
  -1   6  -7 836.434  17.111  11
  -1   6  -7 834.143  17.986   2
   1  -6   7 816.688  17.920   6
   1  -6   7 820.608  17.768   7
  -2   6  -7 4.85539 1.63704  11
  -2   6  -7 3.72817 1.97500   2
   2  -6   7 6.21879 2.30320   7
   2  -6   7 4.38913 1.84445   6
  -3   6  -7 679.392  15.927   2
  -3   6  -7 672.618  14.598  11
   3  -6   7 676.677  15.454   7
   3  -6   7 680.885  15.899   6
  -4   6  -7 270.997   7.027  12
  -4   6  -7 278.338   7.421  11
  -5   6  -7 87.1658  4.2108  12
  -5   6  -7 81.7069  4.3692  11
   5  -6   7 87.1272  5.8705   8
   5  -6   7 95.6471  5.8988   7
  -6   6  -7 92.6632  4.7030  12
  -6   6  -7 103.197   5.450  11
   6  -6   7 108.376   7.315   8
   6  -6   7 102.242   6.841   7
  -7   6  -7 0.91424 3.27540  12
   7  -6   7 2.75481 4.59469   8
  -8   6  -7 1.58308 3.75836  12
   8  -6   7 3.32031 5.17125   8
   8   5  -7 -0.0420  5.7171  10
   6   5  -7 31.0737  4.5211   9
   6   5  -7 32.9028  4.6638  10
   5   5  -7 58.3951  4.6639  10
   5   5  -7 55.9684  4.5742   9
   4   5  -7 145.138   6.120   9
   4   5  -7 154.436   5.219   2
  -4  -5   7 147.424   5.228   7
   3   5  -7 14.4791  2.4222   9
   3   5  -7 14.4081  2.0188   2
  -3  -5   7 16.5698  2.5327   4
  -3  -5   7 15.5967  2.2470   7
   2   5  -7 238.866   6.186   2
   2   5  -7 222.066   6.428   9
  -2  -5   7 237.193   6.852   4
  -2  -5   7 232.663   6.151   6
   1   5  -7 35.4879  2.6353   2
  -1  -5   7 50.2581  2.8203   3
  -1  -5   7 39.8877  2.4465   6
  -1  -5   7 45.8397  3.2160   4
   0   5  -7 180.708   4.893  11
   0   5  -7 182.834   5.124   2
   0  -5   7 172.464   5.067   4
   0  -5   7 186.836   5.045   6
   0  -5   7 176.214   4.653   3
  -1   5  -7 23.4701  2.0014  11
  -1   5  -7 24.2066  2.2118   2
   1  -5   7 26.0645  2.0011   6
   1  -5   7 21.0625  2.3354   7
  -2   5  -7 144.770   4.857   2
   2  -5   7 144.615   4.994   7
   2  -5   7 141.920   4.603   6
  -3   5  -7 13.0013  2.3887   2
  -3   5  -7 11.8027  1.9842  11
   3  -5   7 13.1567  2.4871   7
   3  -5   7 13.7625  2.2439   6
  -4   5  -7 3.61659 1.96415  11
   4  -5   7 5.31376 2.52579   7
  -5   5  -7 1.25087 2.30015  12
  -5   5  -7 3.55920 2.17588  11
   5  -5   7 1.31299 3.05262   8
   5  -5   7 1.93667 2.82400   7
  -6   5  -7 48.0437  3.6206  12
  -6   5  -7 46.7157  3.6365  11
   6  -5   7 47.9449  4.9181   8
   6  -5   7 48.3140  4.6575   7
  -7   5  -7 10.9761  3.3207  12
  -7   5  -7 10.6515  2.9276  11
   7  -5   7 10.8042  4.4254   8
   8  -5   7 90.8236  7.3042   8
   8   4  -7 55.7226  6.8286  10
   7   4  -7 159.246   9.226  10
   6   4  -7 3.89954 2.14986   9
   6   4  -7 3.65203 1.85955  10
   5   4  -7 346.483  10.315   9
   5   4  -7 349.002  10.216  10
   4   4  -7 2.49609 1.73613   6
   4   4  -7 2.82511 2.64051   9
  -4  -4   7 1.60709 1.86657   7
   3   4  -7 90.3220  3.5269   2
   3   4  -7 91.8421  3.7998   6
   3   4  -7 89.3670  4.3356   9
   3   4  -7 86.4060  3.2616   1
  -3  -4   7 92.0285  4.6396   4
   2   4  -7 2275.67   42.29   1
   2   4  -7 2344.06   45.95   2
   2   4  -7 2246.40   47.21   9
  -2  -4   7 2290.98   47.79   4
  -2  -4   7 2327.51   46.84   6
   1   4  -7 2.16599 1.19555   1
   1   4  -7 2.18164 1.25840   2
  -1  -4   7 10.3405  1.8319   4
  -1  -4   7 7.24787 1.52711   3
  -1  -4   7 2.50962 1.20760   6
   0   4  -7 611.503  11.928   1
   0   4  -7 609.681  12.922   2
   0  -4   7 574.454  13.246   4
   0  -4   7 581.424  12.146   3
   0  -4   7 616.282  13.124   6
  -1   4  -7 290.018   6.710  11
  -1   4  -7 282.778   6.994   2
   1  -4   7 272.269   5.846   3
   1  -4   7 285.437   6.996   6
  -2   4  -7 4.90065 1.46436  11
  -2   4  -7 2.06081 1.51249   2
   2  -4   7 3.10006 1.77604   7
   2  -4   7 5.25601 1.56620   6
  -3   4  -7 602.207  13.596   2
  -3   4  -7 581.321  12.793  11
   3  -4   7 608.537  13.498   7
   3  -4   7 602.903  13.587   6
  -4   4  -7 100.876   3.927  11
  -4   4  -7 102.465   4.813   2
   4  -4   7 101.299   5.069   7
   4  -4   7 100.941   4.500   6
  -5   4  -7 559.192  12.005  12
  -5   4  -7 563.360  12.646  11
  -6   4  -7 6.72445 2.58027  11
  -6   4  -7 6.27141 2.41542  12
   6  -4   7 7.84378 3.37170   7
   6  -4   7 8.66244 3.75435   8
  -7   4  -7 69.2670  4.8444  11
  -7   4  -7 64.5858  4.2071  12
   7  -4   7 42.2536  4.4469   7
   7  -4   7 68.4949  5.8609   8
   8  -4   7 11.9579  5.4230   8
   8   3  -7 37.9538  6.3954  10
   7   3  -7 11.3298  5.2086  10
   6   3  -7 24.6281  4.7630  10
   6   3  -7 28.9800  4.6102   9
   5   3  -7 59.0324  4.7041  10
   5   3  -7 59.6329  4.6175   9
   4   3  -7 55.3972  3.7137   6
   4   3  -7 66.7556  4.5825   9
  -4  -3   7 58.3300  4.5265   4
  -4  -3   7 55.8601  3.0922  11
   3   3  -7 1003.77   21.36   6
   3   3  -7 985.976  19.017   1
   3   3  -7 974.174  22.000   9
  -3  -3   7 1040.19   22.34   4
   2   3  -7 202.284   5.127   5
   2   3  -7 205.880   5.088   2
   2   3  -7 194.057   5.924   9
   2   3  -7 195.958   4.667   1
  -2  -3   7 207.464   5.558   6
  -2  -3   7 205.723   6.216   4
   1   3  -7 148.341   3.998   2
   1   3  -7 148.007   3.735   1
  -1  -3   7 149.904   4.329   6
  -1  -3   7 153.214   4.870   4
  -1  -3   7 148.466   4.016   5
  -1  -3   7 152.608   4.440   3
   0   3  -7 578.329  11.185   1
   0   3  -7 567.687  12.117   2
   0  -3   7 558.864  12.654   4
   0  -3   7 564.076  11.627   3
   0  -3   7 564.514  11.362   5
   0  -3   7 576.741  12.459   6
  -1   3  -7 29.9999  2.0778   2
  -1   3  -7 31.6897  1.9925   1
   1  -3   7 29.1283  1.5986   3
   1  -3   7 30.0210  2.1064   6
   1  -3   7 30.9811  1.7379   4
  -2   3  -7 846.599  18.238   2
  -2   3  -7 869.229  17.654  11
   2  -3   7 835.010  18.444   6
   2  -3   7 916.269  16.252   3
  -3   3  -7 250.926   6.183  11
  -3   3  -7 246.795   6.659   2
   3  -3   7 246.014   6.614   6
   3  -3   7 254.037   6.773   7
  -4   3  -7 40.8083  3.0395   2
  -4   3  -7 39.1233  2.7266  11
   4  -3   7 39.0952  2.7928   6
   4  -3   7 39.9867  3.1973   7
  -5   3  -7 162.777   5.048  11
   5  -3   7 152.287   6.015   8
   5  -3   7 156.596   5.972   7
  -6   3  -7 4.13907 2.20224  12
  -6   3  -7 2.58834 2.32953  11
   6  -3   7 2.75716 2.99670   7
   6  -3   7 -0.5049  3.1921   8
  -7   3  -7 8.56613 2.75915  12
   7  -3   7 11.9652  4.3782   8
   7  -3   7 9.14991 3.83554   7
   8  -3   7 1.64064 4.85311   8
   9  -3   7 0.66317 5.00545   8
   8   2  -7 39.4946  6.4064  10
   7   2  -7 37.4061  5.7454  10
   6   2  -7 101.654   7.133   9
   6   2  -7 99.3107  7.4188  10
   5   2  -7 137.937   6.831   9
   5   2  -7 134.995   6.719  10
   4   2  -7 38.8090  2.9825   6
   4   2  -7 34.8893  3.4511   9
  -4  -2   7 41.7544  2.7159  11
  -4  -2   7 31.5473  3.3739   4
   3   2  -7 600.881  13.584   6
   3   2  -7 600.001  14.191   9
  -3  -2   7 598.439  12.847  11
  -3  -2   7 606.192  14.344   4
   2   2  -7 65.7787  3.4955   9
   2   2  -7 67.2193  2.2618   1
  -2  -2   7 65.9083  3.6826   4
   1   2  -7 1487.25   27.93   5
   1   2  -7 1495.66   27.27   1
   1   2  -7 1517.80   29.61   2
  -1  -2   7 1458.80   28.53   3
  -1  -2   7 1434.98   31.15   4
  -1  -2   7 1490.48   30.57   6
   0   2  -7 242.910   5.594   2
   0   2  -7 242.661   5.189   1
   0  -2   7 234.923   5.653   3
   0  -2   7 240.560   5.477   5
   0  -2   7 237.466   6.199   4
   0  -2   7 247.455   5.965   6
  -1   2  -7 292.818   6.662   2
  -1   2  -7 292.310   6.156   1
   1  -2   7 287.209   6.132   3
   1  -2   7 294.968   6.712   4
   1  -2   7 295.159   6.947   6
   1  -2   7 280.309   6.320   5
  -2   2  -7 471.490   9.546   1
  -2   2  -7 465.094  10.308   2
   2  -2   7 460.878  10.509   6
   2  -2   7 473.899   9.098   3
  -3   2  -7 360.984   8.207  11
   3  -2   7 359.121   8.704   7
   3  -2   7 366.951   8.640   6
  -4   2  -7 718.854  15.103  11
   4  -2   7 725.301  15.857   7
   4  -2   7 721.770  16.046   2
   4  -2   7 727.700  15.988   6
  -5   2  -7 34.9307  2.5528  11
   5  -2   7 29.9008  2.6812   6
   5  -2   7 36.2684  3.3927   7
  -6   2  -7 1.58845 2.07750  11
  -6   2  -7 2.59867 2.08418  12
   6  -2   7 5.09445 2.17837   7
   6  -2   7 5.04406 2.33179   8
   7  -2   7 76.9050  5.8785   8
   7  -2   7 77.6895  5.3997   7
   8  -2   7 18.3045  4.9357   8
   9  -2   7 51.0549  6.3666   8
   8   1  -7 13.7384  5.8070  10
   7   1  -7 10.6494  5.2152  10
   6   1  -7 39.4178  5.0906  10
   6   1  -7 31.5748  4.7295   9
   5   1  -7 52.4627  4.4181  10
   5   1  -7 50.5471  4.4936   9
   5   1  -7 47.0361  3.6339   6
   4   1  -7 181.207   5.954   6
  -4  -1   7 175.567   5.361  11
  -4  -1   7 174.349   6.628   4
   3   1  -7 113.117   4.863   9
   3   1  -7 109.224   4.395   6
  -3  -1   7 106.573   4.775   4
  -3  -1   7 114.563   3.985  11
   2   1  -7 97.1604  4.1240   9
   2   1  -7 97.2770  3.6954   6
   2   1  -7 89.4599  2.3991   1
  -2  -1   7 88.0210  4.0566   4
   1   1  -7 331.740   7.458   2
   1   1  -7 362.593   7.696   5
   1   1  -7 358.666   6.920   1
  -1  -1   7 354.845   8.774   4
  -1  -1   7 360.047   8.105   3
  -1  -1   7 362.479   8.411   6
   0   1  -7 327.738   6.389   1
   0   1  -7 318.650   6.896   2
   0  -1   7 315.688   7.087   3
   0  -1   7 315.118   6.889   5
   0  -1   7 323.291   7.544   6
   0  -1   7 312.541   7.739   4
  -1   1  -7 101.438   2.731   1
  -1   1  -7 103.957   2.937   2
   1  -1   7 98.9810  3.2558   6
   1  -1   7 102.574   2.982   5
   1  -1   7 110.252   3.189   4
   1  -1   7 106.696   2.917   3
  -2   1  -7 753.934  15.703   2
  -2   1  -7 767.579  14.499   1
   2  -1   7 733.571  14.635   5
   2  -1   7 753.468  15.713   4
   2  -1   7 756.424  16.041   6
   2  -1   7 743.839  14.349   3
   3  -1   7 98.8895  3.6205   2
   3  -1   7 90.9739  3.3498   6
  -4   1  -7 650.990  13.648  11
   4  -1   7 656.472  14.615   2
   4  -1   7 647.832  14.389   7
   4  -1   7 660.523  14.434   6
  -5   1  -7 144.855   4.389  11
   5  -1   7 139.326   4.865   6
   5  -1   7 136.164   5.426   7
   5  -1   7 144.783   5.601   2
  -6   1  -7 112.284   4.120  11
   6  -1   7 77.1626  4.8494   8
   6  -1   7 112.682   4.740   6
   6  -1   7 73.0367  4.6248   7
   7  -1   7 60.3604  5.3138   8
   7  -1   7 56.4904  4.7613   7
   8  -1   7 3.26383 4.60390   8
   9  -1   7 13.4505  5.4781   8
   8   0  -7 16.0073  5.7766  10
   7   0  -7 15.5585  5.3464  10
   6   0  -7 186.092   8.546   9
   6   0  -7 182.474   8.532  10
   5   0  -7 56.2321  4.6783   9
   5   0  -7 53.0031  4.4362  10
   5   0  -7 51.1069  3.9608   6
  -5   0   7 51.5388  3.8562  11
   4   0  -7 347.337   9.760   9
   4   0  -7 342.007   9.126   6
  -4   0   7 354.839   8.599  11
  -4   0   7 342.483   9.760   4
   3   0  -7 204.323   6.116   6
  -3   0   7 210.102   6.541   4
  -3   0   7 202.958   5.713  11
   2   0  -7 235.481   6.276   6
   2   0  -7 225.996   6.451   9
  -2   0   7 222.824   6.570   4
   1   0  -7 200.645   4.961   5
  -1   0   7 193.983   5.339   3
  -1   0   7 198.009   5.773   4
   0   0  -7 0.79154 1.02061   5
   0   0  -7 1.86678 0.59923   1
   0   0   7 0.68542 1.19859   4
   0   0   7 0.87942 1.08074   3
   0   0   7 1.93527 1.02718   6
  -1   0  -7 335.194   6.570   1
  -1   0  -7 327.314   7.101   2
   1   0   7 325.293   7.002   5
   1   0   7 325.403   7.605   4
   1   0   7 335.148   7.688   6
   1   0   7 328.649   6.969   3
  -2   0  -7 343.660   7.099   1
   2   0   7 351.841   7.730   2
   2   0   7 344.978   7.047   3
   2   0   7 343.121   7.710   4
   2   0   7 344.701   7.951   6
   2   0   7 332.930   7.233   5
  -3   0  -7 1041.57   19.96   1
   3   0   7 1055.11   21.85   6
   3   0   7 1047.56   21.64   2
   3   0   7 1050.82   21.64   4
   3   0   7 1043.29   19.75   3
   3   0   7 1025.84   19.96   5
  -4   0  -7 196.636   4.589   3
  -4   0  -7 198.637   5.060  11
   4   0   7 194.830   5.872   7
   4   0   7 196.391   5.869   2
   4   0   7 195.012   5.413   6
  -5   0  -7 0.10793 1.51999  11
   5   0   7 0.22621 2.09767   2
   5   0   7 1.28245 1.64016   6
   5   0   7 0.11878 2.26407   7
  -6   0  -7 8.56014 2.01645  11
   6   0   7 10.2231  3.4624   8
   6   0   7 10.6809  3.0812   7
   6   0   7 8.28833 2.18496   6
   7   0   7 23.7022  3.9427   8
   7   0   7 17.7022  3.4539   7
   8   0   7 4.43403 4.28844   8
   9   0   7 56.9234  6.1130   8
   8  -1  -7 2.43480 4.83350  10
   7  -1  -7 160.291   9.130  10
   6  -1  -7 87.0874  6.4487  10
   6  -1  -7 97.6117  7.3426   9
   5  -1  -7 91.0709  6.0582  10
   5  -1  -7 94.4634  6.2434   9
  -5   1   7 91.6664  4.6638  11
   4  -1  -7 408.704  11.008   9
   4  -1  -7 400.543  10.332   6
  -4   1   7 397.909   9.626  11
   3  -1  -7 25.0303  2.5905   6
   3  -1  -7 26.4003  2.9473   9
  -3   1   7 31.2408  2.4464  11
  -3   1   7 24.7726  2.6983   4
   2  -1  -7 244.226   6.575   6
   2  -1  -7 225.458   6.592   9
  -2   1   7 238.392   6.131  11
  -2   1   7 242.710   6.904   4
   1  -1  -7 1263.69   26.58   6
   1  -1  -7 1297.04   24.77   5
  -1   1   7 1253.54   27.05   4
   0  -1  -7 124.497   3.577   5
   0   1   7 127.120   3.897   6
   0   1   7 124.686   4.019   4
   0   1   7 124.376   3.706   3
  -1  -1  -7 2702.32   49.15   1
   1   1   7 2705.44   50.46   3
   1   1   7 2668.24   55.20   4
   1   1   7 2770.92   54.84   6
  -2  -1  -7 25.4282  1.5194   1
   2   1   7 22.5835  1.7010   4
   2   1   7 24.0215  1.6157   3
   2   1   7 26.3022  1.7999   2
   2   1   7 20.6824  1.5489   6
   2   1   7 19.6604  1.3955   5
   3   1   7 416.544   8.473   3
   3   1   7 416.141   9.266   4
   3   1   7 418.750   8.619   5
   3   1   7 414.485   9.404   6
   3   1   7 416.354   8.681   1
   3   1   7 420.714   9.434   2
  -4  -1  -7 764.230  14.547   3
   4   1   7 732.081  16.080   2
   4   1   7 734.359  15.923   6
   4   1   7 745.326  15.906   7
   4   1   7 731.235  15.751   4
  -5  -1  -7 3.02170 1.48174  11
  -5  -1  -7 0.75097 1.16822   3
   5   1   7 2.13824 2.28211   7
   5   1   7 1.90528 1.55358   6
   5   1   7 3.93226 2.14730   2
   6   1   7 494.372  12.500   7
   6   1   7 498.228  12.886   8
   7   1   7 20.7547  2.7728   8
   7   1   7 18.7083  2.5499   7
   8   1   7 67.5370  5.8245   8
   9   1   7 66.2107  6.5184   8
   7  -2  -7 12.5629  5.2146  10
   6  -2  -7 22.8921  4.3799   9
   6  -2  -7 22.1655  4.5499  10
  -6   2   7 20.1345  3.2827  12
   5  -2  -7 150.632   6.774  10
   5  -2  -7 154.285   7.374   9
  -5   2   7 153.606   5.505  12
  -5   2   7 153.613   5.883  11
   4  -2  -7 89.2209  4.8867   6
   4  -2  -7 89.4336  5.3219   9
  -4   2   7 91.4647  4.4562  11
   3  -2  -7 24.2598  2.7140   6
   3  -2  -7 23.2006  2.8433   9
  -3   2   7 26.6246  2.4738  11
  -3   2   7 20.9410  2.7553   4
   2  -2  -7 731.283  16.539   9
   2  -2  -7 733.687  16.423   6
  -2   2   7 736.437  15.599  11
  -2   2   7 747.770  16.795   4
   1  -2  -7 17.0818  1.9827   6
  -1   2   7 17.4320  2.0113   4
   0  -2  -7 557.092  11.375   5
   0  -2  -7 541.975  12.396   6
   0   2   7 566.531  11.541   3
   0   2   7 568.421  12.624   4
  -1  -2  -7 30.2318  1.2475   1
  -1  -2  -7 37.7929  2.1081   5
   1   2   7 38.3365  2.0490   6
   1   2   7 32.6681  1.9469   3
   1   2   7 32.9727  2.1135   4
   2   2   7 211.649   5.376   4
   2   2   7 220.757   5.131   2
   2   2   7 209.024   4.968   5
   2   2   7 216.816   4.700   1
   2   2   7 214.008   5.431   6
   2   2   7 212.841   4.936   3
   3   2   7 392.244   8.940   6
   3   2   7 386.011   8.911   4
   3   2   7 397.647   8.183   3
   3   2   7 395.609   8.182   5
   3   2   7 395.894   8.933   2
   3   2   7 394.289   8.224   1
  -4  -2  -7 12.5098  1.4479   3
   4   2   7 13.5625  1.9899   2
   4   2   7 12.1189  1.4865   6
   4   2   7 10.6799  1.3788   4
   4   2   7 11.7600  1.3442   5
   4   2   7 10.4226  1.9418   7
  -5  -2  -7 536.616  11.847   4
   5   2   7 507.654  11.574   6
   5   2   7 517.873  12.288   2
   5   2   7 520.118  12.102   7
   5   2   7 505.725  11.571   9
   6   2   7 257.916   8.437   8
   6   2   7 257.966   8.127   7
   7   2   7 27.0108  4.2642   8
  -8  -2  -7 131.948   6.901   7
   8   2   7 142.390   7.982   8
   9   2   7 1.19929 4.88806   8
   7  -3  -7 23.4414  5.5823  10
   6  -3  -7 23.8565  4.4622  10
   6  -3  -7 23.2655  4.6654   9
  -6   3   7 23.2242  3.5596  12
  -6   3   7 21.6895  3.5671  11
   5  -3  -7 257.026   8.609  10
   5  -3  -7 268.471   9.202   9
  -5   3   7 253.710   7.399  12
  -5   3   7 258.176   7.883  11
   4  -3  -7 67.9022  4.6280   9
  -4   3   7 62.6775  4.2479  11
   3  -3  -7 141.020   5.581   9
   3  -3  -7 135.432   5.382   6
  -3   3   7 135.568   4.828  11
  -3   3   7 143.005   5.669   4
   2  -3  -7 295.355   7.913   6
   2  -3  -7 304.036   8.108   9
  -2   3   7 299.153   7.522  11
[truncated: 273,776 more chars]
