# Supplementary material for: tert-Butyl 3-amino-5-bromo-1H-indazole-1-carboxyl­ate
Source: IUCrdata. 2021 Jul 9;6(Pt 7):x210694. doi: 10.1107/S2414314621006945 (PMC9462357; doi:10.1107/S2414314621006945)
Supplement: Supplementary file 2 [file x-06-x210694-Isup2.hkl]

data_I                                                                          
_shelx_title ' sri1 in P-1 Z=2'                                                 
_shelx_refln_list_code          4                                               
_shelx_F_calc_maximum      122.18                                               
_exptl_crystal_F_000       316.00                                               
_reflns_d_resolution_high  0.5586                                               
                                                                                
loop_                                                                           
 _space_group_symop_operation_xyz                                               
 'x, y, z'                                                                      
 '-x, -y, -z'                                                                   
                                                                                
_cell_length_a     5.8281                                                       
_cell_length_b    10.5313                                                       
_cell_length_c    11.0917                                                       
_cell_angle_alpha  85.954                                                       
_cell_angle_beta   78.801                                                       
_cell_angle_gamma  75.105                                                       
                                                                                
_shelx_F_squared_multiplier     1.000                                           
                                                                                
loop_                                                                           
 _refln_index_h                                                                 
 _refln_index_k                                                                 
 _refln_index_l                                                                 
 _refln_F_squared_calc                                                          
 _refln_F_squared_meas                                                          
 _refln_F_squared_sigma                                                         
 _refln_observed_status                                                         
   1   0   0          9.51          5.20         0.62 o                         
   2   0   0       3796.48       3911.64        36.38 o                         
   3   0   0       1199.20       1141.13         9.29 o                         
   4   0   0          1.91          2.78         0.70 o                         
   5   0   0        996.80        996.69         8.88 o                         
   6   0   0        208.40        204.04         4.75 o                         
   7   0   0        236.31        233.55         6.92 o                         
   8   0   0         62.65         64.03         4.81 o                         
  -8   1   0        162.73        157.24         7.23 o                         
  -7   1   0         27.29         20.59         5.27 o                         
  -6   1   0        186.59        187.63         3.16 o                         
  -5   1   0         88.25         85.95         2.23 o                         
  -4   1   0          6.16          5.00         0.95 o                         
  -3   1   0       1027.35       1005.74         8.29 o                         
  -2   1   0        104.72         97.02         1.63 o                         
  -1   1   0       7122.17       7012.97        74.45 o                         
   0   1   0        144.41        155.20         4.47 o                         
   1   1   0        285.09        300.36         3.42 o                         
   2   1   0         22.97         24.07         0.88 o                         
   3   1   0        232.42        234.03         2.54 o                         
   4   1   0        312.76        300.38         3.04 o                         
   5   1   0       1139.88       1140.68         9.92 o                         
   6   1   0         46.10         50.46         2.94 o                         
   7   1   0        611.12        606.16         8.28 o                         
   8   1   0          1.65          0.89         3.76 o                         
   9   1   0         31.17         43.90         7.23 o                         
  -8   2   0        140.36        152.87         9.88 o                         
  -7   2   0          5.85          6.08         3.27 o                         
  -6   2   0        517.40        502.24         7.69 o                         
  -5   2   0        229.38        229.58         3.42 o                         
  -4   2   0        165.86        165.67         2.48 o                         
  -3   2   0        716.32        684.35        10.79 o                         
  -2   2   0        270.82        311.14         3.09 o                         
  -1   2   0       4241.12       4309.97        63.16 o                         
   0   2   0        116.18        122.43         1.60 o                         
   1   2   0       2827.24       2860.41        66.07 o                         
   2   2   0       5845.56       5867.60        55.90 o                         
   3   2   0         23.15         25.70         0.84 o                         
   4   2   0       2513.11       2580.87        20.49 o                         
   5   2   0        641.14        620.14         6.41 o                         
   6   2   0        672.94        684.48         8.48 o                         
   7   2   0         19.41         24.72         2.57 o                         
   8   2   0         31.36         33.14         3.88 o                         
   9   2   0         75.58         85.94         7.95 o                         
  -7   3   0         85.14         80.72         6.09 o                         
  -6   3   0        149.25        150.67         5.13 o                         
  -5   3   0        162.38        161.84         3.40 o                         
  -4   3   0        420.45        429.39         4.70 o                         
  -3   3   0        925.50        907.12         7.64 o                         
  -2   3   0        103.61        101.37         2.26 o                         
  -1   3   0       1821.73       1755.28        15.01 o                         
   0   3   0        246.43        262.14         6.44 o                         
   1   3   0       2599.28       2765.28        50.16 o                         
   2   3   0       1072.74       1116.50        11.07 o                         
   3   3   0         69.43         72.80         1.58 o                         
   4   3   0        441.73        402.76         4.15 o                         
   5   3   0         77.01         72.23         2.50 o                         
   6   3   0        352.45        350.69         5.37 o                         
   7   3   0        395.83        400.25         6.32 o                         
   8   3   0         15.00         17.53         2.95 o                         
   9   3   0         76.14         65.19        13.88 o                         
  -7   4   0        101.16        106.87        11.95 o                         
  -6   4   0        213.16        210.77         4.25 o                         
  -5   4   0        221.02        227.77         4.70 o                         
  -4   4   0       1083.12       1079.60        13.39 o                         
  -3   4   0        514.90        511.16         5.15 o                         
  -2   4   0       1595.06       1636.83        14.26 o                         
  -1   4   0       2046.04       2104.28        18.02 o                         
   0   4   0        912.74        960.93        14.84 o                         
   1   4   0       1525.51       1566.49        13.51 o                         
   2   4   0        954.73       1004.75        10.10 o                         
   3   4   0        943.68        970.77         9.98 o                         
   4   4   0       1745.07       1757.34        26.05 o                         
   5   4   0        380.84        365.59         5.14 o                         
   6   4   0        477.66        498.56         6.82 o                         
   7   4   0        261.36        259.04         5.25 o                         
   8   4   0         46.81         50.43         3.37 o                         
   9   4   0         52.31         55.28         5.61 o                         
  10   4   0          0.78         -2.74         2.74 o                         
  -7   5   0         69.32         73.61         4.57 o                         
  -6   5   0          2.07          1.97         2.10 o                         
  -5   5   0        379.36        384.75         7.95 o                         
  -4   5   0        528.47        505.54         7.03 o                         
  -3   5   0          1.00          1.72         1.58 o                         
  -2   5   0       1369.62       1314.56        10.72 o                         
  -1   5   0         92.87         87.27         1.38 o                         
   0   5   0        606.51        581.05         5.29 o                         
   1   5   0       5382.13       5669.63        51.36 o                         
   2   5   0        237.02        275.84         3.39 o                         
   3   5   0       2191.51       2155.40        21.24 o                         
   4   5   0        429.07        434.53         6.36 o                         
   5   5   0        268.36        262.64         4.21 o                         
   6   5   0       1294.67       1307.86        17.93 o                         
   7   5   0          1.29          1.20         2.30 o                         
   8   5   0        395.41        390.99         6.96 o                         
   9   5   0         89.98         90.53         7.40 o                         
  10   5   0         25.25          8.06         7.85 o                         
  -7   6   0         99.93         96.28         7.30 o                         
  -6   6   0          0.01          0.42         1.95 o                         
  -5   6   0         59.33         54.73         2.90 o                         
  -4   6   0        189.37        178.53         3.63 o                         
  -3   6   0        210.72        214.68         3.56 o                         
  -2   6   0        512.03        497.16         5.61 o                         
  -1   6   0         66.06         63.32         1.19 o                         
   0   6   0       1914.02       1967.39        15.69 o                         
   1   6   0         96.69         83.50         1.23 o                         
   2   6   0        333.95        315.24         3.29 o                         
   3   6   0        425.23        415.80         5.01 o                         
   4   6   0         38.85         35.98         1.67 o                         
   5   6   0        614.03        604.98         8.71 o                         
   6   6   0         44.67         47.98         3.50 o                         
   7   6   0        363.36        367.19         6.24 o                         
   8   6   0        218.00        217.59         5.60 o                         
   9   6   0         13.15         12.29         5.00 o                         
  10   6   0         15.51         12.93         5.57 o                         
  -8   7   0         31.57         34.45         6.64 o                         
  -7   7   0          9.17          9.37         5.54 o                         
  -6   7   0         30.01         30.66         4.04 o                         
  -5   7   0        151.62        149.64         3.78 o                         
  -4   7   0         47.52         47.39         2.25 o                         
  -3   7   0        957.83        951.60        10.63 o                         
  -2   7   0       1482.12       1495.58        15.64 o                         
  -1   7   0        168.98        165.87         5.15 o                         
   0   7   0       2264.25       2327.50        20.53 o                         
   1   7   0         24.72         26.32         1.03 o                         
   2   7   0        403.33        389.17         3.65 o                         
   3   7   0       1960.48       1936.17        23.09 o                         
   4   7   0          9.27          6.75         1.58 o                         
   5   7   0        907.72        929.21        10.77 o                         
   6   7   0         85.84         86.12         3.08 o                         
   7   7   0        320.92        323.69         5.87 o                         
   8   7   0         70.49         74.45         3.67 o                         
   9   7   0         17.72         15.10         5.07 o                         
  10   7   0        133.96        107.90         7.87 o                         
  -7   8   0         18.64         15.45         6.25 o                         
  -6   8   0         35.25         34.86         6.04 o                         
  -5   8   0        249.49        230.51         8.46 o                         
  -4   8   0        146.08        144.24         4.07 o                         
  -3   8   0        361.84        340.59        11.60 o                         
  -2   8   0          9.71         10.78         1.54 o                         
  -1   8   0        539.28        521.70         8.58 o                         
   0   8   0        145.36        128.54         1.99 o                         
   1   8   0          0.90          0.29         0.99 o                         
   2   8   0       1776.50       1742.46        15.56 o                         
   3   8   0        537.15        591.02         7.13 o                         
   4   8   0        163.66        181.13         4.84 o                         
   5   8   0        401.58        391.45         5.82 o                         
   6   8   0         50.37         56.45         2.68 o                         
   7   8   0        160.20        160.34         4.63 o                         
   8   8   0         15.69         13.39         3.02 o                         
   9   8   0         77.59         81.60         6.51 o                         
  -7   9   0         14.42         13.59         6.53 o                         
  -6   9   0         36.31         31.56         6.00 o                         
  -5   9   0          1.00         -0.49         2.28 o                         
  -4   9   0         20.52         20.62         2.24 o                         
  -3   9   0        293.80        285.09         5.94 o                         
  -2   9   0          0.07         -0.61         1.55 o                         
  -1   9   0       1197.52       1183.94        12.77 o                         
   0   9   0        694.66        709.11         6.43 o                         
   1   9   0        962.55        952.21        11.60 o                         
   2   9   0       2691.14       2603.49        25.96 o                         
   3   9   0          1.67          2.48         1.35 o                         
   4   9   0       1226.57       1266.65        14.04 o                         
   6   9   0        360.73        362.41         5.99 o                         
   7   9   0        289.16        283.09         8.29 o                         
   8   9   0         58.43         57.00         5.31 o                         
   9   9   0        108.27        114.06         6.97 o                         
  -6  10   0         48.65         44.68         6.95 o                         
  -5  10   0          7.40          8.97         5.16 o                         
  -4  10   0        140.86        138.65         3.94 o                         
  -3  10   0        132.28        130.32         3.56 o                         
  -2  10   0        163.13        165.25         3.77 o                         
  -1  10   0        440.43        434.02         5.88 o                         
   0  10   0        246.05        242.53         4.72 o                         
   1  10   0        388.92        368.87         5.07 o                         
   2  10   0         21.32         15.31         1.54 o                         
   3  10   0         91.23        111.37         3.62 o                         
   4  10   0        958.18        944.42        12.71 o                         
   5  10   0          0.38          0.12         1.92 o                         
   6  10   0        203.94        192.17         4.57 o                         
   7  10   0        179.96        178.48         5.09 o                         
   8  10   0         28.85         40.82         7.39 o                         
   9  10   0        111.06         99.16         6.72 o                         
  -6  11   0         18.35         24.05         6.77 o                         
  -5  11   0          1.49          3.39         5.32 o                         
  -3  11   0         73.57         73.72         3.00 o                         
  -2  11   0        254.26        256.14         4.57 o                         
  -1  11   0         29.83         31.40         3.14 o                         
   0  11   0         37.53         39.93         2.10 o                         
   1  11   0        383.60        401.96         4.92 o                         
   2  11   0        369.40        348.69         5.23 o                         
   3  11   0        978.48        976.62        12.98 o                         
   4  11   0        774.44        784.95        11.18 o                         
   5  11   0         95.42         96.83         3.53 o                         
   6  11   0        328.99        319.13         8.11 o                         
   7  11   0          5.79          4.14         2.73 o                         
   8  11   0        190.29        175.57        13.24 o                         
   9  11   0         58.88         52.29         6.06 o                         
  -5  12   0         44.05         41.66         6.63 o                         
  -4  12   0        101.34        101.78         7.59 o                         
  -3  12   0         15.59         23.25         3.01 o                         
  -2  12   0        411.70        422.57         6.35 o                         
  -1  12   0        150.72        147.20         3.70 o                         
   0  12   0        222.53        213.93         4.70 o                         
   1  12   0        402.93        404.48        11.46 o                         
   2  12   0         15.98         17.09         1.90 o                         
   3  12   0        616.02        612.21         8.02 o                         
   4  12   0         60.08         63.08         2.78 o                         
   5  12   0        154.82        161.38         4.42 o                         
   6  12   0        112.18        112.49         4.22 o                         
   7  12   0          9.11          4.21         4.13 o                         
   8  12   0        116.22        115.74         6.72 o                         
   9  12   0        168.90        127.26        13.45 o                         
  -5  13   0         28.24         34.71         7.25 o                         
  -4  13   0         84.15         66.15         7.31 o                         
  -3  13   0        274.00        275.22        10.95 o                         
  -2  13   0         42.35         49.49         2.92 o                         
  -1  13   0         13.00         11.00         2.29 o                         
   0  13   0        146.31        155.72         3.86 o                         
   1  13   0        137.88        134.33         5.73 o                         
   2  13   0        182.62        160.37         5.84 o                         
   3  13   0        451.26        450.46         6.54 o                         
   4  13   0         17.82         19.80         2.46 o                         
   5  13   0        280.27        280.31         6.76 o                         
   6  13   0        185.25        172.30        10.97 o                         
   7  13   0        147.84        149.31         9.85 o                         
   8  13   0        180.88        179.47         8.92 o                         
  -4  14   0         28.17         20.71         6.80 o                         
  -3  14   0         31.72         28.64         6.38 o                         
  -2  14   0         58.44         60.45         4.62 o                         
  -1  14   0         62.05         61.33         3.03 o                         
   0  14   0        248.03        240.74         5.54 o                         
   1  14   0         42.00         39.33         4.11 o                         
   2  14   0        321.23        316.71         8.12 o                         
   3  14   0        299.73        291.88         8.53 o                         
   4  14   0        138.94        146.65         4.39 o                         
   5  14   0        165.54        166.14         5.01 o                         
   6  14   0         33.24         39.22         4.97 o                         
   7  14   0         93.26         95.86        10.39 o                         
   8  14   0        174.30        152.52        10.27 o                         
  -3  15   0          8.10         13.73         6.34 o                         
  -2  15   0          9.19          6.92         5.79 o                         
  -1  15   0         48.56         51.30         4.60 o                         
   0  15   0        233.68        228.41         7.42 o                         
   1  15   0         13.20         15.05         3.92 o                         
   2  15   0        222.45        217.37         8.07 o                         
   3  15   0         49.11         59.82         4.96 o                         
   4  15   0         10.93         10.19         3.13 o                         
   5  15   0        219.66        226.96         8.27 o                         
   6  15   0         70.20         66.16         5.61 o                         
   7  15   0        124.22        125.59         6.91 o                         
  -2  16   0          4.46          1.25         5.87 o                         
  -1  16   0        196.36        223.92        11.54 o                         
   0  16   0         28.24         31.32         6.60 o                         
   1  16   0         53.16         60.74         7.58 o                         
   2  16   0        154.51        157.94        11.17 o                         
   3  16   0         25.13         28.83         6.87 o                         
   4  16   0        334.67        347.28        15.06 o                         
   5  16   0        124.11        110.98         9.64 o                         
   6  16   0          4.91          4.89         4.63 o                         
   7  16   0         75.26         74.17        10.82 o                         
   0  17   0          2.97          6.42         6.61 o                         
   1  17   0        144.88        152.15        11.21 o                         
   2  17   0         27.19         26.25         7.36 o                         
   3  17   0         29.12         25.43         7.41 o                         
   4  17   0        285.69        286.47        13.57 o                         
   5  17   0          0.65         -1.49         7.98 o                         
   6  17   0         92.37         90.56        10.09 o                         
   1  18   0        100.15        107.84         8.71 o                         
   2  18   0         24.55         21.98         7.59 o                         
   3  18   0        223.80        236.71        13.75 o                         
   4  18   0         33.00         22.48         8.15 o                         
  -4 -18   1         40.79         36.20         8.49 o                         
  -3 -18   1        116.79        129.12        10.58 o                         
  -2 -18   1          0.86         -5.26         7.32 o                         
  -1 -18   1         12.16         11.70         6.91 o                         
   0 -18   1         33.31         38.85         7.59 o                         
  -5 -17   1         38.61         41.43         9.05 o                         
  -4 -17   1         23.67         20.77         7.62 o                         
  -3 -17   1        135.28        142.63        10.24 o                         
  -2 -17   1          1.19          3.37         6.85 o                         
  -1 -17   1        109.27        122.50         9.30 o                         
   0 -17   1          4.93         -4.81         6.43 o                         
   1 -17   1         38.47         41.81         7.55 o                         
  -7 -16   1         10.12          4.61         6.36 o                         
  -6 -16   1        120.65        117.88         6.75 o                         
  -5 -16   1         63.57         66.61         9.21 o                         
  -4 -16   1        280.94        278.31        14.16 o                         
  -3 -16   1          9.23          6.64         6.96 o                         
  -2 -16   1         19.92         17.14         7.01 o                         
  -1 -16   1         49.53         49.11         7.40 o                         
   0 -16   1          7.90          7.18         6.28 o                         
   1 -16   1         91.91         70.48        20.52 o                         
   2 -16   1         24.17         33.04         6.70 o                         
  -7 -15   1        142.00        143.69        11.06 o                         
  -6 -15   1        368.07        376.15        10.68 o                         
  -5 -15   1         40.79         41.70         4.84 o                         
  -4 -15   1        274.56        286.71        13.90 o                         
  -3 -15   1         65.87         61.11         5.10 o                         
  -2 -15   1        116.17        118.14         5.94 o                         
  -1 -15   1        165.20        172.60         6.92 o                         
   0 -15   1         18.12         13.29         6.76 o                         
   1 -15   1         84.52         94.77         5.33 o                         
   2 -15   1         13.33         12.87         5.13 o                         
   3 -15   1         53.12         48.87         7.02 o                         
  -8 -14   1         29.98         24.38         5.50 o                         
  -7 -14   1        149.11        158.62         7.59 o                         
  -6 -14   1         43.97         47.66         5.14 o                         
  -5 -14   1        554.01        567.37         9.81 o                         
  -4 -14   1         36.32         30.61         3.63 o                         
  -3 -14   1         14.44         13.43         4.07 o                         
  -2 -14   1        251.66        239.48         7.65 o                         
  -1 -14   1        226.43        223.81         6.99 o                         
   0 -14   1        167.04        173.69         5.03 o                         
   1 -14   1        246.25        243.61         5.11 o                         
   2 -14   1         99.03         93.77         4.28 o                         
   3 -14   1         58.04         57.19         4.89 o                         
   4 -14   1         61.28         61.66         7.58 o                         
  -8 -13   1         59.74         59.80         6.02 o                         
  -7 -13   1        369.99        364.24        10.48 o                         
  -6 -13   1         32.76         29.93         4.19 o                         
  -5 -13   1         38.94         34.76         2.88 o                         
  -4 -13   1        254.09        268.27         5.37 o                         
  -3 -13   1        121.40        119.53         4.84 o                         
  -2 -13   1        580.20        562.68        11.61 o                         
  -1 -13   1          2.57          4.25         5.11 o                         
   0 -13   1        274.77        282.19         4.93 o                         
   1 -13   1         45.10         49.21         2.74 o                         
   2 -13   1         23.63         27.70         2.71 o                         
   3 -13   1         32.40         31.21         3.52 o                         
   4 -13   1          0.43          2.51         5.91 o                         
   5 -13   1          3.77          9.40         6.32 o                         
  -8 -12   1         41.75         41.65         5.45 o                         
  -7 -12   1         80.07         79.23         5.58 o                         
  -6 -12   1         25.06         22.08         2.85 o                         
  -5 -12   1        325.48        333.45         5.86 o                         
  -4 -12   1          1.04          1.07         2.02 o                         
  -3 -12   1        546.64        549.30         7.45 o                         
  -2 -12   1        305.99        294.29         5.79 o                         
  -1 -12   1        101.28         89.76         6.03 o                         
   0 -12   1        486.10        486.76         7.65 o                         
   1 -12   1          4.11          3.38         2.01 o                         
   2 -12   1         10.84          9.12         2.24 o                         
   3 -12   1        196.57        199.47         4.83 o                         
   4 -12   1         38.21         36.07         4.39 o                         
   5 -12   1         92.74         86.72         7.75 o                         
  -9 -11   1          4.28          1.30         2.51 o                         
  -8 -11   1        294.00        293.66         9.57 o                         
  -7 -11   1          7.03          5.11         2.53 o                         
  -6 -11   1        343.12        343.64         6.29 o                         
  -4 -11   1         43.53         47.22         4.50 o                         
  -3 -11   1        492.74        472.81         7.44 o                         
  -2 -11   1         65.35         76.65         2.98 o                         
  -1 -11   1        183.33        191.61         3.61 o                         
   0 -11   1        470.87        469.51         7.02 o                         
   1 -11   1         61.83         63.43         3.40 o                         
   2 -11   1        648.69        648.37         8.06 o                         
   3 -11   1          6.77          7.61         2.26 o                         
   4 -11   1         11.37          5.48         1.47 o                         
   5 -11   1         31.32         27.52         6.13 o                         
   6 -11   1          2.49         -1.00         5.65 o                         
  -9 -10   1         26.01         25.69         5.53 o                         
  -8 -10   1        114.07        109.46         6.42 o                         
  -7 -10   1          3.82          2.46         2.66 o                         
  -6 -10   1        330.16        321.42         5.77 o                         
  -5 -10   1        240.25        241.64         4.75 o                         
  -4 -10   1         96.60         94.33         3.68 o                         
  -3 -10   1        629.55        630.41         7.89 o                         
  -2 -10   1          9.71         12.64         1.55 o                         
  -1 -10   1       2234.52       2171.66        19.78 o                         
   0 -10   1        282.53        294.33         4.48 o                         
   1 -10   1        456.54        453.27         6.08 o                         
   2 -10   1        487.51        494.16         7.32 o                         
   3 -10   1          0.57         -1.90         1.90 o                         
   4 -10   1        156.02        149.84         4.19 o                         
   5 -10   1         38.08         36.49         4.34 o                         
   6 -10   1          7.06          7.74         5.94 o                         
  -9  -9   1        119.00        121.31         7.10 o                         
  -8  -9   1         95.57         95.05         6.08 o                         
  -7  -9   1        160.42        153.81         4.77 o                         
  -6  -9   1        474.35        466.30         6.98 o                         
  -5  -9   1          8.95         10.48         2.32 o                         
  -4  -9   1       1119.52       1059.49        14.05 o                         
  -3  -9   1         10.35          9.76         1.51 o                         
  -2  -9   1        779.90        754.78        35.99 o                         
  -1  -9   1        362.18        364.74         3.73 o                         
   0  -9   1          1.72          2.78         1.23 o                         
   1  -9   1        744.59        739.20         8.56 o                         
   2  -9   1         58.13         53.23         2.26 o                         
   3  -9   1        140.76        124.24         3.62 o                         
   4  -9   1        250.74        248.90         4.76 o                         
   5  -9   1         72.86         73.86         3.21 o                         
   6  -9   1        109.19         93.11         7.49 o                         
   7  -9   1         91.98         84.80         7.91 o                         
  -9  -8   1        181.46        182.42         8.90 o                         
  -8  -8   1          0.49         -1.87         4.23 o                         
  -7  -8   1        169.99        150.67         5.63 o                         
  -6  -8   1        530.83        520.55         7.26 o                         
  -5  -8   1         55.01         45.37         2.90 o                         
  -4  -8   1        213.83        240.59         4.10 o                         
  -3  -8   1        956.90        842.05        19.17 o                         
  -2  -8   1         88.46         77.08         1.69 o                         
  -1  -8   1       1351.88       1327.27        11.04 o                         
   0  -8   1         53.90         45.19         1.34 o                         
   1  -8   1       1076.29       1071.04        11.52 o                         
   2  -8   1          2.48          2.54         1.43 o                         
   3  -8   1        402.30        388.12         8.16 o                         
   4  -8   1        165.72        171.40         7.29 o                         
   5  -8   1         24.58         22.53         2.42 o                         
   6  -8   1         69.73         71.29         4.74 o                         
   7  -8   1          1.48          3.32         5.75 o                         
  -9  -7   1         29.93         29.36         5.36 o                         
  -8  -7   1         26.88         24.09         3.21 o                         
  -7  -7   1        623.64        616.96         8.57 o                         
  -6  -7   1         16.28         14.51         2.99 o                         
  -5  -7   1        581.25        582.62         7.51 o                         
  -4  -7   1       1116.09       1129.64        12.47 o                         
  -3  -7   1         22.69         23.37         2.99 o                         
  -2  -7   1       2378.60       2412.06        21.20 o                         
  -1  -7   1         27.68         27.12         0.87 o                         
   0  -7   1       1764.47       1789.07        15.68 o                         
   1  -7   1        371.06        357.24         4.96 o                         
   2  -7   1         50.82         53.90         2.25 o                         
   3  -7   1         54.42         50.97         2.06 o                         
   4  -7   1        222.40        227.62         4.18 o                         
   5  -7   1        178.06        180.21         4.11 o                         
   6  -7   1        271.32        279.65         5.45 o                         
   7  -7   1         25.35         22.88         6.00 o                         
   8  -7   1         16.19         28.69         6.65 o                         
 -10  -6   1         98.25         78.94        10.94 o                         
  -9  -6   1         62.67         59.87         5.80 o                         
  -8  -6   1         46.33         47.30         3.45 o                         
  -7  -6   1        326.91        334.00         5.98 o                         
  -6  -6   1         28.80         26.49         2.67 o                         
  -5  -6   1       1050.59       1064.01        13.81 o                         
  -4  -6   1       1047.20        993.77        11.03 o                         
  -3  -6   1        883.04        871.30        10.87 o                         
  -2  -6   1       1510.44       1544.96        13.57 o                         
  -1  -6   1        379.76        445.14         3.97 o                         
   0  -6   1       1444.97       1498.46        12.08 o                         
   1  -6   1        955.71        961.08         9.94 o                         
   2  -6   1         13.19         18.67         3.92 o                         
   3  -6   1       1070.41       1109.21        14.62 o                         
   4  -6   1         24.77         25.26         1.89 o                         
   5  -6   1        363.85        361.39         6.12 o                         
   6  -6   1         41.14         40.04         2.70 o                         
   7  -6   1         11.57         12.98         4.53 o                         
 -10  -5   1          6.28         -4.14         4.14 o                         
  -9  -5   1          0.85         -4.74         4.74 o                         
  -8  -5   1        160.88        165.76         5.18 o                         
  -7  -5   1          4.09          4.26         2.34 o                         
  -6  -5   1        629.03        626.99         9.42 o                         
  -5  -5   1        600.51        585.14         7.30 o                         
  -4  -5   1        119.22        121.31         2.67 o                         
  -3  -5   1        983.19        994.98        10.33 o                         
  -2  -5   1        837.47        864.38         7.79 o                         
  -1  -5   1       2040.33       2223.21        20.73 o                         
   0  -5   1       3214.42       3270.43        27.77 o                         
   1  -5   1         44.79         47.71         1.05 o                         
   2  -5   1       1886.84       1859.12        16.19 o                         
   3  -5   1        630.11        627.12         8.38 o                         
   4  -5   1        156.04        158.88         3.24 o                         
   5  -5   1        483.16        485.09         7.52 o                         
   6  -5   1         22.93         21.53         2.31 o                         
   7  -5   1        153.04        153.19         4.70 o                         
  -9  -4   1          0.72          3.31         5.74 o                         
  -8  -4   1        256.64        267.67         6.01 o                         
  -7  -4   1         87.36         84.94         3.34 o                         
  -6  -4   1        186.54        189.73         4.74 o                         
  -5  -4   1        382.03        391.41         5.42 o                         
  -4  -4   1          2.42          2.18         1.49 o                         
  -3  -4   1       1053.29       1015.38        10.95 o                         
  -2  -4   1       1133.75       1195.73        10.50 o                         
  -1  -4   1       5325.57       5399.71        45.59 o                         
   0  -4   1        717.11        713.08         6.66 o                         
   1  -4   1         35.24         31.00         0.77 o                         
   2  -4   1        977.53        966.88         8.66 o                         
   3  -4   1        102.62         91.56         1.88 o                         
   4  -4   1        133.59        123.27         3.11 o                         
   5  -4   1        226.75        234.40         5.48 o                         
   6  -4   1        259.14        254.38         4.61 o                         
   7  -4   1         52.20         50.86         2.86 o                         
   8  -4   1          0.44         -2.43         6.02 o                         
  -9  -3   1        122.78        124.60        12.90 o                         
  -8  -3   1        259.12        259.43         6.02 o                         
  -7  -3   1        121.31        124.51         4.19 o                         
  -6  -3   1         60.21         60.27         2.50 o                         
  -5  -3   1        288.35        299.89         4.53 o                         
  -4  -3   1        666.11        635.90         6.87 o                         
  -3  -3   1       4227.07       4448.92        37.79 o                         
  -2  -3   1       1028.93       1144.56        10.02 o                         
  -1  -3   1       1104.81       1138.76        10.86 o                         
   0  -3   1         77.15         73.31         1.17 o                         
   1  -3   1        193.94        164.34         2.07 o                         
   2  -3   1       1912.06       1988.49        18.92 o                         
   3  -3   1         63.04         76.81         1.57 o                         
   4  -3   1        949.32        936.84         8.93 o                         
   5  -3   1        125.61        121.34         2.98 o                         
   6  -3   1         66.17         67.09         5.11 o                         
   7  -3   1        124.05        126.11         4.46 o                         
   8  -3   1         21.53         20.43         6.56 o                         
  -8  -2   1          7.82          8.93         2.90 o                         
  -7  -2   1         33.45         38.43         3.22 o                         
  -6  -2   1        966.92        986.38        11.44 o                         
  -5  -2   1         40.82         42.73         1.60 o                         
  -4  -2   1       2109.91       2095.49        16.82 o                         
  -3  -2   1        493.07        502.20         4.80 o                         
  -2  -2   1        794.39        767.27         6.83 o                         
  -1  -2   1       1453.76       1502.13        16.06 o                         
   0  -2   1        621.00        644.55         7.00 o                         
   1  -2   1       5833.94       6044.60       149.37 o                         
   2  -2   1       3638.55       3816.74        32.29 o                         
   3  -2   1        269.17        267.18         2.93 o                         
   4  -2   1       2032.37       2041.96        18.23 o                         
   5  -2   1          4.79          6.73         1.21 o                         
   6  -2   1        157.49        157.95         4.19 o                         
   7  -2   1         93.22         98.70         4.91 o                         
   8  -2   1         52.01         55.83         7.10 o                         
  -8  -1   1         26.33         21.09         7.63 o                         
  -7  -1   1         70.81         75.56         3.25 o                         
  -6  -1   1        210.58        225.33         4.32 o                         
  -5  -1   1          7.25          6.49         1.04 o                         
  -4  -1   1        921.05        933.03         7.92 o                         
  -3  -1   1        177.23        182.89         1.99 o                         
  -2  -1   1       2252.23       2336.83        19.90 o                         
  -1  -1   1        175.99        191.33         2.97 o                         
   0  -1   1         96.26         93.48         1.18 o                         
   1  -1   1       9355.47       9186.93        97.33 o                         
   2  -1   1        153.60        156.92         1.73 o                         
   3  -1   1       1958.57       2004.12        15.95 o                         
   4  -1   1        361.48        334.99         3.37 o                         
   5  -1   1         58.34         53.83         1.91 o                         
   6  -1   1        574.36        559.56         7.11 o                         
   7  -1   1         33.21         33.14         3.73 o                         
   8  -1   1         23.62         25.75         4.32 o                         
   9  -1   1         73.57         70.89         8.31 o                         
  -8   0   1         33.65         21.51         6.15 o                         
  -7   0   1        466.46        480.06         7.19 o                         
  -6   0   1         31.19         30.59         2.15 o                         
  -5   0   1        901.46        907.94        10.57 o                         
  -4   0   1       1085.92       1072.59         9.02 o                         
  -3   0   1       1513.71       1519.57        12.24 o                         
  -2   0   1       3111.81       3158.98        29.67 o                         
  -1   0   1         84.51         92.75         1.35 o                         
   0   0   1       2806.87       2828.40        30.08 o                         
   1   0   1         65.82         72.31         1.31 o                         
   2   0   1        886.74        944.32         9.08 o                         
   3   0   1       3666.39       3803.19        29.76 o                         
   4   0   1         41.04         42.68         1.16 o                         
   5   0   1       1025.23        984.37        11.85 o                         
   6   0   1        496.39        507.14         6.76 o                         
   7   0   1          0.78          3.05         3.11 o                         
   8   0   1        290.23        295.29         8.50 o                         
   9   0   1         47.67         43.61         7.38 o                         
  -7   1   1        157.54        168.74         6.25 o                         
  -6   1   1          0.53          1.80         1.58 o                         
  -5   1   1        689.46        678.76         6.53 o                         
  -4   1   1        396.04        383.41         4.91 o                         
  -3   1   1         16.69         14.55         0.93 o                         
  -2   1   1        225.59        188.50         1.88 o                         
  -1   1   1      11535.68      11555.89       153.00 o                         
   0   1   1        949.76       1037.55        20.13 o                         
   1   1   1       1478.14       1533.90        16.27 o                         
   2   1   1        849.51        873.77         8.41 o                         
   3   1   1       1340.01       1343.44        11.76 o                         
   4   1   1         20.10         24.86         0.85 o                         
   5   1   1        356.36        355.35         4.10 o                         
   6   1   1        104.16        110.37         3.35 o                         
   7   1   1        371.82        377.72         7.12 o                         
   8   1   1         33.97         35.52         4.34 o                         
  -7   2   1         51.89         44.77         3.96 o                         
  -6   2   1        202.48        221.61         4.75 o                         
  -5   2   1        403.83        400.67         4.47 o                         
  -4   2   1          0.73          1.07         1.04 o                         
  -3   2   1       2994.75       2966.78        25.99 o                         
  -2   2   1       6001.28       6362.73        49.46 o                         
  -1   2   1      14928.93      15229.53       142.58 o                         
   0   2   1       2461.06       2490.66        26.28 o                         
   1   2   1         80.83         83.17         1.37 o                         
   2   2   1       3514.23       3632.77        34.69 o                         
   3   2   1       1024.84       1034.23         9.17 o                         
   4   2   1        277.64        290.77         3.88 o                         
   5   2   1        726.68        725.48         7.27 o                         
   6   2   1          7.10          7.57         1.74 o                         
   7   2   1        282.08        286.59         7.43 o                         
   8   2   1        255.96        270.06         7.90 o                         
   9   2   1          0.81          5.53         6.59 o                         
  10   2   1         74.25         25.33         4.64 o                         
  -6   3   1         61.39         65.90         3.59 o                         
  -5   3   1        317.17        318.89         4.31 o                         
  -4   3   1        580.75        563.49         5.89 o                         
  -3   3   1       2271.74       2208.62        17.68 o                         
  -2   3   1         16.38         21.46         0.78 o                         
  -1   3   1        269.84        246.17         2.73 o                         
   0   3   1        781.76        759.32        10.26 o                         
   1   3   1        616.66        658.83         7.23 o                         
   2   3   1       2888.20       3013.05        28.92 o                         
   3   3   1       1187.65       1285.70        12.87 o                         
   4   3   1       1041.42       1045.09         9.47 o                         
   5   3   1       1373.56       1411.80        15.12 o                         
   6   3   1        392.63        382.84         5.69 o                         
   7   3   1         91.18         94.41         3.41 o                         
   8   3   1         77.60         80.09         3.98 o                         
   9   3   1         97.53        104.21         8.73 o                         
  10   3   1         58.57         69.38         8.50 o                         
  -7   4   1         27.27         26.06         5.15 o                         
  -6   4   1        190.19        182.71         7.05 o                         
  -5   4   1         44.54         45.15         2.50 o                         
  -4   4   1        522.34        525.01         5.61 o                         
  -3   4   1        427.93        432.67         4.55 o                         
  -2   4   1        835.87        899.73         7.51 o                         
  -1   4   1        784.04        731.82         6.07 o                         
   0   4   1        460.59        458.04         8.63 o                         
   1   4   1       3497.17       3729.16        31.57 o                         
   2   4   1       4645.26       5029.32        54.52 o                         
   3   4   1       1169.71       1278.09        12.86 o                         
   4   4   1       2093.72       2048.18        30.07 o                         
   5   4   1         44.78         48.69         1.96 o                         
   6   4   1          6.40          8.47         1.80 o                         
   7   4   1        472.14        477.08         7.05 o                         
   8   4   1         26.52         30.32         3.08 o                         
   9   4   1        263.23        266.64        10.25 o                         
  10   4   1         18.27         23.48         7.49 o                         
  -7   5   1          4.61          6.09         3.56 o                         
  -6   5   1        353.16        351.08         7.64 o                         
  -5   5   1          2.36          2.61         2.03 o                         
  -4   5   1        234.09        236.61         3.94 o                         
  -3   5   1         76.73         81.84         3.49 o                         
  -2   5   1        343.36        315.35         3.12 o                         
  -1   5   1       2067.64       2096.64        16.67 o                         
   0   5   1        101.47        111.54         1.37 o                         
   1   5   1       2130.16       2276.59        21.99 o                         
   2   5   1        266.60        255.62         3.18 o                         
   3   5   1        359.25        335.87         4.13 o                         
   4   5   1       1149.21       1136.61        17.55 o                         
   5   5   1          5.81          6.18         1.45 o                         
   6   5   1        435.39        428.75         6.21 o                         
   7   5   1        114.94        122.71         4.10 o                         
   8   5   1        164.74        164.50         5.06 o                         
   9   5   1        137.53        145.22         7.75 o                         
  10   5   1         12.71          8.87         7.35 o                         
  -7   6   1        132.74        126.61         8.50 o                         
  -6   6   1        108.96        106.13         5.24 o                         
  -5   6   1         93.12         95.03         3.17 o                         
  -4   6   1        620.39        615.05         7.60 o                         
  -3   6   1          0.75          0.63         1.56 o                         
  -2   6   1       1010.84       1001.18         9.31 o                         
  -1   6   1        473.94        455.49         4.16 o                         
   0   6   1          4.78          5.60         0.57 o                         
   1   6   1       2095.45       2206.39        19.36 o                         
   2   6   1          1.29          0.86         0.52 o                         
   3   6   1       1883.17       1874.89        18.69 o                         
   4   6   1        356.02        359.33         4.84 o                         
   5   6   1         26.41         20.98         1.71 o                         
   6   6   1        510.27        516.53         9.89 o                         
   7   6   1         76.07         78.10         3.20 o                         
   8   6   1         84.97         89.71         3.83 o                         
   9   6   1         26.81         27.64         5.26 o                         
  10   6   1          2.26          2.33         4.80 o                         
  -7   7   1         94.55         77.72         7.44 o                         
  -6   7   1          0.62         -1.00         6.14 o                         
  -5   7   1        213.63        206.71         5.98 o                         
  -4   7   1        256.61        256.07         4.98 o                         
  -3   7   1        247.01        251.30         4.09 o                         
  -2   7   1        419.72        400.48         4.97 o                         
  -1   7   1        320.47        337.98         3.73 o                         
   0   7   1       2702.17       2850.66        22.62 o                         
   1   7   1       1164.93       1133.08        13.35 o                         
   2   7   1        643.41        636.85         5.54 o                         
   3   7   1       2963.98       2951.75        42.82 o                         
   4   7   1        345.16        341.65         4.81 o                         
   5   7   1        839.98        810.03        13.79 o                         
   6   7   1        926.34        904.57        10.68 o                         
   7   7   1         33.79         32.91         2.68 o                         
   8   7   1        498.82        498.17         7.92 o                         
   9   7   1         16.16          8.04         4.99 o                         
  10   7   1         77.65         77.58         6.74 o                         
  -7   8   1         61.26         51.21         6.81 o                         
  -6   8   1          0.32         -0.91         5.39 o                         
  -5   8   1        184.06        178.69         6.13 o                         
  -4   8   1          3.09          1.61         1.88 o                         
  -3   8   1         24.19         27.44         2.21 o                         
  -2   8   1        474.14        469.80         6.89 o                         
  -1   8   1          5.71          6.90         1.01 o                         
   0   8   1        948.52        956.35         8.95 o                         
   1   8   1         89.59         86.34         1.66 o                         
   2   8   1        455.92        462.01         6.04 o                         
   3   8   1        223.31        220.80         3.60 o                         
   4   8   1        105.31        102.65         2.89 o                         
   5   8   1        726.72        727.29         8.97 o                         
   6   8   1        155.69        144.17         5.49 o                         
   7   8   1        310.17        318.86         6.39 o                         
   8   8   1         59.19         54.07         3.52 o                         
   9   8   1          7.76         10.35         5.03 o                         
  10   8   1         13.17          5.19         5.17 o                         
  -7   9   1          3.75          3.88         6.31 o                         
  -6   9   1         33.90         37.79         6.70 o                         
  -5   9   1        222.77        215.76         6.72 o                         
  -4   9   1          7.41          5.23         2.26 o                         
  -2   9   1        316.94        313.64         4.81 o                         
  -1   9   1        600.63        618.69         7.39 o                         
   0   9   1        611.13        602.88         6.29 o                         
   1   9   1          4.59          4.17         1.04 o                         
   2   9   1       1107.29       1051.35        11.12 o                         
   3   9   1         41.02         51.27         2.00 o                         
   4   9   1        552.87        584.29         7.46 o                         
   5   9   1       1183.59       1176.70        18.65 o                         
   6   9   1          5.47          3.38         1.69 o                         
   7   9   1        232.37        215.03         5.04 o                         
   8   9   1        241.39        249.02         8.73 o                         
   9   9   1        119.49        105.39         6.64 o                         
  -6  10   1        186.71        174.17        10.40 o                         
  -5  10   1          6.14         10.79         5.72 o                         
  -4  10   1         19.85         22.35         3.70 o                         
  -3  10   1         98.81         98.45         3.90 o                         
  -2  10   1         30.71         28.69         2.12 o                         
  -1  10   1        119.15        113.82         3.12 o                         
   0  10   1        735.82        732.48         7.46 o                         
   1  10   1          3.87          4.23         1.28 o                         
   2  10   1        465.98        478.28         7.25 o                         
   3  10   1        148.33        140.31         3.34 o                         
   4  10   1        218.47        225.04         4.37 o                         
   5  10   1        265.19        253.85         4.71 o                         
   6  10   1         18.17         19.89         2.39 o                         
   7  10   1        185.58        157.42        11.25 o                         
   8  10   1          2.40          2.74         4.56 o                         
   9  10   1        141.75        141.92         7.38 o                         
  -6  11   1         11.26          9.92         6.56 o                         
  -5  11   1          1.70          3.79         5.81 o                         
  -3  11   1        199.37        193.13         7.22 o                         
  -2  11   1         51.84         56.91         2.95 o                         
  -1  11   1       1498.02       1534.40        18.99 o                         
   0  11   1        173.10        171.65         3.67 o                         
   1  11   1       1464.01       1448.88        12.63 o                         
   2  11   1        435.81        440.63         6.05 o                         
   3  11   1         52.45         55.40         2.62 o                         
   4  11   1        833.06        841.22        11.64 o                         
   5  11   1         33.96         32.22         2.41 o                         
   6  11   1        221.30        214.62         4.83 o                         
   7  11   1        361.30        353.98         9.22 o                         
   8  11   1         30.24         32.83         4.95 o                         
   9  11   1         67.51         73.18         6.35 o                         
  -5  12   1         10.52          7.11         6.27 o                         
  -4  12   1         56.45         45.57         6.54 o                         
  -3  12   1         45.19         39.39         4.11 o                         
  -2  12   1        350.15        346.17         5.53 o                         
  -1  12   1         53.36         56.29         2.57 o                         
   0  12   1        109.44        105.37         4.58 o                         
   1  12   1        130.24        140.09         8.41 o                         
   2  12   1        260.54        240.84         6.56 o                         
   3  12   1        168.80        157.96         5.48 o                         
   4  12   1        480.93        484.98         6.84 o                         
   5  12   1          8.38          7.22         2.26 o                         
   6  12   1        434.04        448.55         7.23 o                         
   7  12   1        122.88        121.10         8.83 o                         
   8  12   1         59.68         46.54        16.80 o                         
   9  12   1        119.46        115.66        10.13 o                         
  -5  13   1          2.83          1.32         6.71 o                         
  -4  13   1         74.64         59.26         7.31 o                         
  -3  13   1          3.56          5.18         5.21 o                         
  -2  13   1          8.83          9.16         3.27 o                         
  -1  13   1        110.65        108.42         3.77 o                         
   0  13   1        130.59        131.37         3.71 o                         
   1  13   1        684.99        682.48        12.17 o                         
   2  13   1          0.03         -0.82         3.12 o                         
   3  13   1        492.72        496.63         6.97 o                         
   4  13   1         97.13         94.22         3.54 o                         
   5  13   1        195.77        203.48         4.99 o                         
   6  13   1        242.72        244.22         5.56 o                         
   7  13   1          9.43          6.27         4.55 o                         
   8  13   1         57.94         54.03        13.32 o                         
  -4  14   1         37.91         39.54         7.15 o                         
  -3  14   1         17.29         19.23         6.09 o                         
  -2  14   1        113.22        125.39         8.75 o                         
  -1  14   1          2.78          1.32         2.68 o                         
   0  14   1        254.79        245.60         8.75 o                         
   1  14   1        196.11        190.78         6.41 o                         
   2  14   1         52.15         45.59         6.35 o                         
   3  14   1        266.67        262.43         7.15 o                         
   4  14   1          3.75          2.24         2.30 o                         
   5  14   1         99.95         97.77         3.75 o                         
   6  14   1        394.92        393.34        10.28 o                         
   7  14   1          1.84          4.75         4.81 o                         
   8  14   1        197.11        214.31         9.56 o                         
  -3  15   1          2.20          1.66         6.39 o                         
  -2  15   1        145.27        163.04         9.84 o                         
  -1  15   1          4.23          3.07         5.24 o                         
   0  15   1        163.24        148.03        25.37 o                         
   1  15   1          4.04          3.36         3.56 o                         
   2  15   1        116.92        116.77         5.85 o                         
   3  15   1        121.99        120.08         5.87 o                         
   4  15   1          0.62          1.33         2.99 o                         
   5  15   1        394.94        401.98        10.17 o                         
   6  15   1         17.71         21.55         4.84 o                         
   7  15   1         48.67         51.86         5.56 o                         
  -2  16   1          7.68          7.53         6.38 o                         
  -1  16   1         52.54         54.07         7.05 o                         
   0  16   1        105.65         97.20         7.89 o                         
   1  16   1          7.94         11.80         6.24 o                         
   2  16   1        376.69        388.04        14.20 o                         
   3  16   1         30.80         27.54         6.97 o                         
   4  16   1         42.73         46.95         7.94 o                         
   5  16   1        378.71        366.78         9.76 o                         
   6  16   1          0.30          0.75         7.57 o                         
   7  16   1        370.66        375.43        11.11 o                         
   1  17   1         40.95         44.11         7.11 o                         
   2  17   1          5.82          4.67         6.72 o                         
   3  17   1         61.68         49.19         7.87 o                         
   4  17   1        181.36        187.01        12.61 o                         
   5  17   1          3.34          7.56         7.92 o                         
   6  17   1        131.93        125.95         6.82 o                         
   2  18   1        114.23        114.69         9.35 o                         
   3  18   1          4.36         -2.54         7.20 o                         
   4  18   1        129.63        143.11        10.62 o                         
   5  18   1          6.76          2.24         6.72 o                         
  -3 -18   2          3.36          6.64         8.08 o                         
  -2 -18   2        130.00        111.69        10.06 o                         
  -1 -18   2         16.62         14.95         7.30 o                         
  -5 -17   2        207.67        213.54        14.40 o                         
  -4 -17   2          4.85         -2.15         7.72 o                         
  -3 -17   2        209.59        221.77        13.67 o                         
  -2 -17   2         31.28         24.88         7.85 o                         
  -1 -17   2        119.75        117.58         9.39 o                         
   0 -17   2         10.40          8.46         6.94 o                         
   1 -17   2          5.90          9.13         7.27 o                         
  -6 -16   2        123.05         64.43         7.07 o                         
  -5 -16   2         62.18         67.15         9.40 o                         
  -4 -16   2         66.50         61.55         8.84 o                         
  -3 -16   2        127.68        129.19         9.52 o                         
  -2 -16   2         21.83         19.56         6.97 o                         
  -1 -16   2        122.80        112.13         9.14 o                         
   0 -16   2        162.62        158.46        11.25 o                         
   1 -16   2          1.91          0.60         4.10 o                         
   2 -16   2         88.97         82.32         5.66 o                         
  -7 -15   2         30.69         29.83         5.52 o                         
  -6 -15   2        109.62        122.24         8.72 o                         
  -5 -15   2         52.62         53.17         5.16 o                         
  -4 -15   2        211.32        237.48        13.50 o                         
  -3 -15   2        147.61        151.68        10.65 o                         
  -2 -15   2         75.92         77.41         5.26 o                         
  -1 -15   2        206.57        193.28         9.95 o                         
   0 -15   2         34.42         34.23         6.47 o                         
   1 -15   2        136.71        143.81         6.59 o                         
   2 -15   2         38.91         43.49         4.82 o                         
   3 -15   2          0.12          1.22         4.21 o                         
  -7 -14   2          4.91          8.85         4.76 o                         
  -6 -14   2        208.99        210.53         8.43 o                         
  -5 -14   2         31.61         31.67         3.55 o                         
  -4 -14   2         31.69         28.80         3.25 o                         
  -3 -14   2         44.89         41.76         4.66 o                         
  -2 -14   2        163.81        156.38         6.94 o                         
  -1 -14   2        160.43        162.20         6.93 o                         
   0 -14   2         52.24         54.30         3.49 o                         
   1 -14   2        139.91        144.27         4.41 o                         
   2 -14   2         39.53         47.63         4.61 o                         
   3 -14   2         29.09         19.82         4.30 o                         
   4 -14   2         57.72         39.78        24.96 o                         
  -8 -13   2          5.46          1.50         5.12 o                         
  -7 -13   2        234.79        221.49         8.68 o                         
  -6 -13   2        143.97        149.57         7.51 o                         
  -5 -13   2         93.71         92.08         4.74 o                         
  -4 -13   2        529.29        532.55         7.67 o                         
  -3 -13   2         14.32         21.69         4.66 o                         
  -2 -13   2        187.94        190.15         6.91 o                         
  -1 -13   2        184.42        202.51         6.58 o                         
   0 -13   2         19.06         20.39         2.22 o                         
   1 -13   2        283.48        279.96         5.07 o                         
   2 -13   2          1.56          3.65         2.39 o                         
   3 -13   2          7.06          7.36         2.93 o                         
   4 -13   2         59.25         55.69         5.02 o                         
   5 -13   2          4.58          5.82         5.54 o                         
  -8 -12   2         15.67         15.83         5.25 o                         
  -7 -12   2        308.16        315.90         9.78 o                         
  -6 -12   2         79.86         80.57         3.66 o                         
  -5 -12   2        100.65         94.74         3.63 o                         
  -4 -12   2        411.46        404.97         6.37 o                         
  -3 -12   2          2.25          3.04         2.28 o                         
  -2 -12   2        514.77        498.48         9.98 o                         
  -1 -12   2          1.48          1.62         1.86 o                         
   0 -12   2        605.48        589.69         8.81 o                         
   1 -12   2         39.00         40.59         2.41 o                         
   2 -12   2          1.44          0.57         2.20 o                         
   3 -12   2        432.62        433.26         6.70 o                         
   4 -12   2          2.79          3.54         3.84 o                         
   5 -12   2        125.14        133.36         7.14 o                         
  -9 -11   2          0.54         -3.60         5.12 o                         
  -8 -11   2        247.48        252.47         9.53 o                         
  -7 -11   2         26.93         26.22         4.73 o                         
  -6 -11   2          5.64          8.36         2.58 o                         
  -5 -11   2        678.90        699.46         9.22 o                         
  -4 -11   2        269.89        294.03        10.00 o                         
  -3 -11   2        511.92        501.43         6.87 o                         
  -2 -11   2        466.08        466.66         7.15 o                         
  -1 -11   2        117.98        121.84         3.27 o                         
   0 -11   2        479.24        483.75         9.94 o                         
   1 -11   2         74.07         75.65         3.23 o                         
   2 -11   2         37.97         40.23         2.44 o                         
   3 -11   2        218.69        220.35         4.61 o                         
   4 -11   2          0.64          2.35         1.16 o                         
   5 -11   2         83.61         73.43         6.54 o                         
   6 -11   2          5.27          4.96         6.07 o                         
  -9 -10   2          3.41          1.44         5.20 o                         
  -8 -10   2         76.26         74.17         5.78 o                         
  -7 -10   2         65.15         68.11         3.55 o                         
  -6 -10   2         93.80         94.81         3.53 o                         
  -5 -10   2        540.22        547.39         7.61 o                         
  -4 -10   2         38.89         42.43         2.38 o                         
  -3 -10   2       1107.07       1041.92        24.98 o                         
  -2 -10   2         34.23         40.61         1.92 o                         
  -1 -10   2        253.27        254.30         3.43 o                         
   0 -10   2         15.44         17.69         1.63 o                         
   1 -10   2        150.26        151.21         3.40 o                         
   2 -10   2        730.68        745.57         9.96 o                         
   3 -10   2          9.71         12.01         2.06 o                         
   4 -10   2        266.92        265.33         5.10 o                         
   5 -10   2         59.19         56.03         3.79 o                         
   6 -10   2          1.95          3.43         4.17 o                         
  -9  -9   2         73.47         75.51         6.37 o                         
  -8  -9   2        114.07        119.17         8.79 o                         
  -7  -9   2          1.30         -1.84         2.50 o                         
  -6  -9   2        348.04        338.01         5.83 o                         
  -5  -9   2        219.05        211.62         4.37 o                         
  -4  -9   2        242.87        229.92         4.32 o                         
  -3  -9   2        551.41        601.78         8.63 o                         
  -2  -9   2        385.66        331.76         5.57 o                         
  -1  -9   2        135.26        141.38         2.14 o                         
   0  -9   2       1026.87       1002.06        10.94 o                         
   1  -9   2        232.27        231.96         3.88 o                         
   2  -9   2        481.25        476.89         6.37 o                         
   3  -9   2         33.16         33.32         2.41 o                         
   4  -9   2        102.52        100.29         3.32 o                         
   5  -9   2         21.65         20.21         2.63 o                         
   6  -9   2         24.35         21.33         6.18 o                         
   7  -9   2          4.92          1.58         5.83 o                         
  -9  -8   2        100.75        103.20         6.64 o                         
  -8  -8   2        119.92        126.00         8.26 o                         
  -7  -8   2          1.88          1.17         1.67 o                         
  -6  -8   2        529.20        518.14         7.34 o                         
  -5  -8   2        171.12        179.80         6.34 o                         
  -4  -8   2       1339.25       1358.66        14.87 o                         
  -3  -8   2       1827.15       1825.72        19.19 o                         
  -2  -8   2        601.07        595.59         6.60 o                         
  -1  -8   2       1681.51       1670.38        13.74 o                         
   0  -8   2        181.37        178.51         2.47 o                         
   1  -8   2        749.56        750.50         8.52 o                         
   2  -8   2        652.92        645.74         7.99 o                         
   3  -8   2          6.27          9.47         2.60 o                         
   4  -8   2         50.70         51.75         2.45 o                         
   5  -8   2          3.15          3.53         2.18 o                         
   6  -8   2          2.86          1.52         3.05 o                         
   7  -8   2        130.98        120.91         6.28 o                         
  -9  -7   2        108.34        110.88         6.73 o                         
  -8  -7   2          9.51         10.96         3.49 o                         
  -7  -7   2         69.82         70.07         3.34 o                         
  -6  -7   2        210.85        203.10         4.41 o                         
  -5  -7   2        673.59        628.88         8.72 o                         
  -4  -7   2        645.00        713.82         8.52 o                         
  -3  -7   2         25.71         37.33         1.73 o                         
  -2  -7   2        600.26        619.73         5.98 o                         
  -1  -7   2        571.78        517.48         5.09 o                         
   0  -7   2         13.68         14.73         0.77 o                         
   1  -7   2       1245.95       1232.97        18.76 o                         
   2  -7   2        330.25        320.45         4.47 o                         
   3  -7   2        333.75        321.46         4.76 o                         
   4  -7   2        627.79        641.74         8.82 o                         
   5  -7   2          3.48          2.12         1.96 o                         
   6  -7   2        218.45        217.83         4.91 o                         
   7  -7   2         17.42         26.45         4.40 o                         
   8  -7   2         16.18         18.60         6.37 o                         
  -9  -6   2         39.17         35.60         5.46 o                         
  -8  -6   2         27.93         28.85         3.38 o                         
  -7  -6   2        413.56        414.36         6.80 o                         
  -6  -6   2        201.06        203.11         5.07 o                         
  -5  -6   2         44.74         53.13         2.25 o                         
  -4  -6   2       1165.47       1125.35        12.55 o                         
  -3  -6   2         45.08         48.66         2.80 o                         
  -2  -6   2       1246.65       1208.25        10.80 o                         
  -1  -6   2       1087.47       1062.85         8.74 o                         
   0  -6   2       1220.16       1242.67        12.38 o                         
   1  -6   2       1996.41       2070.74        20.36 o                         
   2  -6   2        117.35        117.75         3.48 o                         
   3  -6   2        752.23        735.03         8.43 o                         
   4  -6   2        194.24        196.41         3.81 o                         
   5  -6   2          2.73          4.03         1.84 o                         
   6  -6   2        104.96        106.08         3.64 o                         
   7  -6   2          5.27          4.30         2.49 o                         
  -9  -5   2         36.05         40.79         5.48 o                         
  -8  -5   2         46.39         45.70         3.46 o                         
  -7  -5   2        318.85        317.53         5.86 o                         
  -6  -5   2         84.91         90.39         3.55 o                         
  -5  -5   2        255.99        258.24         6.63 o                         
  -4  -5   2        331.79        335.99         4.66 o                         
  -3  -5   2        732.02        716.49         7.78 o                         
  -2  -5   2        565.75        485.41         4.69 o                         
  -1  -5   2         59.76         63.66         1.04 o                         
   0  -5   2        779.74        747.19         6.77 o                         
   1  -5   2         52.38         38.05         1.27 o                         
   2  -5   2         29.53         24.83         1.20 o                         
   3  -5   2       1416.26       1409.78        14.72 o                         
   4  -5   2          1.73          1.55         1.42 o                         
   5  -5   2        392.49        376.48         7.63 o                         
   6  -5   2         49.46         54.61         2.70 o                         
   7  -5   2         12.56         14.41         2.60 o                         
   8  -5   2        150.12        159.85        11.47 o                         
  -9  -4   2         25.47         12.67         6.90 o                         
  -8  -4   2        238.75        246.32         5.92 o                         
  -7  -4   2        586.27        587.46         8.23 o                         
  -6  -4   2         48.48         53.29         3.79 o                         
  -5  -4   2       1886.55       1865.33        19.69 o                         
  -4  -4   2         69.76         72.25        11.24 o                         
  -3  -4   2        853.13        819.08         7.56 o                         
  -2  -4   2       4433.58       4842.66        41.03 o                         
  -1  -4   2        321.90        359.21         3.46 o                         
   0  -4   2       1347.91       1364.25        11.82 o                         
   1  -4   2       1821.45       1915.42        18.63 o                         
   2  -4   2       1971.65       2075.77        20.27 o                         
   3  -4   2        622.70        606.98        10.02 o                         
   4  -4   2         12.89          7.44         1.54 o                         
   5  -4   2        192.72        192.74         6.03 o                         
   6  -4   2        152.60        158.89         3.76 o                         
   7  -4   2          3.33          3.38         2.35 o                         
   8  -4   2         45.68         49.18         7.44 o                         
  -9  -3   2         25.25         25.69         8.65 o                         
  -8  -3   2        130.95        127.71         7.15 o                         
  -7  -3   2          1.56          0.80         2.36 o                         
  -6  -3   2        423.82        430.09         7.18 o                         
  -5  -3   2        399.84        400.43         5.53 o                         
  -4  -3   2         86.33         86.76         1.62 o                         
  -3  -3   2       1212.60       1216.33        10.85 o                         
  -2  -3   2        539.11        541.14         5.99 o                         
  -1  -3   2       1056.48       1048.80         9.90 o                         
   0  -3   2       2589.32       2702.06        25.27 o                         
   1  -3   2        968.64       1051.45        10.40 o                         
   2  -3   2       3632.78       3712.05        35.50 o                         
   3  -3   2        125.84        126.92         1.86 o                         
   4  -3   2        247.41        230.66         3.52 o                         
   5  -3   2       1008.03       1025.02        11.35 o                         
   6  -3   2          2.48          0.62         2.12 o                         
   7  -3   2        360.05        371.23         7.02 o                         
   8  -3   2         78.09         84.90         8.09 o                         
   9  -3   2        125.24        120.71         9.65 o                         
  -9  -2   2         19.44         19.54         7.09 o                         
  -8  -2   2        234.94        243.12         6.99 o                         
  -7  -2   2          8.58         11.45         2.44 o                         
  -6  -2   2        375.45        385.13         5.92 o                         
  -5  -2   2        233.08        234.04         3.37 o                         
  -4  -2   2        117.25        103.29         1.88 o                         
  -3  -2   2       3067.00       3154.26        24.85 o                         
  -2  -2   2        415.17        430.89         4.09 o                         
  -1  -2   2       4675.45       4849.60        51.30 o                         
   0  -2   2       2538.74       2565.23        27.12 o                         
   1  -2   2        916.67        902.67         8.88 o                         
   2  -2   2        427.59        375.60         4.14 o                         
   3  -2   2          0.40          1.74         0.60 o                         
   4  -2   2       1264.90       1289.24        11.75 o                         
   5  -2   2         29.68         30.81         1.70 o                         
   6  -2   2         80.97         72.50         3.05 o                         
   7  -2   2        218.47        230.84         7.32 o                         
   8  -2   2          3.34          0.46         5.94 o                         
   9  -2   2         12.99         18.41         7.26 o                         
  -8  -1   2          2.63          3.51         2.99 o                         
  -7  -1   2         22.48         22.82         3.14 o                         
  -6  -1   2        671.16        689.41         8.68 o                         
  -5  -1   2         63.89         68.35         2.02 o                         
  -4  -1   2       1780.61       1784.77        15.99 o                         
  -3  -1   2        346.76        329.89         3.16 o                         
  -2  -1   2         79.93         73.02         1.14 o                         
  -1  -1   2       2158.65       2209.69        31.75 o                         
   0  -1   2       3408.25       3443.60        36.53 o                         
   1  -1   2        362.25        397.47         5.52 o                         
   2  -1   2        212.42        208.94         2.15 o                         
   3  -1   2        436.46        440.63         4.09 o                         
   4  -1   2        923.64        940.35         8.76 o                         
   5  -1   2         97.67         98.91         2.23 o                         
   6  -1   2        184.18        187.37         4.26 o                         
   7  -1   2        320.36        338.03         8.47 o                         
   8  -1   2        105.60        112.59         7.42 o                         
   9  -1   2        108.10        103.94         9.01 o                         
  -7   0   2        482.77        482.89         9.19 o                         
  -6   0   2        252.30        260.95         4.75 o                         
  -5   0   2        248.79        244.79         3.61 o                         
  -4   0   2        573.79        551.03         5.59 o                         
  -3   0   2         36.18         38.59         1.04 o                         
  -2   0   2        968.64        931.08         8.29 o                         
  -1   0   2       3290.76       3288.19        34.74 o                         
   0   0   2         72.81         79.72         1.09 o                         
   1   0   2       7741.41       7780.74       111.08 o                         
   2   0   2        573.12        570.91         5.66 o                         
   3   0   2       1339.33       1398.62        11.23 o                         
   4   0   2        391.26        349.29         3.41 o                         
   5   0   2         76.00         70.17         1.72 o                         
   6   0   2        412.31        422.17         5.91 o                         
   7   0   2          3.87          1.96         4.90 o                         
   8   0   2        132.68        132.46         6.90 o                         
   9   0   2         24.95         15.05         6.87 o                         
  -7   1   2        250.38        261.48        12.09 o                         
  -6   1   2        184.17        186.69         3.31 o                         
  -5   1   2        135.28        135.74         2.82 o                         
  -4   1   2        819.17        798.79         7.73 o                         
  -3   1   2          0.57          1.06         0.61 o                         
  -2   1   2       3571.49       3585.07        34.50 o                         
  -1   1   2      11648.41      11643.71       137.03 o                         
   0   1   2      11618.32      11510.66       150.41 o                         
   1   1   2       5094.05       5332.06       107.71 o                         
   2   1   2         21.85         25.77         0.71 o                         
   3   1   2        654.44        612.52         5.17 o                         
   4   1   2       1403.70       1396.10        11.38 o                         
   5   1   2        150.43        151.78         2.41 o                         
   6   1   2        516.49        534.53         8.03 o                         
   7   1   2         12.71          8.14         3.89 o                         
   8   1   2         72.40         70.17         6.30 o                         
   9   1   2         61.38         65.06         7.98 o                         
  10   1   2          4.62         36.21         7.87 o                         
  -6   2   2         62.31         64.75         2.45 o                         
  -5   2   2        539.32        544.88         5.63 o                         
  -4   2   2          7.96          8.25         1.44 o                         
  -3   2   2        947.37        948.57         8.87 o                         
  -2   2   2        428.46        388.68         3.91 o                         
  -1   2   2       1884.67       1975.02        16.96 o                         
   0   2   2       2378.17       2409.26        25.50 o                         
   1   2   2         23.40         26.20         0.66 o                         
   2   2   2       2451.27       2704.70        22.99 o                         
   3   2   2       1917.86       1962.67        16.92 o                         
   4   2   2          0.90          2.22         0.56 o                         
   5   2   2       1212.34       1192.05        14.31 o                         
   6   2   2       1091.15       1104.30        12.43 o                         
   7   2   2        185.83        190.72         6.40 o                         
   8   2   2        227.65        230.47         7.66 o                         
  10   2   2         39.29         55.12         8.40 o                         
  -6   3   2         65.69         71.59         3.71 o                         
  -5   3   2        318.79        318.26         4.84 o                         
  -4   3   2        441.42        434.08         4.86 o                         
  -3   3   2        186.41        216.57         2.51 o                         
  -2   3   2       5001.26       5244.73        44.59 o                         
  -1   3   2        660.79        708.55         7.20 o                         
   0   3   2       4794.46       4612.94       100.51 o                         
   1   3   2        400.11        399.26         4.08 o                         
   2   3   2       1223.02       1240.33        10.79 o                         
   3   3   2       1202.02       1234.76        10.86 o                         
   4   3   2         31.44         34.63         1.00 o                         
   5   3   2       1834.99       1839.00        19.24 o                         
   6   3   2          3.96          3.49         1.93 o                         
   7   3   2         63.81         71.41         3.50 o                         
   8   3   2         27.52         25.86         3.83 o                         
   9   3   2          3.73          5.89         6.75 o                         
  10   3   2         25.29         35.48         7.90 o                         
  -7   4   2          1.35         -0.24         4.54 o                         
  -6   4   2         64.31         66.20         3.96 o                         
  -5   4   2        370.35        367.27        11.52 o                         
  -4   4   2         16.76         19.99         1.89 o                         
  -3   4   2       2536.28       2598.31        20.95 o                         
  -2   4   2        109.23        137.43         1.79 o                         
  -1   4   2       1874.91       1831.82        14.57 o                         
   0   4   2        764.85        736.00         6.60 o                         
   1   4   2        125.93        119.19         1.47 o                         
   2   4   2        176.45        152.76         1.77 o                         
   3   4   2        148.12        121.93         2.07 o                         
   4   4   2        605.07        574.43         7.59 o                         
   5   4   2       1087.64       1043.37        16.62 o                         
   6   4   2         54.23         55.61         2.35 o                         
   7   4   2        385.34        394.96         7.14 o                         
   8   4   2        102.60        101.63         3.85 o                         
   9   4   2         15.10          9.91         4.74 o                         
  10   4   2        136.91        146.86        10.58 o                         
  -7   5   2          1.80          3.57         5.67 o                         
  -6   5   2        308.39        314.54         7.66 o                         
  -5   5   2        108.05        105.88         3.68 o                         
  -4   5   2        353.53        351.61         5.00 o                         
  -3   5   2       1444.31       1444.49        12.07 o                         
  -2   5   2         16.81         17.64         1.79 o                         
  -1   5   2       1070.54       1035.12         8.54 o                         
   0   5   2       1815.27       1782.21        14.72 o                         
   1   5   2         15.59         12.96         0.67 o                         
   2   5   2       3414.02       3672.07        31.28 o                         
   3   5   2        119.90        117.87         2.15 o                         
   4   5   2       3629.63       3641.28        52.40 o                         
   5   5   2         29.58         43.69         3.38 o                         
   6   5   2          6.13          8.18         1.81 o                         
   7   5   2        532.87        545.92         7.65 o                         
   8   5   2         19.19         17.06         3.14 o                         
   9   5   2        100.31        108.10         6.53 o                         
  10   5   2          5.38          8.25         7.40 o                         
  -7   6   2         39.84         42.37         6.30 o                         
  -6   6   2        115.90        113.62         5.75 o                         
  -5   6   2          8.43          8.72         2.84 o                         
  -4   6   2        420.87        423.18         6.59 o                         
  -3   6   2        131.01        123.34         2.37 o                         
  -2   6   2        141.36        133.03         2.13 o                         
  -1   6   2       1304.78       1230.08        10.14 o                         
   0   6   2         18.69         20.53         0.76 o                         
   1   6   2       3983.44       4190.83        32.83 o                         
   2   6   2        528.97        489.14         4.75 o                         
   3   6   2        515.10        503.17         6.63 o                         
   4   6   2        362.84        351.57         5.53 o                         
   5   6   2        281.63        263.75         4.31 o                         
   6   6   2       1041.20        882.52       120.91 o                         
   7   6   2        355.76        351.33         5.99 o                         
   8   6   2         84.42         85.33         3.69 o                         
   9   6   2        221.67        222.40         8.86 o                         
  10   6   2         33.77         16.45        16.58 o                         
  -7   7   2         34.32         32.56         6.33 o                         
  -6   7   2         11.54         15.93         3.89 o                         
  -5   7   2          1.24          2.09         4.60 o                         
  -4   7   2        318.03        322.02         6.97 o                         
  -3   7   2         84.27         81.95         3.86 o                         
  -2   7   2        879.69        870.50         7.67 o                         
  -1   7   2        809.93        784.82         7.53 o                         
   0   7   2        458.06        466.97         4.32 o                         
   1   7   2       1142.04       1120.84         9.29 o                         
   2   7   2        323.77        331.40         3.21 o                         
   3   7   2        619.37        588.01        14.30 o                         
   4   7   2        352.25        380.62         5.17 o                         
   5   7   2        365.39        331.68        17.11 o                         
   6   7   2        951.75       1012.01        23.80 o                         
   7   7   2          1.64          1.87         2.25 o                         
   8   7   2        212.05        217.31         5.45 o                         
   9   7   2         41.62         50.93         5.54 o                         
  10   7   2         15.78         11.69         5.56 o                         
  -7   8   2         29.50         28.38         6.54 o                         
  -6   8   2          9.41         11.51         5.80 o                         
  -5   8   2         87.21         84.45         4.81 o                         
  -4   8   2        397.14        395.06         8.29 o                         
  -3   8   2         15.36         15.68         2.05 o                         
  -2   8   2        457.89        437.29         5.72 o                         
  -1   8   2        434.78        426.49         4.31 o                         
   0   8   2        487.74        465.60         4.92 o                         
   1   8   2        783.47        745.54         7.32 o                         
   2   8   2         99.07        103.36         2.32 o                         
   3   8   2        434.58        434.96         6.47 o                         
   4   8   2        629.18        615.49         7.55 o                         
   5   8   2        183.90        195.75         3.94 o                         
   6   8   2        348.82        342.43         5.48 o                         
   7   8   2          3.61          2.36         1.78 o                         
   8   8   2         51.66         57.66         3.47 o                         
   9   8   2         56.61         57.02         5.77 o                         
  10   8   2         45.08         32.55         6.00 o                         
  -7   9   2         16.83         15.84         6.51 o                         
  -6   9   2          1.67         -0.22         5.44 o                         
  -5   9   2        193.09        192.11         6.68 o                         
  -4   9   2         10.03          6.85         3.28 o                         
  -2   9   2        585.41        582.01         7.42 o                         
  -1   9   2        165.90        169.58         2.78 o                         
   0   9   2       1052.88       1019.42         8.90 o                         
   1   9   2        654.19        658.96         9.08 o                         
   2   9   2        649.65        626.73         6.37 o                         
   3   9   2       1772.89       1769.16        18.67 o                         
   4   9   2         31.74         31.55         1.95 o                         
   5   9   2        816.38        821.52        13.83 o                         
   6   9   2        193.63        188.35         4.44 o                         
   7   9   2        230.19        201.30        13.47 o                         
   8   9   2        167.98        155.01         7.42 o                         
   9   9   2          8.39          5.09         5.03 o                         
  -6  10   2          2.33          6.84         6.33 o                         
  -5  10   2         22.89         28.24         6.07 o                         
  -4  10   2         48.94         47.21         4.21 o                         
  -3  10   2        204.83        204.95         6.16 o                         
  -2  10   2        327.66        334.65         5.13 o                         
  -1  10   2        142.41        139.20         3.35 o                         
   0  10   2        619.98        614.25         6.60 o                         
   1  10   2         81.18         81.93         1.95 o                         
   2  10   2        732.20        700.23         8.30 o                         
   3  10   2        876.65        893.08        10.35 o                         
   4  10   2         36.98         40.91         2.23 o                         
   5  10   2        864.71        878.12        10.38 o                         
   6  10   2          0.80          0.38         2.14 o                         
   7  10   2         24.01         27.43         4.13 o                         
   8  10   2        263.67        259.14        12.41 o                         
   9  10   2         40.49         47.03         5.82 o                         
  -6  11   2         37.71         28.63         7.00 o                         
  -5  11   2         54.03         51.33         7.14 o                         
  -4  11   2         36.93         28.50         4.95 o                         
  -3  11   2        339.95        346.78         8.38 o                         
  -2  11   2         12.89         12.11         3.05 o                         
  -1  11   2        174.13        180.35         8.09 o                         
   0  11   2         68.94         76.80         3.72 o                         
   1  11   2        407.55        389.05         4.36 o                         
   2  11   2        606.49        613.20         7.66 o                         
   3  11   2         68.15         64.95         2.58 o                         
   4  11   2       1004.19       1012.85        16.12 o                         
   5  11   2        204.39        195.00         4.46 o                         
   6  11   2         16.69         15.66         2.48 o                         
   7  11   2        590.21        588.95         8.67 o                         
   8  11   2         84.23         53.56        20.39 o                         
   9  11   2        143.15        147.60         7.45 o                         
  -5  12   2         29.37         25.99         6.88 o                         
  -4  12   2          8.09          3.02         5.89 o                         
  -3  12   2        116.93        119.64         6.41 o                         
  -2  12   2         37.85         34.69         4.61 o                         
  -1  12   2         70.81         80.87         3.33 o                         
   0  12   2        269.02        264.81         6.43 o                         
   1  12   2         48.61         47.01         2.63 o                         
   2  12   2        796.87        785.01        13.06 o                         
   3  12   2         13.99         12.05         2.34 o                         
   4  12   2        425.06        432.63         6.42 o                         
   5  12   2         64.95         63.24         2.94 o                         
   6  12   2        105.53        108.30         3.95 o                         
   7  12   2        272.03        277.45         8.61 o                         
   8  12   2          7.12          8.61         4.70 o                         
   9  12   2         59.40         56.42         8.67 o                         
  -4  13   2        114.61        110.48         8.63 o                         
  -3  13   2        119.71        120.06         8.53 o                         
  -2  13   2        186.98        191.22         6.64 o                         
  -1  13   2        445.19        436.81         8.95 o                         
   0  13   2         20.35         21.70         2.27 o                         
   1  13   2        208.81        207.55         6.15 o                         
   2  13   2        178.84        174.44         4.66 o                         
   3  13   2        225.02        220.28         4.42 o                         
   4  13   2        229.15        226.50         4.84 o                         
   5  13   2          0.28          0.90         2.32 o                         
   6  13   2        265.42        270.82         5.89 o                         
   7  13   2         67.44         67.04         6.57 o                         
   8  13   2          1.58          0.48         5.03 o                         
  -4  14   2        151.60        131.55         9.50 o                         
  -3  14   2         48.44         45.83         7.28 o                         
  -2  14   2         46.60         49.98         6.76 o                         
  -1  14   2         48.02         56.31         4.42 o                         
   0  14   2         18.41         16.10         2.90 o                         
   1  14   2        374.21        371.65         8.54 o                         
   2  14   2         59.99         61.27         4.27 o                         
   3  14   2        418.42        416.22         6.43 o                         
   4  14   2        356.41        350.76         6.05 o                         
   5  14   2         18.52         17.71         2.73 o                         
   6  14   2        301.00        308.50         9.25 o                         
   7  14   2         25.08         30.77         4.96 o                         
   8  14   2        182.86        184.49        16.82 o                         
  -3  15   2          0.55         -1.12         6.32 o                         
  -2  15   2         85.37         78.65         7.76 o                         
  -1  15   2         33.36         35.06         6.27 o                         
   1  15   2        235.85        232.47        10.56 o                         
   2  15   2         45.34         47.63         7.86 o                         
   3  15   2        330.75        346.91         9.09 o                         
   4  15   2          4.53          2.27         2.52 o                         
   5  15   2         35.39         33.13         4.49 o                         
   6  15   2         43.44         46.13         5.05 o                         
   7  15   2          1.33          0.18         4.77 o                         
  -2  16   2         44.87         46.30         7.29 o                         
  -1  16   2          0.46          0.29         5.84 o                         
   1  16   2         45.40         43.53         6.71 o                         
   2  16   2        163.73        167.25        10.52 o                         
   3  16   2         66.98         67.69         7.64 o                         
   4  16   2         30.09         24.30         7.39 o                         
   5  16   2        266.16        269.90         9.03 o                         
   6  16   2         57.33         59.87         5.61 o                         
   7  16   2        152.83        151.36        10.42 o                         
   2  17   2         72.46         74.09         7.84 o                         
   3  17   2        131.28        129.45         9.27 o                         
   4  17   2         13.59         14.00         7.33 o                         
   5  17   2         69.13         75.71         9.28 o                         
   6  17   2         44.33         52.00         6.02 o                         
   3  18   2         44.20         50.10         8.18 o                         
   4  18   2        241.51        259.13        13.56 o                         
   5  18   2        194.59        161.19        12.33 o                         
  -3 -18   3         37.56         29.50         7.73 o                         
  -2 -18   3        103.14        100.31        10.07 o                         
  -1 -18   3         26.88         20.03         6.73 o                         
  -5 -17   3         73.82         83.06         9.72 o                         
  -4 -17   3          2.57         -3.74         7.66 o                         
  -3 -17   3         19.52         16.01         8.04 o                         
  -2 -17   3         17.52         21.47         8.05 o                         
  -1 -17   3          0.77         -1.54         6.96 o                         
   0 -17   3         38.78         47.98         8.15 o                         
   1 -17   3         30.27         41.30         8.19 o                         
  -6 -16   3          1.21          3.48         8.05 o                         
  -5 -16   3        133.95        152.37        11.33 o                         
  -4 -16   3         51.13         60.09         9.05 o                         
  -3 -16   3         94.96         85.62         9.06 o                         
  -2 -16   3        172.57        182.81        11.79 o                         
  -1 -16   3         94.87         99.48         9.29 o                         
   0 -16   3         76.08         73.97         8.48 o                         
   1 -16   3          1.12          2.22         3.44 o                         
   2 -16   3        153.33        168.31         7.80 o                         
  -7 -15   3         70.97         61.65         6.10 o                         
  -6 -15   3         64.57         69.66         5.79 o                         
  -4 -15   3         62.82         66.30         8.72 o                         
  -3 -15   3        131.94        137.60         9.68 o                         
  -2 -15   3          1.23          9.53         6.32 o                         
  -1 -15   3          3.95         -3.53         6.26 o                         
   0 -15   3         58.56         51.75         7.20 o                         
   1 -15   3          0.43          1.13         4.00 o                         
   2 -15   3         48.22         55.06         4.96 o                         
   3 -15   3          7.45         16.60         4.41 o                         
  -7 -14   3          0.63         -0.85         4.87 o                         
  -6 -14   3        226.05        224.47         9.62 o                         
  -5 -14   3         30.38         34.29         4.66 o                         
  -4 -14   3        129.69        115.17         6.23 o                         
  -3 -14   3        345.68        366.51         9.79 o                         
  -2 -14   3         41.94         41.64         4.45 o                         
  -1 -14   3        107.65        108.20         5.60 o                         
   0 -14   3        192.13        208.29         7.58 o                         
   1 -14   3        111.23        112.42         3.93 o                         
   2 -14   3         72.58         73.28         5.08 o                         
   3 -14   3         12.95          4.40         4.12 o                         
   4 -14   3         36.32         42.30         5.17 o                         
  -8 -13   3          8.87          4.06         5.09 o                         
  -7 -13   3         58.68         54.33         5.68 o                         
  -6 -13   3        433.01        448.02        10.83 o                         
  -5 -13   3         91.88         98.33         3.82 o                         
  -4 -13   3        343.62        342.48         7.88 o                         
  -3 -13   3        190.27        180.35         6.95 o                         
  -2 -13   3         19.10         19.92         3.73 o                         
  -1 -13   3        612.66        620.51        11.98 o                         
   0 -13   3          1.88          2.35         2.09 o                         
   1 -13   3        245.66        255.40         4.99 o                         
   2 -13   3         71.69         71.12         3.22 o                         
   3 -13   3          0.92          0.56         3.78 o                         
   4 -13   3         79.89         75.17         6.51 o                         
   5 -13   3         27.09         21.77         6.36 o                         
  -8 -12   3         59.37         64.80         6.16 o                         
  -7 -12   3        163.02        173.86         8.46 o                         
  -6 -12   3         16.18         15.50         2.99 o                         
  -5 -12   3          1.37          0.90         2.43 o                         
  -4 -12   3        256.95        243.72         5.06 o                         
  -3 -12   3          0.83          0.72         2.00 o                         
  -2 -12   3        390.93        383.27         8.66 o                         
  -1 -12   3        197.36        183.20         6.09 o                         
   0 -12   3         45.26         45.44         2.77 o                         
   1 -12   3        256.31        260.14         4.66 o                         
   2 -12   3          4.29          1.94         2.25 o                         
   3 -12   3         88.83         90.04         3.49 o                         
   4 -12   3          3.05         -1.36         3.91 o                         
   5 -12   3          7.35         12.24         6.28 o                         
  -8 -11   3          1.56          4.06         4.95 o                         
  -7 -11   3        345.27        351.69        10.02 o                         
  -6 -11   3         16.07         17.98         2.80 o                         
  -5 -11   3        248.31        254.01         5.27 o                         
  -4 -11   3        163.57        170.28         4.28 o                         
  -3 -11   3         12.04          9.12         1.79 o                         
  -2 -11   3        748.18        746.81        13.23 o                         
  -1 -11   3        511.84        487.99         7.18 o                         
   0 -11   3        349.22        351.68         5.20 o                         
   1 -11   3         79.62         82.58         2.82 o                         
   2 -11   3         40.16         36.58         2.40 o                         
   3 -11   3        167.69        167.54         4.28 o                         
   4 -11   3        169.01        167.83        12.40 o                         
   5 -11   3         23.45         21.84         4.35 o                         
   6 -11   3         56.36         52.88         5.34 o                         
  -9 -10   3         78.71         73.83         8.09 o                         
  -8 -10   3        205.92        210.32         8.65 o                         
  -7 -10   3         69.26         61.92         4.29 o                         
  -6 -10   3         40.21         43.66         2.99 o                         
  -5 -10   3        205.37        206.67         4.62 o                         
  -4 -10   3        223.69        225.48         5.21 o                         
  -3 -10   3        165.91        153.08         4.13 o                         
  -2 -10   3        749.21        734.44        10.11 o                         
  -1 -10   3         15.25         15.79         1.52 o                         
   0 -10   3        274.33        263.06         4.22 o                         
   1 -10   3        239.73        242.78         4.81 o                         
   2 -10   3        302.97        306.09         5.70 o                         
   3 -10   3        182.74        177.16         3.98 o                         
   4 -10   3          1.41          0.12         2.23 o                         
   5 -10   3         32.56         29.98         3.50 o                         
   6 -10   3          1.34          2.02         4.23 o                         
  -9  -9   3         16.70         11.26         4.72 o                         
  -8  -9   3        104.02         95.66         6.16 o                         
  -7  -9   3        243.89        248.18         5.76 o                         
  -6  -9   3         56.25         58.66         3.05 o                         
  -5  -9   3        566.67        581.27         7.79 o                         
  -4  -9   3          8.68          7.92         2.08 o                         
  -3  -9   3       1085.32       1095.59        13.47 o                         
  -2  -9   3        553.14        524.03         9.51 o                         
  -1  -9   3        629.55        618.44         6.41 o                         
   0  -9   3        830.16        810.41         9.17 o                         
   1  -9   3        187.20        187.71         3.54 o                         
   2  -9   3        565.72        568.84         7.29 o                         
   3  -9   3        391.97        373.51         6.30 o                         
   4  -9   3         11.02          9.76         2.12 o                         
   5  -9   3        122.09        119.73         4.03 o                         
   6  -9   3         45.06         46.86         4.88 o                         
   7  -9   3          1.69          2.68         4.51 o                         
  -9  -8   3          2.36         -4.47         4.47 o                         
  -8  -8   3        202.64        206.68         8.47 o                         
  -7  -8   3         28.05         32.59         2.99 o                         
  -6  -8   3        466.41        463.31         6.96 o                         
  -5  -8   3        300.29        278.81         5.70 o                         
  -4  -8   3        392.36        366.79         6.85 o                         
  -3  -8   3        293.31        317.71         4.72 o                         
  -2  -8   3          5.41          3.65         0.80 o                         
  -1  -8   3         65.88         63.54         1.60 o                         
   0  -8   3       1329.55       1356.11        15.74 o                         
   1  -8   3        555.61        553.79         6.71 o                         
   2  -8   3        379.04        368.90         5.17 o                         
   3  -8   3          4.19          0.73         1.53 o                         
   4  -8   3        200.52        193.39         3.98 o                         
   5  -8   3        307.35        307.12         6.48 o                         
   6  -8   3          0.82          0.16         2.97 o                         
   7  -8   3        127.74        122.81         6.27 o                         
  -9  -7   3         49.05         52.36         9.70 o                         
  -8  -7   3         51.00         58.18         5.43 o                         
  -7  -7   3         38.36         36.18         2.91 o                         
  -6  -7   3        380.25        367.07         6.02 o                         
  -5  -7   3        152.20        156.80         4.30 o                         
  -4  -7   3         54.64         42.41         2.01 o                         
  -3  -7   3       1001.03        979.83        10.89 o                         
  -2  -7   3        218.57        224.95         2.58 o                         
  -1  -7   3       1946.88       1845.21        16.42 o                         
   0  -7   3         77.70         72.69         1.68 o                         
   1  -7   3        545.38        527.91         6.26 o                         
   2  -7   3        290.51        284.98         4.18 o                         
   3  -7   3         40.04         38.21         1.98 o                         
   4  -7   3        437.81        454.25         6.83 o                         
   5  -7   3         33.81         33.80         2.41 o                         
   6  -7   3         28.57         28.94         2.72 o                         
   7  -7   3         93.16         92.08         5.42 o                         
   8  -7   3         29.54         25.81         5.02 o                         
  -9  -6   3        109.82        122.90        11.36 o                         
  -8  -6   3        105.87        110.91         4.85 o                         
  -7  -6   3        219.63        218.81         5.19 o                         
  -6  -6   3       1017.31       1014.73        16.45 o                         
  -5  -6   3         12.50         15.36         1.82 o                         
  -4  -6   3       1668.47       1665.04        17.66 o                         
  -3  -6   3        534.46        535.76         6.99 o                         
  -2  -6   3       1182.25       1226.02        10.09 o                         
  -1  -6   3       2445.24       2508.93        19.91 o                         
   0  -6   3          2.47          5.55         0.61 o                         
   1  -6   3        268.56        259.76         4.03 o                         
   2  -6   3        151.50        136.94         2.61 o                         
   3  -6   3          9.14          8.50         1.40 o                         
   4  -6   3        342.31        342.09         5.14 o                         
   5  -6   3         62.30         66.39         2.63 o                         
   6  -6   3        360.07        361.23         5.83 o                         
   7  -6   3          2.83          1.35         2.75 o                         
   8  -6   3          7.40          3.55         3.91 o                         
  -9  -5   3         31.40         38.50         9.51 o                         
  -8  -5   3          2.34         -0.38         3.23 o                         
  -7  -5   3        295.29        289.31         5.73 o                         
  -6  -5   3          5.32          4.89         2.44 o                         
  -5  -5   3        144.45        140.23         8.66 o                         
  -4  -5   3        782.87        743.76         8.62 o                         
  -3  -5   3         52.52         46.93         1.32 o                         
  -2  -5   3        853.95        867.29         7.26 o                         
  -1  -5   3       2318.10       2525.63        19.97 o                         
   0  -5   3         17.70         11.69         0.65 o                         
   1  -5   3       1278.03       1245.71        12.52 o                         
   2  -5   3        222.23        239.62         4.91 o                         
   3  -5   3        953.14        973.86        10.58 o                         
   4  -5   3        372.83        374.48         5.23 o                         
   5  -5   3        146.70        149.25         4.76 o                         
   6  -5   3        259.53        264.62         4.85 o                         
   7  -5   3          0.65         -2.38         2.38 o                         
   8  -5   3         52.90         60.51         8.07 o                         
   9  -5   3          1.79         -1.22         5.85 o                         
  -9  -4   3         90.32         98.29        10.93 o                         
  -8  -4   3         93.63        100.00         7.90 o                         
  -7  -4   3        217.62        225.82         5.10 o                         
  -6  -4   3         11.56         15.06         2.14 o                         
  -5  -4   3        698.40        694.08         8.43 o                         
  -4  -4   3       1043.56       1048.02        13.46 o                         
  -3  -4   3         93.74         96.68         1.55 o                         
  -2  -4   3       4575.07       4855.82        37.91 o                         
  -1  -4   3         19.72         16.11         0.58 o                         
   0  -4   3       4904.50       5243.48        44.25 o                         
   1  -4   3       1098.51       1099.66        11.01 o                         
   2  -4   3         65.63         79.95         2.21 o                         
   3  -4   3       1020.38       1015.12        15.70 o                         
   4  -4   3        467.08        444.23         6.47 o                         
   5  -4   3        325.27        324.63         5.59 o                         
   6  -4   3         94.24         95.31         3.13 o                         
   7  -4   3          3.15          1.96         2.34 o                         
   8  -4   3         35.42         37.81         7.54 o                         
   9  -4   3         70.86         65.82         8.96 o                         
  -9  -3   3         45.95         56.07        10.28 o                         
  -8  -3   3          8.54          7.42         5.22 o                         
  -7  -3   3         90.78         96.11         3.58 o                         
  -6  -3   3         31.93         32.00         2.34 o                         
  -5  -3   3        302.81        306.08         4.77 o                         
  -4  -3   3         76.85         77.82         2.04 o                         
  -3  -3   3        217.23        189.87         2.19 o                         
  -2  -3   3        616.48        600.46         5.12 o                         
  -1  -3   3       1474.23       1594.90        12.67 o                         
   0  -3   3        394.91        345.24         3.32 o                         
   1  -3   3       1850.30       2028.58        19.60 o                         
   2  -3   3        571.46        596.95         6.34 o                         
   3  -3   3        654.53        620.16         6.79 o                         
   4  -3   3        304.39        304.14         4.22 o                         
   5  -3   3        590.98        581.73         7.20 o                         
   6  -3   3          4.70          4.95         2.14 o                         
   7  -3   3        125.53        124.20         4.72 o                         
   8  -3   3         57.64         61.39         7.75 o                         
   9  -3   3         13.80          7.87         7.24 o                         
  -9  -2   3          1.50         -3.02         8.72 o                         
  -8  -2   3        275.69        276.07        10.27 o                         
  -7  -2   3         68.17         81.68         4.87 o                         
  -6  -2   3        246.53        244.91         5.27 o                         
  -5  -2   3        760.70        769.48         9.08 o                         
  -4  -2   3        142.83        145.61         2.16 o                         
  -3  -2   3       2540.46       2588.08        20.57 o                         
  -2  -2   3        881.89        848.37         7.01 o                         
  -1  -2   3        223.55        216.45         2.48 o                         
   0  -2   3       4932.98       4927.53        46.14 o                         
   1  -2   3        341.65        363.81         3.90 o                         
   2  -2   3       1281.71       1302.98        12.86 o                         
   3  -2   3        946.48        958.95         8.65 o                         
   4  -2   3         19.23         15.93         1.10 o                         
   5  -2   3        587.18        587.47         7.11 o                         
   6  -2   3        185.48        186.08         3.87 o                         
   7  -2   3         13.00         12.05         3.74 o                         
   8  -2   3        117.87        102.23        17.66 o                         
   9  -2   3         13.48          8.57         6.92 o                         
  -8  -1   3         71.20         76.02         6.75 o                         
  -7  -1   3          3.96          4.70         3.00 o                         
  -6  -1   3        265.74        277.70         6.37 o                         
  -5  -1   3        474.24        463.00         5.47 o                         
  -4  -1   3          3.64          4.55         0.88 o                         
  -3  -1   3       1729.85       1712.04        13.83 o                         
  -2  -1   3         71.30         73.23         1.14 o                         
  -1  -1   3       2598.57       2686.33        25.26 o                         
   0  -1   3       1184.65       1150.44        12.38 o                         
   1  -1   3       1103.96       1176.30        11.18 o                         
   2  -1   3       2775.16       2917.53        27.95 o                         
   3  -1   3       1349.49       1450.75        12.69 o                         
   4  -1   3       1576.87       1610.62        14.43 o                         
   5  -1   3        410.00        376.53         7.82 o                         
   6  -1   3         75.06         74.97         2.99 o                         
   7  -1   3        264.84        265.50         7.74 o                         
   8  -1   3         27.05         23.24         6.47 o                         
   9  -1   3          5.21          7.78         6.78 o                         
  -8   0   3         10.80         11.01         8.02 o                         
  -7   0   3          0.45         -4.65         5.90 o                         
  -6   0   3        197.07        207.19         4.95 o                         
  -5   0   3        354.04        364.54         4.20 o                         
  -4   0   3       1431.83       1440.81        12.23 o                         
  -3   0   3        879.02        850.14         7.22 o                         
  -2   0   3       1132.42       1108.96         9.86 o                         
  -1   0   3       1759.69       1643.12        14.18 o                         
   0   0   3         52.86         68.78         2.47 o                         
   1   0   3       1230.36       1249.28        13.39 o                         
   2   0   3       4999.96       5137.92        60.30 o                         
   3   0   3        527.77        578.32         4.94 o                         
   4   0   3       1036.60        993.35         9.15 o                         
   5   0   3         80.31         83.83         2.92 o                         
   6   0   3        207.02        217.55        14.95 o                         
   7   0   3        353.05        357.36         8.45 o                         
   8   0   3        116.98        127.09         6.88 o                         
   9   0   3         68.44         73.49         8.38 o                         
  10   0   3         63.08         49.34         7.92 o                         
  -7   1   3         82.49        101.91         6.14 o                         
  -6   1   3        472.48        473.15        14.92 o                         
  -5   1   3         93.80         94.28         2.33 o                         
  -4   1   3       1494.19       1460.08        13.67 o                         
  -3   1   3        392.67        382.56         3.69 o                         
  -2   1   3         72.72         61.40         1.21 o                         
  -1   1   3        434.91        411.46         4.52 o                         
   0   1   3         17.35         12.31         0.87 o                         
   1   1   3       2077.86       2261.21        24.02 o                         
   2   1   3       1123.05       1104.22        44.24 o                         
   3   1   3       1722.20       1766.74        14.06 o                         
   4   1   3        822.95        823.64         7.67 o                         
   5   1   3          0.02          2.02         0.82 o                         
   6   1   3        971.10        967.68        11.04 o                         
   7   1   3        219.22        216.68         9.66 o                         
   8   1   3         54.75         57.37         4.92 o                         
   9   1   3        149.02        160.19        11.64 o                         
  -6   2   3         55.50         57.56         3.93 o                         
  -5   2   3        106.83        103.74         2.80 o                         
  -4   2   3        499.24        477.42         5.41 o                         
  -3   2   3         71.91         69.69         1.66 o                         
  -2   2   3         19.77         41.26         2.26 o                         
  -1   2   3       2339.65       2476.25        24.11 o                         
   0   2   3        984.20        999.04         9.93 o                         
   1   2   3       3832.00       3841.40        36.00 o                         
   2   2   3          7.45         14.22         0.60 o                         
   3   2   3        210.81        179.47         2.08 o                         
   4   2   3        439.55        446.99         4.10 o                         
   5   2   3        425.46        414.39        11.68 o                         
   6   2   3        348.60        351.93         6.01 o                         
   7   2   3         20.80         20.12         2.25 o                         
   8   2   3        152.00        159.56         7.27 o                         
   9   2   3         36.53         22.93         7.36 o                         
  10   2   3          0.78         14.14         7.74 o                         
  -6   3   3         57.41         54.77         7.03 o                         
  -5   3   3        511.68        513.17         7.95 o                         
  -4   3   3        993.95        991.16         8.85 o                         
  -3   3   3        184.19        167.12         2.40 o                         
  -2   3   3       9074.83       9121.93        70.91 o                         
  -1   3   3         26.89         18.95         0.69 o                         
   0   3   3       1685.37       1683.51        15.28 o                         
   1   3   3       4681.22       4834.23        51.62 o                         
   2   3   3        329.17        425.97         4.03 o                         
   3   3   3       2427.26       2520.80        21.65 o                         
   4   3   3        244.02        261.53         3.28 o                         
   5   3   3        259.00        257.04         4.57 o                         
   6   3   3        371.47        375.99         5.53 o                         
   7   3   3         12.12         13.65         2.55 o                         
   8   3   3        281.25        284.87         6.77 o                         
  10   3   3          8.84         16.21         7.61 o                         
  -7   4   3         15.81         18.16         5.17 o                         
  -6   4   3         46.53         49.44         4.27 o                         
  -5   4   3        276.17        286.30         5.73 o                         
  -4   4   3         74.07         79.30         3.45 o                         
  -3   4   3        548.22        522.54         5.18 o                         
  -2   4   3        213.24        191.24         2.24 o                         
  -1   4   3          3.34          1.33         0.57 o                         
   0   4   3        728.92        707.12         6.43 o                         
   1   4   3        376.98        389.06         3.43 o                         
   2   4   3       1695.42       1742.46        15.09 o                         
   3   4   3       1988.68       2115.13        18.30 o                         
   4   4   3          4.80          3.66         1.11 o                         
   5   4   3       1702.45       1701.21        17.96 o                         
   6   4   3         22.41         22.58         2.18 o                         
   7   4   3        232.42        238.84         4.86 o                         
   8   4   3        216.03        220.94         6.08 o                         
   9   4   3          6.24         10.46         6.76 o                         
  10   4   3        178.51        200.37        13.45 o                         
  -7   5   3         26.10         27.79         5.77 o                         
  -6   5   3         13.77         17.08         3.34 o                         
  -5   5   3        207.51        212.94         6.07 o                         
  -4   5   3        167.25        167.67         3.67 o                         
  -3   5   3       1872.20       1881.53        15.52 o                         
  -2   5   3        178.81        170.02         2.38 o                         
  -1   5   3        752.10        707.79         6.07 o                         
   0   5   3       2930.11       2961.60        23.33 o                         
   1   5   3        102.18        113.54         1.43 o                         
   2   5   3       4444.35       4748.87        40.31 o                         
   3   5   3       1613.63       1587.08        15.88 o                         
   4   5   3        729.15        755.39         9.92 o                         
   5   5   3        197.41        214.89         3.76 o                         
   6   5   3         37.99         35.16         3.23 o                         
   7   5   3        293.79        299.67         5.44 o                         
   8   5   3        124.95        127.13         4.47 o                         
   9   5   3         14.70          9.22         4.72 o                         
  10   5   3         52.41         52.60         8.73 o                         
  -7   6   3         71.04         60.10         6.80 o                         
  -6   6   3         53.95         56.06         5.73 o                         
  -5   6   3        158.45        161.81         5.79 o                         
  -3   6   3        140.97        141.19         2.66 o                         
  -2   6   3          0.72          6.58         2.82 o                         
  -1   6   3        331.62        313.72         3.50 o                         
   0   6   3        209.25        200.40         2.86 o                         
   1   6   3         45.43         42.54         1.07 o                         
   2   6   3       1322.47       1264.08        10.31 o                         
   3   6   3        217.13        226.60         3.86 o                         
   4   6   3       1202.48       1137.03        12.34 o                         
   5   6   3        105.37        103.83         2.90 o                         
   6   6   3         40.74         36.80         2.59 o                         
   7   6   3        454.35        455.27         9.71 o                         
   8   6   3         50.08         53.03         3.26 o                         
   9   6   3        228.32        232.04         8.92 o                         
  10   6   3         27.47         27.51         8.21 o                         
  -7   7   3          8.52          7.78         5.94 o                         
  -6   7   3        238.61        214.73        18.26 o                         
  -5   7   3         28.60         27.64         3.76 o                         
  -4   7   3        473.66        488.98         9.39 o                         
  -3   7   3        300.56        263.55        15.77 o                         
  -2   7   3          1.07          3.81         1.67 o                         
  -1   7   3        784.10        770.72         6.83 o                         
   0   7   3       1031.78       1032.24        14.62 o                         
   1   7   3       1628.62       1647.22        13.36 o                         
   2   7   3       2040.14       2082.07        18.41 o                         
   3   7   3       1242.38       1213.72        15.14 o                         
   4   7   3        193.45        223.13         3.73 o                         
   5   7   3        927.71        888.79        10.35 o                         
   6   7   3        114.00        124.77         4.09 o                         
   7   7   3        421.74        417.56         6.55 o                         
   8   7   3          7.27          6.71         2.72 o                         
   9   7   3         56.59         52.76         5.58 o                         
  10   7   3          1.14         -5.13         5.13 o                         
  -7   8   3         71.41         63.20         7.25 o                         
  -6   8   3         72.94         78.99         7.31 o                         
  -5   8   3         12.20         12.87         3.60 o                         
  -4   8   3        111.09        110.75         5.04 o                         
  -3   8   3         91.27         87.63         4.32 o                         
  -2   8   3         99.64         99.52         2.80 o                         
  -1   8   3       1416.03       1436.77        12.10 o                         
   0   8   3        147.34        148.35         2.36 o                         
   1   8   3       1389.01       1351.04        17.43 o                         
   2   8   3        143.29        140.79         2.34 o                         
   3   8   3        281.09        277.09         4.07 o                         
   4   8   3       2030.87       1949.18        20.49 o                         
   5   8   3         37.66         38.90         2.53 o                         
   6   8   3        911.36        858.52        10.30 o                         
   7   8   3        188.62        192.19         4.81 o                         
   9   8   3        211.29        213.82         8.89 o                         
  10   8   3          0.60         -0.40         5.47 o                         
  -7   9   3         16.72         17.14         5.90 o                         
  -6   9   3         34.10         20.46         6.26 o                         
  -5   9   3         45.07         44.67         6.42 o                         
  -4   9   3        117.91        114.24         5.56 o                         
  -3   9   3          7.83          2.60         0.83 o                         
  -2   9   3        545.14        570.02        14.38 o                         
  -1   9   3        238.94        243.06         3.78 o                         
   0   9   3        296.40        296.53         4.29 o                         
   1   9   3        541.84        530.74         5.62 o                         
   2   9   3        182.40        171.34         2.63 o                         
   3   9   3        814.53        796.23         9.20 o                         
   4   9   3        206.14        217.71         4.53 o                         
   5   9   3        486.89        485.34         9.28 o                         
   6   9   3        520.28        542.02        10.64 o                         
   7   9   3         25.41         32.85         2.77 o                         
   8   9   3        166.66        150.19        20.63 o                         
   9   9   3         72.96         77.86         6.05 o                         
  10   9   3         26.69         13.77         8.06 o                         
  -6  10   3          2.54          9.55         5.98 o                         
  -5  10   3        163.70        164.45         9.07 o                         
  -4  10   3         65.79         71.43         4.81 o                         
  -3  10   3          3.66          5.37         3.64 o                         
  -2  10   3        671.15        673.41        11.57 o                         
  -1  10   3         76.83         73.80         2.34 o                         
   0  10   3        156.03        154.17         2.59 o                         
   1  10   3        561.88        547.76         5.80 o                         
   2  10   3         44.91         45.35         1.93 o                         
   3  10   3        793.61        797.25         9.38 o                         
   4  10   3        135.46        135.28         3.54 o                         
   5  10   3        299.96        302.28         5.09 o                         
   6  10   3        344.62        340.21         5.75 o                         
   7  10   3          8.77          8.64         2.58 o                         
   8  10   3        437.66        440.25        10.81 o                         
   9  10   3          9.95         16.73         7.14 o                         
  -6  11   3         45.24         29.23         6.40 o                         
  -5  11   3         12.63         14.61         6.01 o                         
  -4  11   3          5.84          5.65         5.45 o                         
  -3  11   3         83.62         86.65         4.92 o                         
  -2  11   3        104.86        107.46         5.01 o                         
  -1  11   3          8.37          6.63         2.49 o                         
   0  11   3        758.97        762.05         7.34 o                         
   1  11   3         67.78         66.75         2.02 o                         
   2  11   3        252.31        253.44         4.37 o                         
   3  11   3        308.46        309.18         5.87 o                         
   4  11   3          9.29          8.96         2.17 o                         
   5  11   3        507.25        505.78         7.03 o                         
   6  11   3          2.42          2.26         2.31 o                         
   7  11   3        221.35        223.41         5.54 o                         
   8  11   3         27.22         25.82         5.04 o                         
   9  11   3          7.19         11.03         5.33 o                         
  -5  12   3         42.84         40.42         7.14 o                         
  -4  12   3          1.82          1.49         4.85 o                         
  -3  12   3        269.31        270.98        16.10 o                         
  -2  12   3        139.18        152.47         5.89 o                         
  -1  12   3        283.11        299.38         7.43 o                         
   0  12   3       1057.21       1091.53        14.31 o                         
   1  12   3          0.35          0.85         1.31 o                         
   2  12   3        455.48        458.32         8.12 o                         
   3  12   3        459.37        453.98         8.95 o                         
   4  12   3        292.28        303.59         5.22 o                         
   5  12   3        344.55        338.57         5.82 o                         
   6  12   3        164.26        170.57         4.76 o                         
   7  12   3        173.21        174.75         7.52 o                         
   8  12   3        138.09        112.66        11.09 o                         
   9  12   3         26.56         22.56         5.73 o                         
  -4  13   3         34.99         33.66         6.71 o                         
  -3  13   3         25.53         22.11         6.10 o                         
  -2  13   3         29.53         32.56         4.31 o                         
  -1  13   3        194.09        203.93         7.46 o                         
   0  13   3          3.86          6.69         3.05 o                         
   1  13   3         68.01         76.54         3.99 o                         
   2  13   3        368.13        355.15         5.40 o                         
   3  13   3         16.97         19.31         2.19 o                         
   4  13   3        334.45        340.56         5.72 o                         
   5  13   3        401.72        422.59         6.85 o                         
   6  13   3         61.21         63.69         3.40 o                         
   7  13   3        284.29        300.62         9.15 o                         
   8  13   3          5.04          2.39         4.91 o                         
  -4  14   3          3.24          2.74         6.70 o                         
  -3  14   3         44.86         42.37         7.10 o                         
  -2  14   3          4.23          6.87         5.43 o                         
  -1  14   3        276.53        286.65         9.56 o                         
   0  14   3         35.53         42.55         4.09 o                         
   1  14   3        311.90        321.99        11.23 o                         
   2  14   3        294.03        277.46         8.83 o                         
   3  14   3         58.23         64.88         2.92 o                         
   4  14   3        394.31        401.99         6.55 o                         
   5  14   3         73.78         73.29         3.43 o                         
   6  14   3        299.29        320.24         9.30 o                         
   7  14   3         40.44         37.97         5.14 o                         
   8  14   3         10.56         13.59         5.23 o                         
  -3  15   3          5.82         11.00         6.57 o                         
  -2  15   3         98.23        100.10         7.90 o                         
  -1  15   3         26.56         29.22         6.16 o                         
   2  15   3         14.73         11.86         3.65 o                         
   3  15   3         55.30         58.58         3.55 o                         
   4  15   3        163.61        160.83         4.82 o                         
   5  15   3          4.72         10.04         5.27 o                         
   6  15   3        150.05        151.02         7.21 o                         
   7  15   3        123.98        118.61         6.65 o                         
  -2  16   3         31.22         37.78         7.03 o                         
  -1  16   3         62.56         57.66         7.18 o                         
   2  16   3          0.07         -5.66         5.66 o                         
   3  16   3        235.06        222.65        11.31 o                         
   4  16   3        101.41         99.16         5.52 o                         
   5  16   3        154.64        164.17         7.63 o                         
   6  16   3        231.29        238.71         8.93 o                         
   7  16   3          6.17          6.39         5.01 o                         
   3  17   3         44.95         45.78         7.16 o                         
   4  17   3         30.66         30.33         7.61 o                         
   5  17   3        124.28        134.20         7.06 o                         
   6  17   3        213.64        218.99         8.91 o                         
   4  18   3         94.61         87.84         9.10 o                         
   5  18   3        164.00        163.98        12.41 o                         
  -4 -17   4        116.09        112.92        10.49 o                         
  -3 -17   4         19.25         17.36         8.35 o                         
  -2 -17   4         36.50         41.74         8.78 o                         
  -1 -17   4         37.63         26.22         7.72 o                         
   0 -17   4          0.83          3.26         7.46 o                         
   1 -17   4          6.26          7.70         7.20 o                         
  -5 -16   4        246.93        277.39        14.31 o                         
  -4 -16   4         48.91         52.49         8.54 o                         
  -3 -16   4         72.92         63.79         8.91 o                         
  -2 -16   4        281.10        300.84        14.72 o                         
  -1 -16   4          2.63          1.26         6.78 o                         
   0 -16   4         42.66         53.43         8.17 o                         
   1 -16   4         53.17         51.44         8.23 o                         
   2 -16   4          0.50          0.49         4.47 o                         
  -7 -15   4         20.04         16.95         6.36 o                         
  -6 -15   4         22.58         18.29         5.01 o                         
  -5 -15   4         42.00         49.36         8.96 o                         
  -4 -15   4         18.14          9.39         3.89 o                         
  -3 -15   4         36.72         40.03         7.94 o                         
  -2 -15   4        287.37        292.35        13.25 o                         
  -1 -15   4          1.11         -6.24         6.24 o                         
   0 -15   4        110.42        111.79         8.77 o                         
   1 -15   4         78.95         83.71         5.28 o                         
   2 -15   4         24.38         26.07         4.72 o                         
   3 -15   4         23.88         27.04         4.82 o                         
  -7 -14   4         18.12         19.90         6.40 o                         
  -6 -14   4         21.45         24.05         5.05 o                         
  -5 -14   4        259.59        273.03         8.88 o                         
  -4 -14   4          0.16          1.51         6.63 o                         
  -3 -14   4        517.09        434.97        10.21 o                         
  -2 -14   4          6.26          3.48         4.98 o                         
  -1 -14   4        206.70        217.96         7.71 o                         
   0 -14   4        210.01        217.20         7.91 o                         
   1 -14   4         27.13         27.53         4.13 o                         
   2 -14   4         62.27         64.01         4.92 o                         
   3 -14   4         59.02         63.01         8.87 o                         
   4 -14   4         21.16         20.73         4.73 o                         
  -7 -13   4         23.93         23.63         7.14 o                         
  -6 -13   4        199.49        204.13         8.49 o                         
  -5 -13   4         45.69         45.08         3.67 o                         
  -4 -13   4         19.82         19.90         3.37 o                         
  -3 -13   4         43.58         21.88         3.71 o                         
  -2 -13   4          0.43          3.48         3.71 o                         
  -1 -13   4        197.58        201.82         7.14 o                         
   0 -13   4        154.29        158.03         4.73 o                         
   1 -13   4          6.69          8.08         2.38 o                         
   2 -13   4        151.54        154.56         4.57 o                         
   3 -13   4         12.13         13.38         3.99 o                         
   4 -13   4         90.83         90.02         5.75 o                         
   5 -13   4         13.14          5.09         3.08 o                         
  -8 -12   4        108.66        107.99         6.91 o                         
  -7 -12   4         10.10          6.41         4.76 o                         
  -6 -12   4        294.77        309.24         9.10 o                         
  -5 -12   4         89.41         97.37         3.76 o                         
  -4 -12   4        116.01        122.14         4.05 o                         
  -3 -12   4        211.00        218.81         7.45 o                         
  -2 -12   4          1.56          2.15         2.53 o                         
  -1 -12   4        396.08        429.29         9.39 o                         
   0 -12   4         13.98         16.12         2.02 o                         
   1 -12   4         85.94         87.92         3.22 o                         
   2 -12   4         19.27         23.61         2.53 o                         
   3 -12   4         12.04         10.78         2.60 o                         
   4 -12   4         29.29         31.02         4.47 o                         
   5 -12   4         35.94         33.48         4.86 o                         
  -8 -11   4         10.32          6.75         5.02 o                         
  -7 -11   4        452.02        451.22        11.31 o                         
  -6 -11   4         66.73         67.64         3.51 o                         
  -5 -11   4          2.75          3.16         2.40 o                         
  -4 -11   4        533.42        519.82         7.37 o                         
  -3 -11   4        335.64        346.60         5.73 o                         
  -2 -11   4        505.47        379.52         8.16 o                         
  -1 -11   4        376.98        344.95         5.10 o                         
   0 -11   4         46.52         46.14         2.29 o                         
   1 -11   4        328.84        326.95         5.74 o                         
   2 -11   4        327.16        315.76         5.30 o                         
   3 -11   4        183.98        186.38         4.56 o                         
   4 -11   4        307.35        305.50         8.78 o                         
   5 -11   4          7.87          5.17         4.07 o                         
   6 -11   4         48.06         43.77         5.08 o                         
  -8 -10   4         11.82         12.61         4.97 o                         
  -7 -10   4         38.35         38.98         4.99 o                         
  -6 -10   4        237.07        251.94         5.50 o                         
  -5 -10   4        168.31        163.13         5.79 o                         
  -4 -10   4        556.44        574.34         8.99 o                         
  -3 -10   4          8.54          8.21         2.07 o                         
  -2 -10   4        367.62        382.70         6.29 o                         
  -1 -10   4         97.49        106.24         3.11 o                         
   0 -10   4        193.00        188.28         4.03 o                         
   1 -10   4        157.68        159.83         4.02 o                         
   2 -10   4          2.88          2.77         1.78 o                         
   3 -10   4         49.99         50.28         2.67 o                         
   4 -10   4          8.98          6.90         2.32 o                         
   5 -10   4         57.48         53.69         4.71 o                         
   6 -10   4          8.66          6.85         4.32 o                         
   7 -10   4         14.16         11.04         6.99 o                         
  -9  -9   4         49.90         47.99         9.74 o                         
  -8  -9   4         59.36         68.70         5.82 o                         
  -7  -9   4         49.20         54.59         5.24 o                         
  -6  -9   4         10.46          9.27         2.56 o                         
  -5  -9   4        510.46        507.76         7.31 o                         
  -4  -9   4        432.89        418.79         8.73 o                         
  -3  -9   4        164.01        171.45         3.70 o                         
  -2  -9   4        933.53        918.85        10.49 o                         
  -1  -9   4         41.69         39.72         2.05 o                         
   0  -9   4         65.94         65.32         2.27 o                         
   1  -9   4        922.79        901.44        10.26 o                         
   2  -9   4         98.64        102.35         4.16 o                         
   3  -9   4        579.69        570.74         7.37 o                         
   4  -9   4          2.41          1.54         2.06 o                         
   5  -9   4        233.70        227.80         4.99 o                         
   6  -9   4        108.99        106.50         5.78 o                         
   7  -9   4         14.95         12.44         4.71 o                         
  -9  -8   4          3.87         -0.48         8.96 o                         
  -8  -8   4          8.21          5.37         5.17 o                         
  -7  -8   4        147.60        152.66         4.87 o                         
  -6  -8   4          4.22          3.99         2.33 o                         
  -5  -8   4        652.38        647.08         8.36 o                         
  -4  -8   4        256.84        268.30         4.65 o                         
  -3  -8   4        276.13        289.29         4.56 o                         
  -2  -8   4        311.90        303.34         4.03 o                         
  -1  -8   4          7.10          4.03         0.86 o                         
   0  -8   4        735.17        741.10         9.67 o                         
   1  -8   4        189.49        189.09         3.43 o                         
   2  -8   4        105.90        105.83         2.90 o                         
   4  -8   4         39.93         35.68         2.31 o                         
   5  -8   4          9.42          9.21         2.27 o                         
   6  -8   4         30.97         25.58         4.58 o                         
   7  -8   4          8.92         13.54         4.47 o                         
  -9  -7   4          0.29         -3.53         8.97 o                         
  -8  -7   4        103.47        114.83         6.36 o                         
  -6  -7   4        154.92        152.92         4.32 o                         
  -5  -7   4        884.37        877.33        10.52 o                         
  -4  -7   4        197.26        195.27         3.87 o                         
  -3  -7   4       1943.63       1882.88        19.75 o                         
  -2  -7   4          9.18          7.70         0.85 o                         
  -1  -7   4        248.65        259.65         2.86 o                         
   0  -7   4       2801.78       2814.78        24.62 o                         
   1  -7   4         18.40         17.67         1.37 o                         
   2  -7   4       1139.29       1093.10        11.91 o                         
   3  -7   4        122.48        113.27         3.08 o                         
   4  -7   4         32.20         29.66         2.09 o                         
   5  -7   4         64.15         62.61         2.94 o                         
   6  -7   4        108.61        104.81         3.87 o                         
   7  -7   4        245.55        257.30         8.17 o                         
   8  -7   4         10.33         16.90         4.83 o                         
  -9  -6   4         35.62         34.33         9.90 o                         
  -8  -6   4        147.03        124.72        37.08 o                         
  -7  -6   4          2.24          2.85         2.52 o                         
  -6  -6   4        542.96        523.76         7.38 o                         
  -5  -6   4         36.09         31.44         2.43 o                         
  -4  -6   4        480.24        496.10         6.49 o                         
  -3  -6   4        271.19        272.52         3.44 o                         
  -2  -6   4        280.01        251.76         2.97 o                         
  -1  -6   4       1961.79       1898.07        15.27 o                         
   0  -6   4        405.36        396.76         8.53 o                         
   1  -6   4        594.50        592.69         9.81 o                         
   2  -6   4       1210.49       1210.69        12.87 o                         
   3  -6   4         68.17         70.76         2.42 o                         
   4  -6   4        396.93        385.10         6.49 o                         
   5  -6   4        270.61        272.88         4.69 o                         
   6  -6   4         28.93         26.33         2.52 o                         
   7  -6   4         73.06         72.09         5.08 o                         
   8  -6   4          0.50         -0.59         4.10 o                         
  -9  -5   4         17.26         19.72         9.44 o                         
  -8  -5   4         96.32        105.63        10.21 o                         
  -7  -5   4          1.32          2.83         2.51 o                         
  -6  -5   4        152.20        156.73         5.05 o                         
  -5  -5   4        380.92        365.88         6.24 o                         
  -4  -5   4        397.59        381.54         5.28 o                         
  -3  -5   4       1134.71       1121.83        10.49 o                         
  -2  -5   4        219.45        201.82         2.29 o                         
  -1  -5   4        866.33        816.94         6.89 o                         
   0  -5   4        140.95        159.59         2.05 o                         
   1  -5   4       2231.45       2308.49        22.53 o                         
   2  -5   4        512.08        485.19         8.29 o                         
   3  -5   4        166.38        157.07         2.96 o                         
   4  -5   4        248.63        236.84         4.06 o                         
   5  -5   4         66.39         71.92         3.17 o                         
   6  -5   4        280.93        280.14         5.04 o                         
   7  -5   4          2.33          3.96         2.45 o                         
   8  -5   4          0.18         -2.36         6.82 o                         
  -9  -4   4        133.28        144.19        12.12 o                         
  -8  -4   4         64.77         61.23         9.29 o                         
  -7  -4   4        269.61        274.03         7.62 o                         
  -6  -4   4        443.02        452.26         6.68 o                         
  -5  -4   4        128.29        130.56         3.73 o                         
  -4  -4   4       1135.99       1160.72        12.41 o                         
  -3  -4   4          2.70          3.60         0.81 o                         
  -2  -4   4        640.92        586.82         5.72 o                         
  -1  -4   4        290.34        262.77         2.59 o                         
   0  -4   4          5.09         11.75         1.61 o                         
   1  -4   4        844.16        775.50         8.04 o                         
   2  -4   4        726.93        759.92         8.04 o                         
   3  -4   4        518.33        503.61         6.02 o                         
   4  -4   4        644.53        647.81         7.67 o                         
   5  -4   4         79.31         73.02         3.03 o                         
   6  -4   4        133.51        135.42         3.64 o                         
   7  -4   4        268.25        273.04         5.30 o                         
   8  -4   4         45.67         44.87         7.80 o                         
   9  -4   4         70.10         59.35         8.68 o                         
  -9  -3   4         93.81         90.36        11.04 o                         
  -8  -3   4          1.42          2.29         7.90 o                         
  -7  -3   4        163.95        170.89         8.08 o                         
  -6  -3   4        226.41        229.71         4.63 o                         
  -5  -3   4        384.75        379.83         5.84 o                         
  -4  -3   4        700.01        688.43         6.84 o                         
  -3  -3   4        440.23        480.86         4.88 o                         
  -2  -3   4        967.41        965.60         8.01 o                         
  -1  -3   4       2582.54       2792.13        24.34 o                         
   0  -3   4        133.35        107.95         1.45 o                         
   1  -3   4       1728.34       1727.07        16.83 o                         
   2  -3   4        400.46        447.82         5.01 o                         
   3  -3   4        698.16        678.73        10.48 o                         
   4  -3   4        185.27        193.30         3.33 o                         
   5  -3   4         83.77         73.73         3.35 o                         
   6  -3   4        172.25        172.16         4.55 o                         
   7  -3   4          0.26          2.49         2.69 o                         
   8  -3   4         20.50         17.62         6.65 o                         
   9  -3   4          1.34          6.56         7.28 o                         
  -9  -2   4          3.22          6.65         8.88 o                         
  -8  -2   4        128.39        148.52        11.33 o                         
  -7  -2   4        246.64        271.18         9.17 o                         
  -6  -2   4         32.31         35.52         2.40 o                         
  -5  -2   4        869.52        867.32        10.08 o                         
  -4  -2   4        385.73        382.61         4.00 o                         
  -3  -2   4        977.58        954.67         8.10 o                         
  -2  -2   4       3340.18       3367.03        26.45 o                         
  -1  -2   4        110.36        118.70         1.41 o                         
   0  -2   4       2480.95       2444.94        20.84 o                         
   1  -2   4       2381.49       2570.78        21.86 o                         
   2  -2   4        687.78        701.89         7.27 o                         
   3  -2   4       2794.09       2866.73        24.57 o                         
   4  -2   4        209.07        221.78         4.04 o                         
   5  -2   4        398.88        403.96         5.44 o                         
   6  -2   4        428.14        429.25         6.04 o                         
   7  -2   4         26.39         24.42         3.94 o                         
   8  -2   4        417.27        444.67        15.86 o                         
   9  -2   4         14.18          3.84         7.26 o                         
  -8  -1   4         36.45         38.28         8.63 o                         
  -7  -1   4        203.07        217.01         8.84 o                         
  -6  -1   4         17.28         20.33         4.09 o                         
  -5  -1   4        186.12        186.33         2.93 o                         
  -4  -1   4         69.60         80.31         1.84 o                         
  -3  -1   4       1410.29       1455.33        11.93 o                         
  -2  -1   4        544.50        538.68         4.72 o                         
  -1  -1   4        216.25        253.69         2.75 o                         
   0  -1   4       3183.92       3364.03        38.44 o                         
   1  -1   4         55.67         73.90         1.26 o                         
   2  -1   4       1394.43       1388.56        13.63 o                         
   3  -1   4         87.90         81.09         1.53 o                         
   4  -1   4        391.66        408.61         4.31 o                         
   5  -1   4        197.77        192.62         3.36 o                         
   6  -1   4          1.12          1.74         1.78 o                         
   7  -1   4        240.55        247.28         7.36 o                         
   8  -1   4         92.73         95.24         5.68 o                         
   9  -1   4          6.29          3.91         7.01 o                         
  -8   0   4         49.71         50.93         8.70 o                         
  -7   0   4         15.83         11.47         4.80 o                         
  -6   0   4        218.53        228.71        11.73 o                         
  -5   0   4        345.71        348.94         4.59 o                         
  -4   0   4        296.88        295.40         3.76 o                         
  -3   0   4        827.19        774.51         6.71 o                         
  -2   0   4       1134.29       1159.53        10.39 o                         
  -1   0   4        890.49        831.46         7.47 o                         
   0   0   4       2163.44       2263.62        19.36 o                         
   1   0   4        564.51        597.12         5.92 o                         
   2   0   4       1043.62       1027.46         9.01 o                         
   3   0   4        685.30        711.22         5.99 o                         
   4   0   4        123.47        122.00         1.87 o                         
   5   0   4       1015.47       1033.28         9.91 o                         
   6   0   4         37.03         31.33         1.96 o                         
   7   0   4        779.17        809.50        14.61 o                         
   8   0   4          1.56          1.36         6.09 o                         
   9   0   4         72.94         66.03         8.13 o                         
  -7   1   4          3.35          6.12         4.68 o                         
  -6   1   4        228.61        244.78         7.96 o                         
  -5   1   4        286.36        283.77         4.23 o                         
  -4   1   4        145.71        144.00         2.31 o                         
  -3   1   4       1179.18       1175.58         9.82 o                         
  -2   1   4          0.08          1.07         0.56 o                         
  -1   1   4       3961.36       3957.19        38.20 o                         
   0   1   4       1202.11       1214.61        12.06 o                         
   1   1   4        226.77        216.65         2.18 o                         
   2   1   4       4348.18       4797.13        37.33 o                         
   3   1   4          2.10          0.81         0.47 o                         
   4   1   4        481.40        476.87         4.76 o                         
   5   1   4        316.17        308.37         3.36 o                         
   6   1   4        266.08        254.36        12.61 o                         
   7   1   4          7.00          5.01         5.14 o                         
   8   1   4          4.91          9.11         4.13 o                         
   9   1   4         24.46         23.49         7.40 o                         
  10   1   4         17.45         19.94         8.31 o                         
  -7   2   4          3.27         -5.25         6.80 o                         
  -6   2   4        376.06        382.00         6.04 o                         
  -5   2   4          1.37          3.44         1.84 o                         
  -4   2   4        430.40        433.71         5.86 o                         
  -3   2   4        150.92        151.22         3.02 o                         
  -2   2   4        594.86        538.96         5.26 o                         
  -1   2   4       4392.90       4496.62        43.38 o                         
   0   2   4        359.33        382.46         4.23 o                         
   1   2   4       3207.74       3372.83        28.68 o                         
   2   2   4        573.90        545.80         4.61 o                         
   3   2   4        150.06        151.47         1.72 o                         
   4   2   4       1387.69       1348.78        12.14 o                         
   5   2   4        379.17        367.51        11.61 o                         
   6   2   4        204.97        200.88         6.62 o                         
   7   2   4        410.59        413.17         9.30 o                         
   8   2   4          1.02         -1.57         3.79 o                         
   9   2   4        204.51        203.67        12.47 o                         
  -6   3   4         80.11         87.30         3.30 o                         
  -5   3   4        182.09        189.76         4.28 o                         
  -4   3   4        368.49        371.90         5.42 o                         
  -3   3   4         10.14          8.82         1.13 o                         
  -2   3   4        759.64        731.60         6.92 o                         
  -1   3   4       1373.34       1300.23        13.14 o                         
   0   3   4        616.30        627.56         6.60 o                         
   1   3   4       3255.74       3384.28        28.83 o                         
   2   3   4        330.33        370.02         4.23 o                         
   3   3   4       1543.25       1574.67        12.64 o                         
   4   3   4       2886.99       2965.22        28.77 o                         
   5   3   4          2.81          3.48         0.95 o                         
   6   3   4       1211.41       1230.72        13.66 o                         
   7   3   4         73.45         68.46         3.35 o                         
   8   3   4        271.35        277.30         8.43 o                         
  10   3   4          5.06          8.83         7.96 o                         
  -7   4   4         87.05         98.69         7.14 o                         
  -6   4   4         34.64         38.04         3.61 o                         
  -5   4   4          7.33          8.54         2.08 o                         
  -4   4   4        105.28        103.11         3.17 o                         
  -3   4   4       1018.37       1072.50        10.57 o                         
  -2   4   4       1797.33       1840.00        18.30 o                         
  -1   4   4         86.36         80.16         2.66 o                         
   0   4   4       1050.58       1031.23         9.21 o                         
   1   4   4         53.87         35.52         0.95 o                         
   2   4   4          0.66          0.65         0.48 o                         
   3   4   4       1443.85       1448.53        12.77 o                         
   4   4   4        295.58        280.05         4.08 o                         
   5   4   4        810.40        802.75         9.24 o                         
   6   4   4        166.23        161.37         3.70 o                         
   7   4   4         69.58         69.04         4.12 o                         
   8   4   4         90.71         96.28         9.58 o                         
   9   4   4         43.79         51.49         8.46 o                         
  10   4   4         15.27         21.69         7.96 o                         
  -7   5   4        107.83        101.76         7.50 o                         
  -6   5   4          0.00          2.65         3.03 o                         
  -5   5   4        420.80        442.34         8.93 o                         
  -4   5   4        668.14        685.64        10.28 o                         
  -3   5   4       1588.88       1596.09        25.88 o                         
  -2   5   4       1028.23        948.82         9.57 o                         
  -1   5   4          2.63          5.92         0.70 o                         
   0   5   4       1253.52       1201.05        10.71 o                         
   1   5   4       1040.08       1037.50         8.53 o                         
   2   5   4        155.06        145.09         1.75 o                         
   3   5   4       1032.57       1039.97         9.43 o                         
   4   5   4         64.51         61.75         2.39 o                         
   5   5   4       1149.21       1148.25        12.67 o                         
   6   5   4        545.74        529.03         8.08 o                         
   7   5   4         30.31         33.96         2.82 o                         
   8   5   4        221.60        223.71         5.33 o                         
   9   5   4        100.42         55.40         7.09 o                         
  10   5   4         77.68         80.08         9.48 o                         
  -7   6   4          2.21          5.60         5.68 o                         
  -6   6   4         73.16         70.25         6.79 o                         
  -5   6   4         79.94         95.69         4.63 o                         
  -4   6   4        113.48        113.55         3.31 o                         
  -3   6   4        309.38        300.24         5.00 o                         
  -2   6   4        534.77        506.38         9.25 o                         
  -1   6   4          3.87          4.02         0.83 o                         
   0   6   4       1278.41       1222.63        10.09 o                         
   1   6   4        390.84        430.11         3.97 o                         
   2   6   4        474.62        495.48         4.47 o                         
   3   6   4       1565.57       1573.52        15.68 o                         
   4   6   4        928.80        870.77        11.25 o                         
   5   6   4        593.50        602.67         7.49 o                         
   6   6   4         83.75         90.64         4.26 o                         
   7   6   4        218.41        212.45         4.62 o                         
   8   6   4         93.14         91.14         7.03 o                         
   9   6   4         92.54         95.41         6.17 o                         
  10   6   4         42.42         39.13         8.26 o                         
  -7   7   4          0.21          2.15         5.93 o                         
  -6   7   4         43.99         41.11         6.39 o                         
  -5   7   4        349.06        347.19         8.43 o                         
  -4   7   4        184.74        180.81         5.69 o                         
  -3   7   4        478.30        479.41         7.42 o                         
  -2   7   4         25.91         27.59         2.13 o                         
  -1   7   4       1691.03       1676.11        15.34 o                         
   0   7   4       1163.05       1126.56        10.44 o                         
   1   7   4        204.96        216.08         2.47 o                         
   2   7   4       1701.70       1701.64        15.23 o                         
   3   7   4         93.94         89.41         2.64 o                         
   4   7   4        425.89        427.35         7.99 o                         
   5   7   4       1084.41       1066.84        12.07 o                         
   6   7   4         38.99         36.47         2.73 o                         
   7   7   4        376.16        360.30         5.99 o                         
   8   7   4        118.59        115.52         4.33 o                         
   9   7   4         47.70         52.60         5.50 o                         
  -7   8   4          1.84         -2.62         6.17 o                         
  -6   8   4         23.92         14.78         6.04 o                         
  -5   8   4         13.44          9.98         3.66 o                         
  -4   8   4         45.41         48.66         3.96 o                         
  -3   8   4        234.76        248.11         6.38 o                         
  -2   8   4         31.31         32.56         1.93 o                         
  -1   8   4        449.90        442.47         5.03 o                         
   0   8   4        394.40        383.73         5.28 o                         
   1   8   4         81.67         74.77         1.67 o                         
   2   8   4       1466.43       1451.82        12.15 o                         
   3   8   4        233.12        201.40         3.41 o                         
   4   8   4        440.85        449.70         6.89 o                         
   5   8   4        127.92        147.02         8.61 o                         
   6   8   4        302.11        299.47         5.05 o                         
   7   8   4        343.22        353.63         6.12 o                         
   8   8   4         30.10         29.89         3.03 o                         
  10   8   4          3.14         -0.75         5.31 o                         
  -6   9   4         64.12         54.66         7.20 o                         
  -5   9   4          3.94          7.52         5.58 o                         
  -4   9   4        155.46        148.51         9.22 o                         
  -2   9   4         26.64         25.18         2.50 o                         
  -1   9   4        878.00        859.34         9.91 o                         
   0   9   4          2.46          4.20         1.18 o                         
   1   9   4       1119.37       1100.42        13.54 o                         
   2   9   4         60.14         61.32         1.60 o                         
   3   9   4         55.01         37.28         1.79 o                         
   4   9   4       1053.37       1064.39        13.87 o                         
   5   9   4         75.55         67.14         3.59 o                         
   6   9   4        296.96        305.35         5.41 o                         
   7   9   4        126.49        115.12         4.97 o                         
   8   9   4         13.80         12.56         3.37 o                         
   9   9   4         71.55         77.74         6.09 o                         
  10   9   4          1.94          2.29         8.40 o                         
  -6  10   4         27.94         21.58         6.64 o                         
  -5  10   4          1.38          0.22         5.46 o                         
  -4  10   4        132.89        135.28         6.53 o                         
  -3  10   4         82.53         70.53         4.45 o                         
  -2  10   4        516.57        546.85        10.29 o                         
  -1  10   4        171.65        162.35         4.05 o                         
   0  10   4        165.80        162.35         2.75 o                         
   1  10   4       1198.45       1181.92        10.50 o                         
   2  10   4        573.08        551.48         6.92 o                         
   3  10   4        704.07        679.85         8.26 o                         
   4  10   4       1055.31       1030.66        13.65 o                         
   5  10   4        149.10        144.09         3.76 o                         
   6  10   4        683.60        688.42         8.99 o                         
   7  10   4         13.91         12.36         2.64 o                         
   8  10   4         82.62         76.43         5.71 o                         
   9  10   4          7.46          7.59         5.21 o                         
  -5  11   4         17.95         17.55         6.37 o                         
  -4  11   4         71.97         69.63         7.11 o                         
  -3  11   4         15.49         16.74         3.95 o                         
  -2  11   4        235.02        247.36         7.13 o                         
  -1  11   4          2.89         -0.37         3.77 o                         
   0  11   4        218.51        214.86         4.02 o                         
   1  11   4        256.88        262.08         3.54 o                         
   2  11   4         10.49          9.25         1.70 o                         
   3  11   4        767.15        765.95        10.75 o                         
   4  11   4         15.39         15.09         2.19 o                         
   5  11   4        498.30        516.97         7.18 o                         
   6  11   4        152.20        150.52         4.32 o                         
   7  11   4         70.05         68.83         5.15 o                         
   8  11   4         67.75         71.14         5.71 o                         
   9  11   4        261.30        276.71        10.19 o                         
  -5  12   4         67.14         74.80         7.80 o                         
  -3  12   4        135.52        130.92         8.40 o                         
  -2  12   4         73.33         75.35         4.66 o                         
  -1  12   4          6.78          6.03         3.12 o                         
   0  12   4        355.55        376.64        12.60 o                         
   1  12   4        138.87        136.03         3.17 o                         
   2  12   4        325.87        320.71         6.04 o                         
   3  12   4        797.52        783.45        10.78 o                         
   4  12   4          8.17         12.06         2.08 o                         
   5  12   4        559.30        562.31         7.82 o                         
   6  12   4        376.98        379.95         6.55 o                         
   7  12   4        167.79        175.44         7.68 o                         
   8  12   4        324.68        347.34        15.29 o                         
   9  12   4          0.94          1.88         5.20 o                         
  -4  13   4          5.58         -2.73         6.21 o                         
  -3  13   4         16.85         21.25         6.32 o                         
  -2  13   4         67.03         74.53         5.10 o                         
  -1  13   4          3.09          4.00         3.48 o                         
   0  13   4        122.64        130.14         5.55 o                         
   1  13   4         26.78         26.23         3.31 o                         
   2  13   4        164.90        165.32         3.93 o                         
   3  13   4        186.92        191.04         4.29 o                         
   4  13   4        167.91        174.49         4.37 o                         
   5  13   4         63.19         62.06         3.11 o                         
   6  13   4         12.86         15.53         2.75 o                         
   7  13   4        135.53        137.74         6.65 o                         
   8  13   4         87.15         81.72         6.19 o                         
  -3  14   4        233.23        211.62        10.95 o                         
  -2  14   4         24.19         19.18         6.16 o                         
  -1  14   4        277.97        267.38         7.94 o                         
   0  14   4        156.51        157.40        14.97 o                         
   2  14   4        654.34        649.05        11.74 o                         
   3  14   4         10.79          9.12         2.22 o                         
   4  14   4         73.04         71.83         3.18 o                         
   5  14   4        269.51        265.93         5.67 o                         
   6  14   4          8.16          9.59         4.20 o                         
   7  14   4        264.95        268.41         9.24 o                         
   8  14   4        129.31        122.77         6.93 o                         
  -3  15   4          3.57          2.00         6.66 o                         
  -2  15   4          3.55          6.26         6.11 o                         
  -1  15   4         10.87         18.37         5.97 o                         
   0  15   4         89.78         55.82         5.96 o                         
   3  15   4          1.08         -0.07         2.31 o                         
   4  15   4        208.24        214.24         5.19 o                         
   5  15   4         79.96         79.97         5.30 o                         
   6  15   4        134.37        138.17         7.07 o                         
   7  15   4        188.38        210.57        10.28 o                         
  -2  16   4         41.46         37.37         7.28 o                         
  -1  16   4        112.12        104.78         8.08 o                         
   3  16   4         95.18         90.13         7.37 o                         
   4  16   4        191.91        199.83         7.60 o                         
   5  16   4         17.39         24.28         4.59 o                         
   6  16   4         72.83         71.78         5.71 o                         
   7  16   4         57.36         58.21         5.85 o                         
   4  17   4        113.81        117.18         9.30 o                         
   5  17   4          1.24         -0.12         4.44 o                         
   6  17   4        140.32        140.45         7.52 o                         
   5  18   4         12.65          9.26         7.38 o                         
  -4 -17   5        117.22         49.98         7.19 o                         
  -3 -17   5         14.41         21.05         8.61 o                         
  -2 -17   5          4.93          7.81         7.70 o                         
  -1 -17   5         56.63         61.46         8.75 o                         
   0 -17   5         43.15         46.41         8.64 o                         
  -5 -16   5         49.73         64.03         9.48 o                         
  -4 -16   5         69.03         65.68         9.22 o                         
  -3 -16   5          0.52          4.56         6.52 o                         
  -2 -16   5         85.43         82.45         9.49 o                         
  -1 -16   5         19.50         22.73         7.88 o                         
   0 -16   5         35.08         43.44         8.37 o                         
   1 -16   5        129.34        147.50        10.95 o                         
   2 -16   5          1.86          3.33         4.55 o                         
  -6 -15   5        147.08        168.96        11.65 o                         
  -5 -15   5         63.56         62.16         9.06 o                         
  -4 -15   5        184.33        209.14        13.65 o                         
  -3 -15   5         23.52         22.34         5.66 o                         
  -2 -15   5         73.86         83.12         8.82 o                         
  -1 -15   5          7.11         14.18         7.33 o                         
   0 -15   5         35.91         33.99         7.25 o                         
   1 -15   5        104.33        107.30         5.83 o                         
   2 -15   5         13.68         15.62         5.09 o                         
   3 -15   5         12.43         11.24         4.73 o                         
  -7 -14   5        181.60        188.95        15.16 o                         
  -6 -14   5         23.81         25.78         5.09 o                         
  -5 -14   5        209.51        211.26        13.57 o                         
  -4 -14   5         15.87         15.25         7.41 o                         
  -3 -14   5         64.92         65.15         7.87 o                         
  -2 -14   5         23.56         11.93         3.56 o                         
  -1 -14   5          6.47          2.79         4.20 o                         
   0 -14   5         92.20         69.07        10.55 o                         
   1 -14   5         27.65         30.36         3.41 o                         
   2 -14   5         32.98         36.70         4.68 o                         
   3 -14   5         10.03         11.58         4.46 o                         
   4 -14   5          0.70          2.92         5.12 o                         
  -7 -13   5         30.08         30.05         5.48 o                         
  -6 -13   5         29.35         26.68         5.05 o                         
  -5 -13   5        203.86        196.14         7.91 o                         
  -4 -13   5        107.39        117.75         7.71 o                         
  -3 -13   5        274.27        288.78         9.02 o                         
  -2 -13   5        391.07        286.86        13.39 o                         
  -1 -13   5         10.84         13.09         3.84 o                         
   0 -13   5        379.42        364.86        14.92 o                         
   1 -13   5          1.64          2.42         2.27 o                         
   2 -13   5         37.30         39.46         3.43 o                         
   3 -13   5         67.82         68.35         9.85 o                         
   4 -13   5         17.14         19.93         4.55 o                         
   5 -13   5         20.15         11.17         7.26 o                         
  -8 -12   5         54.87         28.98        14.25 o                         
  -7 -12   5         37.61         40.95         5.41 o                         
  -6 -12   5        303.84        316.73         9.58 o                         
  -5 -12   5        147.78        144.85         4.94 o                         
  -4 -12   5        267.56        269.45        10.09 o                         
  -3 -12   5        235.12        243.04         8.16 o                         
  -2 -12   5         71.43         84.26         6.20 o                         
   0 -12   5        119.25        118.75         3.53 o                         
   1 -12   5         11.12         13.34         2.19 o                         
   2 -12   5        205.43        211.67         4.83 o                         
   3 -12   5         22.10         19.02         2.69 o                         
   4 -12   5          3.35          7.71         4.08 o                         
   5 -12   5         22.14         18.29         4.70 o                         
  -8 -11   5        139.51         96.02        30.56 o                         
  -7 -11   5          9.90         14.39         4.86 o                         
  -6 -11   5         49.48         48.28         3.44 o                         
  -5 -11   5          3.13          4.22         2.54 o                         
  -4 -11   5        173.01        165.58         4.54 o                         
  -3 -11   5        215.34        216.57         7.40 o                         
  -2 -11   5          0.14          4.97         3.23 o                         
  -1 -11   5        600.64        538.75         8.08 o                         
   0 -11   5        138.16        138.99         4.15 o                         
   1 -11   5        369.55        364.45         5.56 o                         
   2 -11   5        210.52        210.47         4.49 o                         
   3 -11   5         30.00         27.66         2.65 o                         
   4 -11   5         18.01         21.29         3.88 o                         
   5 -11   5         28.55         27.08         4.57 o                         
   6 -11   5         71.60         64.30         5.66 o                         
  -8 -10   5        167.61        126.26        35.96 o                         
  -7 -10   5         77.18         84.88         5.93 o                         
  -6 -10   5        102.14        103.48         3.93 o                         
  -5 -10   5          0.63          0.67         2.36 o                         
  -4 -10   5        122.18        116.76         3.91 o                         
  -3 -10   5        507.88        536.51         7.40 o                         
  -2 -10   5         46.37         45.30         5.24 o                         
  -1 -10   5        500.96        511.82         7.47 o                         
   0 -10   5         11.18         14.49         2.23 o                         
   1 -10   5         42.41         48.00         2.73 o                         
   2 -10   5         81.97         80.17         2.92 o                         
   3 -10   5         32.26         32.28         2.47 o                         
   4 -10   5        200.08        174.08         9.05 o                         
   5 -10   5          7.75          8.14         3.98 o                         
   6 -10   5         10.47          4.21         4.42 o                         
  -8  -9   5         47.20         58.64         9.41 o                         
  -7  -9   5         37.25         36.85         3.90 o                         
  -6  -9   5        233.83        229.40         5.35 o                         
  -5  -9   5         10.32          7.90         2.33 o                         
  -4  -9   5        623.60        619.84         9.48 o                         
  -3  -9   5         10.98         14.42         2.55 o                         
  -2  -9   5        724.26        679.30         8.28 o                         
  -1  -9   5        257.74        241.07         3.93 o                         
   0  -9   5        158.61        160.70         3.29 o                         
   1  -9   5       1120.41       1086.95        12.14 o                         
   2  -9   5          7.41          6.54         2.13 o                         
   3  -9   5        401.05        391.04         5.80 o                         
   4  -9   5        149.28        151.73         4.05 o                         
   5  -9   5         26.07         20.26         2.64 o                         
   6  -9   5         24.32         27.37         4.52 o                         
   7  -9   5          1.21          3.40         4.43 o                         
  -8  -8   5          0.64          0.04         7.43 o                         
  -7  -8   5        436.52        423.07        13.93 o                         
  -6  -8   5         88.49         96.10         3.60 o                         
  -5  -8   5        182.65        179.48         4.43 o                         
  -4  -8   5        266.19        287.53         5.07 o                         
  -3  -8   5         36.74         36.64         2.05 o                         
  -2  -8   5       1214.55       1228.26        10.68 o                         
  -1  -8   5         66.04         76.61         2.26 o                         
   0  -8   5         99.52        104.61         2.66 o                         
   1  -8   5        434.14        449.79         6.73 o                         
   2  -8   5          2.96          1.85         1.55 o                         
   3  -8   5        237.26        237.70         8.70 o                         
   4  -8   5        122.15        115.72         3.50 o                         
   5  -8   5          2.60          3.14         2.22 o                         
   6  -8   5        136.87        131.09         6.06 o                         
   7  -8   5         25.67         26.32         4.74 o                         
  -9  -7   5          0.77         -6.69         9.47 o                         
  -8  -7   5         58.19         57.37         9.16 o                         
  -7  -7   5        126.19        120.20         8.15 o                         
  -6  -7   5         30.85         34.70         2.75 o                         
  -5  -7   5        363.86        350.68         6.65 o                         
  -4  -7   5         42.62         42.35         2.29 o                         
  -3  -7   5        623.83        615.46         7.57 o                         
  -2  -7   5        293.44        321.32         3.85 o                         
  -1  -7   5        119.06        129.98         2.04 o                         
   0  -7   5       1540.53       1504.18        18.30 o                         
   1  -7   5         10.41         12.98         1.38 o                         
   2  -7   5        875.28        865.86         9.82 o                         
   3  -7   5        693.12        688.14         8.36 o                         
   4  -7   5          6.58          6.60         1.82 o                         
   5  -7   5        649.64        641.57         8.21 o                         
   6  -7   5         34.29         34.29         2.84 o                         
   7  -7   5         99.01         88.98         5.54 o                         
   8  -7   5          7.10         11.55         4.84 o                         
  -9  -6   5          0.13         -4.00         9.38 o                         
  -8  -6   5        123.74        137.41        11.26 o                         
  -7  -6   5         96.28         43.28         4.59 o                         
  -6  -6   5         27.51         30.60         2.58 o                         
  -5  -6   5        423.32        437.71         6.37 o                         
  -4  -6   5        242.91        240.91         4.24 o                         
  -3  -6   5        392.42        410.97         4.71 o                         
  -2  -6   5        853.31        873.40         8.32 o                         
  -1  -6   5         74.72         71.76         1.63 o                         
   0  -6   5        471.63        441.02         5.05 o                         
   1  -6   5         11.00         11.45         1.20 o                         
   2  -6   5        396.72        383.64         5.85 o                         
   3  -6   5        121.41        125.72         2.98 o                         
   4  -6   5         69.91         66.35         3.55 o                         
   5  -6   5         11.38         15.65         2.10 o                         
   6  -6   5         54.45         55.78         2.92 o                         
   7  -6   5         92.66         92.22         5.28 o                         
   8  -6   5         22.67         18.71         9.09 o                         
  -9  -5   5          2.12         -7.54         9.27 o                         
  -8  -5   5        229.17        234.81        13.75 o                         
  -7  -5   5         52.21         46.58         5.33 o                         
  -6  -5   5        618.18        609.39        15.25 o                         
  -5  -5   5        358.57        361.47         6.23 o                         
  -4  -5   5        401.63        393.66         5.51 o                         
  -3  -5   5        688.19        684.96         7.77 o                         
  -2  -5   5        637.55        651.65         5.79 o                         
  -1  -5   5       1917.24       1882.02        15.16 o                         
   0  -5   5        978.91        987.36         8.26 o                         
   1  -5   5         47.50         41.48         1.47 o                         
   2  -5   5        107.81        100.99         2.73 o                         
   3  -5   5         57.29         52.25         1.96 o                         
   4  -5   5         65.40         66.64         2.42 o                         
   5  -5   5        635.62        636.97         7.80 o                         
   6  -5   5        191.62        193.49         4.38 o                         
   7  -5   5         71.44         68.01         3.28 o                         
   8  -5   5          4.15         10.85         7.49 o                         
  -9  -4   5         39.11         38.64        10.16 o                         
  -8  -4   5         28.00         28.02         8.40 o                         
  -7  -4   5        293.70        309.00        11.00 o                         
  -6  -4   5         53.52         55.32         3.32 o                         
  -5  -4   5         10.74         11.98         2.51 o                         
  -4  -4   5        132.42        133.59         3.12 o                         
  -3  -4   5       1952.20       1938.07        15.95 o                         
  -2  -4   5        130.37        123.20         1.99 o                         
  -1  -4   5       2775.44       2889.70        22.87 o                         
   0  -4   5        592.71        608.70         5.29 o                         
   1  -4   5        295.07        289.98         3.59 o                         
   2  -4   5       1329.88       1393.31        34.35 o                         
   3  -4   5          1.51          0.30         1.02 o                         
   4  -4   5       1147.09       1172.07        12.75 o                         
   5  -4   5        233.29        223.22         6.47 o                         
   6  -4   5        201.48        204.96         4.26 o                         
   7  -4   5         23.57         24.73         2.65 o                         
   8  -4   5          5.57          6.30         7.11 o                         
   9  -4   5         11.56         13.93         7.96 o                         
  -9  -3   5         45.80         46.60         9.92 o                         
  -8  -3   5         17.80         14.73         8.60 o                         
  -7  -3   5         17.21         20.14         4.81 o                         
  -6  -3   5        474.22        497.67        11.18 o                         
  -5  -3   5         61.69         69.99         3.08 o                         
  -4  -3   5        990.67       1008.05         9.89 o                         
  -3  -3   5        274.65        277.04         3.05 o                         
  -2  -3   5       2208.28       2260.81        18.06 o                         
  -1  -3   5       1226.07       1273.13        10.38 o                         
   0  -3   5        326.10        364.97         3.37 o                         
   1  -3   5        578.00        523.03         4.92 o                         
   2  -3   5        838.05        883.13         9.13 o                         
   3  -3   5        108.65        102.29         2.71 o                         
   4  -3   5       1202.99       1156.06        12.43 o                         
   5  -3   5        136.11        144.16         3.32 o                         
   6  -3   5          5.72          5.13         1.84 o                         
   7  -3   5         26.13         29.64         3.12 o                         
   8  -3   5          0.77          3.14         6.87 o                         
   9  -3   5        100.43        103.87         9.81 o                         
  -9  -2   5         76.15         66.67        10.36 o                         
  -8  -2   5          0.61          1.81         8.18 o                         
  -7  -2   5         65.53         69.83         5.90 o                         
  -6  -2   5         95.60         99.06         5.58 o                         
  -5  -2   5        144.81        151.81         4.92 o                         
  -4  -2   5        168.81        159.06         4.15 o                         
  -3  -2   5        114.20        112.03         1.85 o                         
  -2  -2   5        990.11        956.41         8.70 o                         
  -1  -2   5        306.36        263.71         2.60 o                         
   0  -2   5         11.55          5.95         0.51 o                         
   1  -2   5       3457.75       3809.86        32.24 o                         
   2  -2   5         15.45         14.30         1.19 o                         
   3  -2   5       1911.11       1930.52        18.92 o                         
   4  -2   5        182.52        175.04         3.44 o                         
   5  -2   5        100.42         98.11         2.81 o                         
   6  -2   5        632.93        622.94         7.95 o                         
   7  -2   5          7.73         14.97         4.00 o                         
   8  -2   5        161.30        172.40        12.12 o                         
   9  -2   5         34.32         37.13         8.30 o                         
  -8  -1   5          2.50          5.10         8.09 o                         
  -7  -1   5        263.70        282.74         9.69 o                         
  -6  -1   5         42.52         52.10         4.83 o                         
  -5  -1   5        125.19        128.57         5.01 o                         
  -4  -1   5       1482.97       1487.82        13.99 o                         
  -3  -1   5         19.72         24.06         1.04 o                         
  -2  -1   5       1407.22       1382.20        11.27 o                         
  -1  -1   5        394.52        387.49         3.86 o                         
   0  -1   5        584.49        561.79         5.22 o                         
   1  -1   5        458.20        394.22         3.74 o                         
   2  -1   5         42.53         56.22         1.46 o                         
   3  -1   5        671.82        627.02         5.92 o                         
   4  -1   5        189.78        198.61         3.01 o                         
   5  -1   5         98.45         92.44         2.59 o                         
   6  -1   5        110.01        115.45         3.18 o                         
   7  -1   5         33.62         38.64         6.01 o                         
   8  -1   5         12.66         10.77         4.37 o                         
   9  -1   5          0.53          5.74         7.38 o                         
  -8   0   5         77.34         86.34         9.75 o                         
  -7   0   5         63.90         68.70         5.99 o                         
  -6   0   5         15.96         17.35         4.27 o                         
  -5   0   5        521.98        515.57         7.10 o                         
  -4   0   5        371.83        372.28         5.25 o                         
  -3   0   5       1060.69       1044.52         9.86 o                         
  -2   0   5        251.17        235.42         2.78 o                         
  -1   0   5        302.44        280.10         3.25 o                         
   0   0   5       4955.75       5043.51        77.57 o                         
   1   0   5       1775.97       1865.47        17.45 o                         
   2   0   5       1355.17       1417.32        12.56 o                         
   3   0   5       3456.93       3740.86        29.34 o                         
   4   0   5        128.71        134.61         1.88 o                         
   5   0   5       1273.03       1165.95        70.45 o                         
   6   0   5        240.61        233.00         4.51 o                         
   7   0   5        162.96        159.85         6.58 o                         
   8   0   5        111.63        133.43         9.14 o                         
   9   0   5          4.08          8.98         7.33 o                         
  -8   1   5         55.83         31.23         7.38 o                         
  -7   1   5         50.77         54.60        13.51 o                         
  -6   1   5         15.72          8.75         4.22 o                         
  -5   1   5        981.64        997.78        13.38 o                         
  -4   1   5         60.76         63.08         2.37 o                         
  -3   1   5        739.66        713.95         8.02 o                         
  -2   1   5        606.79        575.75         6.53 o                         
  -1   1   5        681.70        647.15         7.01 o                         
   0   1   5       1781.48       1741.66        17.21 o                         
   1   1   5        113.81        117.28         1.72 o                         
   2   1   5       1300.60       1322.37        10.63 o                         
   3   1   5          9.48          9.59         0.62 o                         
   4   1   5        362.38        365.31         4.12 o                         
   5   1   5        492.16        483.33         5.07 o                         
   6   1   5        141.05        155.26         7.51 o                         
   7   1   5        147.34        144.67         6.13 o                         
   8   1   5        195.30        212.54         9.62 o                         
   9   1   5          1.41         -1.44         6.97 o                         
  10   1   5         25.22         23.61         8.16 o                         
  -7   2   5          0.42         -2.77         4.32 o                         
  -6   2   5        264.19        278.10         5.26 o                         
  -5   2   5        116.98        118.25         4.22 o                         
  -4   2   5         92.51         87.45         2.99 o                         
  -3   2   5        788.92        753.44         8.76 o                         
  -2   2   5         83.19         92.42         2.19 o                         
  -1   2   5        561.15        510.46         5.78 o                         
   0   2   5        190.35        178.31         2.47 o                         
   1   2   5         58.86         48.06         1.35 o                         
   2   2   5       2166.01       2198.59        17.39 o                         
   3   2   5          8.96         11.30         0.71 o                         
   4   2   5       1520.92       1549.39        13.91 o                         
   5   2   5       1170.85       1182.74        25.93 o                         
   6   2   5        612.22        570.14         8.93 o                         
   7   2   5        349.86        374.09        13.17 o                         
   8   2   5          5.18          4.10         4.05 o                         
   9   2   5        143.74        117.14         9.45 o                         
  -6   3   5        272.50        277.77         6.73 o                         
  -5   3   5         69.07         72.90         4.09 o                         
  -4   3   5        462.72        468.10         6.47 o                         
  -3   3   5        490.52        473.96         6.17 o                         
  -2   3   5         11.32          7.94         1.41 o                         
  -1   3   5       1040.33        987.80        10.32 o                         
   0   3   5       1139.48       1136.19        11.56 o                         
   1   3   5       1843.63       1902.55        16.46 o                         
   2   3   5       1054.85       1030.86         8.44 o                         
   3   3   5          2.10          3.55         0.90 o                         
   4   3   5        633.41        650.76         6.95 o                         
   5   3   5        122.97        118.61         3.21 o                         
   6   3   5         58.73         63.40         2.65 o                         
   7   3   5        138.60        141.62         4.73 o                         
   8   3   5          4.88          4.75         3.96 o                         
   9   3   5        117.23        115.61         9.70 o                         
  10   3   5         44.04         49.11         9.41 o                         
  -7   4   5         24.68          8.25         3.59 o                         
  -6   4   5        148.71        147.32         6.49 o                         
  -5   4   5         27.53         31.41         2.73 o                         
  -4   4   5        627.17        646.70         8.26 o                         
  -3   4   5        383.21        410.35         5.67 o                         
  -2   4   5        657.64        623.61         8.51 o                         
  -1   4   5       1765.51       1730.72        17.42 o                         
   0   4   5         81.76         84.32         2.07 o                         
   1   4   5       1949.56       1916.29        16.66 o                         
   2   4   5       1499.04       1559.97        12.56 o                         
   3   4   5         54.84         45.96         1.13 o                         
   4   4   5        417.22        418.41         4.87 o                         
   5   4   5         35.53         39.83         1.84 o                         
   6   4   5        417.99        405.42         8.01 o                         
   7   4   5        496.42        507.36        10.05 o                         
   8   4   5        163.83        161.10         7.01 o                         
  10   4   5          9.98          7.84         8.04 o                         
  -7   5   5         62.82         58.20         6.86 o                         
  -6   5   5          3.26          3.19         3.17 o                         
  -5   5   5        312.67        318.06         5.54 o                         
  -4   5   5        103.03        107.30         5.34 o                         
  -3   5   5          0.13          1.62         1.61 o                         
  -2   5   5        816.43        791.43         9.14 o                         
  -1   5   5        363.97        358.13         4.33 o                         
   0   5   5       1657.73       1652.85        14.57 o                         
   1   5   5       1835.63       1782.35        14.31 o                         
   2   5   5        145.74        150.61         1.87 o                         
   3   5   5       2105.60       2177.46        19.22 o                         
   4   5   5       1367.16       1371.70        14.54 o                         
   5   5   5        424.47        434.32         5.85 o                         
   6   5   5        977.71        973.60        12.99 o                         
   7   5   5          2.11         -0.76         2.19 o                         
   8   5   5         80.05         81.23         3.52 o                         
   9   5   5        101.76        103.36         9.21 o                         
  10   5   5         24.58         28.38         8.04 o                         
  -7   6   5         26.77         28.51         6.47 o                         
  -6   6   5         76.12         68.49        14.85 o                         
  -5   6   5          8.20         13.69         3.40 o                         
  -4   6   5        940.86        951.58        11.09 o                         
  -3   6   5        206.28        211.39         4.16 o                         
  -2   6   5        395.77        384.43        19.39 o                         
  -1   6   5          2.33          3.94         1.03 o                         
   0   6   5        646.14        613.32         5.98 o                         
   1   6   5       1409.58       1402.18        11.47 o                         
   2   6   5        206.12        211.08         2.63 o                         
   3   6   5       1694.53       1647.75        16.44 o                         
   4   6   5          7.01          6.02         1.27 o                         
   5   6   5        178.09        182.29         3.62 o                         
   6   6   5        100.41        106.21         4.70 o                         
   7   6   5         10.17          6.85         2.21 o                         
   8   6   5        159.41        155.17         4.75 o                         
   9   6   5         19.95         13.70         9.88 o                         
  10   6   5         61.52         61.87         9.34 o                         
  -7   7   5         71.81         70.95         7.64 o                         
  -6   7   5          6.69         10.67         5.81 o                         
  -5   7   5        342.21        341.90         8.43 o                         
  -4   7   5         79.53         80.38         4.31 o                         
  -3   7   5        242.30        244.01         4.40 o                         
  -2   7   5        154.85        151.03         4.68 o                         
  -1   7   5         14.93         15.57         1.60 o                         
   0   7   5        678.22        646.38         6.56 o                         
   1   7   5        140.46        141.35         2.21 o                         
   2   7   5        703.15        668.39         6.00 o                         
   3   7   5       1281.19       1200.42        12.57 o                         
   4   7   5        170.95        183.05         3.36 o                         
   5   7   5        551.17        555.65         7.21 o                         
   6   7   5        295.75        296.43         5.08 o                         
   7   7   5        146.93        147.97         4.30 o                         
   8   7   5        644.17        659.88         9.27 o                         
   9   7   5         21.16         20.85         7.03 o                         
  10   7   5         80.69         72.77         9.31 o                         
  -7   8   5         11.61         11.85         6.62 o                         
  -6   8   5          8.99         13.36         6.15 o                         
  -5   8   5        264.55        246.28         9.51 o                         
  -4   8   5          0.03         -0.90         3.26 o                         
  -3   8   5        153.32        148.87         7.33 o                         
  -2   8   5        567.20        563.36         8.37 o                         
  -1   8   5          8.76          9.22         1.53 o                         
   0   8   5       1037.22       1048.11        12.68 o                         
   1   8   5          4.86          6.86         1.04 o                         
   2   8   5       2313.73       2287.74        18.71 o                         
   3   8   5         17.90         22.00         1.51 o                         
   4   8   5          9.61          7.60         1.46 o                         
   5   8   5        672.31        674.39         9.75 o                         
   6   8   5         16.72         19.01         2.23 o                         
   7   8   5        315.61        326.79         5.95 o                         
   8   8   5         11.55         10.81         2.88 o                         
   9   8   5          5.81          4.28         4.76 o                         
  10   8   5          4.66          1.20         3.27 o                         
  -6   9   5        144.53        140.81         9.17 o                         
  -5   9   5          1.73          4.23         5.64 o                         
  -4   9   5         43.19         51.66         4.26 o                         
  -2   9   5          1.80          2.12         1.81 o                         
  -1   9   5        639.95        652.40         8.08 o                         
   0   9   5        245.94        241.79         4.00 o                         
   1   9   5        400.55        396.10         4.28 o                         
   2   9   5       1011.26        994.72         9.66 o                         
   3   9   5        110.79        105.53         3.43 o                         
   4   9   5        765.23        692.72         8.41 o                         
   5   9   5        495.40        463.32        12.57 o                         
   6   9   5        113.91        114.41         3.76 o                         
   7   9   5        777.82        770.30        10.00 o                         
   8   9   5         94.69         96.56         5.84 o                         
   9   9   5        204.98        219.49         9.12 o                         
  10   9   5         46.30         46.50         9.10 o                         
  -6  10   5         37.97         29.07         6.76 o                         
  -5  10   5          0.35          3.96         5.92 o                         
  -4  10   5        108.55        105.18         7.69 o                         
  -3  10   5         99.50        100.74         5.13 o                         
  -2  10   5          2.53          4.56         2.96 o                         
  -1  10   5        603.56        633.28         7.96 o                         
   0  10   5        166.92        165.29         3.59 o                         
   1  10   5       1014.58       1020.80        10.13 o                         
   2  10   5         20.05         25.36         1.75 o                         
   3  10   5         54.84         49.88         2.21 o                         
   4  10   5        620.73        634.45         9.31 o                         
   5  10   5         32.58         33.21         2.28 o                         
   6  10   5        474.98        482.86        10.18 o                         
   7  10   5        222.35        228.24         5.41 o                         
   8  10   5         69.91         78.63         5.69 o                         
   9  10   5         42.93         42.96         5.64 o                         
  -5  11   5         11.22          8.92         6.18 o                         
  -4  11   5         28.97         26.51         6.05 o                         
  -3  11   5        121.38        120.33        10.78 o                         
  -2  11   5        145.66        148.42         6.19 o                         
  -1  11   5        247.96        258.27         8.90 o                         
   0  11   5         17.44         18.47         2.21 o                         
   1  11   5         60.58         61.12         6.40 o                         
   2  11   5        267.04        249.37         5.07 o                         
   3  11   5        149.54        153.20         4.35 o                         
   4  11   5        574.25        573.51         8.57 o                         
   5  11   5          5.31          4.73         2.00 o                         
   6  11   5        370.86        363.48         6.16 o                         
   7  11   5         27.56         27.72         2.99 o                         
   8  11   5        240.93        243.74         8.96 o                         
   9  11   5        109.50        107.90         6.73 o                         
  -5  12   5          5.45          1.70         5.94 o                         
  -3  12   5          9.13          9.23         5.54 o                         
  -2  12   5        267.60        283.38         8.03 o                         
  -1  12   5        176.36        177.57         6.01 o                         
   0  12   5        204.13        214.96         5.18 o                         
   1  12   5        596.11        593.92         8.92 o                         
   2  12   5         10.92          8.95         1.87 o                         
   3  12   5        663.57        651.62         9.36 o                         
   4  12   5        279.68        289.45         5.10 o                         
   5  12   5        221.88        220.82         4.83 o                         
   6  12   5         89.40         90.02         3.47 o                         
   7  12   5         47.62         53.83         4.80 o                         
   8  12   5         17.66         17.98         4.99 o                         
   9  12   5        194.77        207.61         9.42 o                         
  -4  13   5         30.48         26.68         7.02 o                         
  -3  13   5         39.79         39.57         6.98 o                         
  -2  13   5        119.61        133.68         9.03 o                         
  -1  13   5         25.32         26.61         3.79 o                         
   0  13   5        177.84        197.12         6.49 o                         
   1  13   5        207.58        219.27         6.31 o                         
   2  13   5         40.11         43.04         3.30 o                         
   3  13   5        391.04        395.37         6.04 o                         
   4  13   5         24.70         24.70         2.44 o                         
   5  13   5         16.26         19.23         2.59 o                         
   6  13   5        322.91        326.81         9.88 o                         
   7  13   5          8.33         17.76         4.56 o                         
   8  13   5        340.92        216.77        10.09 o                         
  -3  14   5         24.04         26.47         6.69 o                         
  -2  14   5         60.59         65.97         7.35 o                         
  -1  14   5         97.35         82.15        18.01 o                         
   0  14   5        213.83        209.96         7.29 o                         
   2  14   5        390.47        397.05        12.09 o                         
   3  14   5        331.37        315.94         6.35 o                         
   4  14   5         15.50         18.89         2.57 o                         
   5  14   5        731.76        761.92        10.01 o                         
   6  14   5         60.19         61.57         5.20 o                         
   7  14   5        217.62        233.57         8.79 o                         
   8  14   5        105.69        100.37         8.91 o                         
  -2  15   5         46.01         39.43         7.08 o                         
  -1  15   5         33.20         37.22         6.48 o                         
   0  15   5         93.17         76.15         7.09 o                         
   3  15   5         10.47         12.08         3.37 o                         
   4  15   5         56.29         54.98         3.58 o                         
   5  15   5        200.10        200.51         7.58 o                         
   6  15   5          5.34          7.69         4.45 o                         
   7  15   5         70.10         79.73         8.73 o                         
  -2  16   5         19.98         12.30         7.35 o                         
  -1  16   5         49.84         32.85         6.20 o                         
   3  16   5          2.23         -1.23         3.80 o                         
   4  16   5        247.75        249.10        10.75 o                         
   5  16   5        123.65        122.46         6.64 o                         
   6  16   5         11.45         10.12         4.66 o                         
   7  16   5        190.39        195.57         8.90 o                         
   4  17   5        277.21        252.59        10.73 o                         
   5  17   5         12.63          5.07         4.14 o                         
   6  17   5        110.33        107.74         6.96 o                         
   5  18   5          3.56          0.47         4.93 o                         
  -3 -17   6        114.44         73.76         8.92 o                         
  -2 -17   6         42.65         43.43         9.11 o                         
  -1 -17   6         54.73         53.30         9.05 o                         
  -5 -16   6         21.56         13.26         7.03 o                         
  -4 -16   6         81.38         84.68         9.68 o                         
  -3 -16   6         44.47         49.37         9.20 o                         
  -2 -16   6         27.96         12.61         5.59 o                         
  -1 -16   6          7.58          7.49         7.56 o                         
   0 -16   6          2.91         12.01         7.98 o                         
   1 -16   6         35.61         50.42         8.84 o                         
   2 -16   6          1.28          2.84         4.80 o                         
  -6 -15   6        153.46        139.86        10.59 o                         
  -5 -15   6         15.06         23.94         8.17 o                         
  -4 -15   6        111.21        113.04         9.89 o                         
  -3 -15   6         91.92        101.33         9.73 o                         
  -2 -15   6         78.51         70.24         8.67 o                         
  -1 -15   6        247.99        263.26        14.22 o                         
   0 -15   6         20.73         17.39         7.67 o                         
   1 -15   6         29.66         32.49         4.69 o                         
   2 -15   6         82.13         86.78         5.83 o                         
   3 -15   6          0.74         -1.49         4.54 o                         
  -6 -14   6          2.31          0.86         4.49 o                         
  -5 -14   6         14.66         13.21         7.62 o                         
  -4 -14   6         62.56         65.35         8.71 o                         
  -3 -14   6          4.15          2.03         6.95 o                         
  -2 -14   6        234.73        260.18        13.76 o                         
  -1 -14   6         50.24         16.48         4.29 o                         
   0 -14   6         27.19         27.02         7.24 o                         
   1 -14   6        103.89        110.10         5.72 o                         
   2 -14   6          7.75         11.08         4.20 o                         
   3 -14   6         44.70         45.39         5.11 o                         
   4 -14   6         14.47          7.62         4.43 o                         
  -7 -13   6        185.73        188.45        15.95 o                         
  -6 -13   6         43.42         47.64         5.43 o                         
  -5 -13   6        102.43        107.92         6.08 o                         
  -4 -13   6        194.42        218.05        12.69 o                         
  -3 -13   6        216.42        230.79         8.11 o                         
  -2 -13   6        202.54        214.12         8.39 o                         
  -1 -13   6          3.80          3.53         4.01 o                         
   0 -13   6        258.27        252.70         7.55 o                         
   1 -13   6         66.47         69.77         3.28 o                         
   2 -13   6          4.37          3.29         3.75 o                         
   3 -13   6        144.58        139.97         6.36 o                         
   4 -13   6         20.36         15.33         4.74 o                         
  -7 -12   6         57.78         54.06         5.72 o                         
  -6 -12   6          4.72          3.82         4.38 o                         
  -5 -12   6         25.83         22.20         3.34 o                         
  -4 -12   6          1.03          4.44         2.72 o                         
  -3 -12   6         26.25         32.88         4.49 o                         
  -2 -12   6         67.76         73.06         6.78 o                         
  -1 -12   6          9.62         12.02         3.76 o                         
   1 -12   6          3.70          3.71         2.21 o                         
   2 -12   6         22.63         26.40         2.93 o                         
   3 -12   6        101.41        103.56         5.44 o                         
   4 -12   6          8.98          7.60         4.36 o                         
   5 -12   6         80.03         69.72         5.55 o                         
  -8 -11   6         53.55         46.38         8.48 o                         
  -7 -11   6         62.54         66.40         5.79 o                         
  -6 -11   6         34.94         40.92         4.97 o                         
  -5 -11   6        561.72        579.56         8.59 o                         
  -4 -11   6          5.84          7.02         2.43 o                         
  -3 -11   6        292.87        311.09         8.46 o                         
  -2 -11   6        255.17        275.68         7.99 o                         
  -1 -11   6        213.79        246.37        13.33 o                         
   0 -11   6         83.11         89.88         3.55 o                         
   1 -11   6         10.91         11.07         2.11 o                         
   2 -11   6        236.54        239.07         4.80 o                         
   3 -11   6         11.82         12.75         2.83 o                         
   4 -11   6         53.42         52.74         4.80 o                         
   5 -11   6         49.19         50.40         5.07 o                         
   6 -11   6          0.11          2.32         4.66 o                         
  -8 -10   6        152.66        157.77        11.70 o                         
  -7 -10   6         39.62         40.68         5.18 o                         
  -6 -10   6        344.70        356.43         7.59 o                         
  -5 -10   6        176.58        170.43         4.91 o                         
  -4 -10   6         23.73         22.81         2.52 o                         
  -3 -10   6        443.20        472.62         6.97 o                         
  -2 -10   6          0.26          4.00         3.08 o                         
  -1 -10   6        221.67        215.77         4.08 o                         
   0 -10   6        396.90        376.09         5.66 o                         
   1 -10   6          6.75          3.35         2.05 o                         
   2 -10   6        382.01        373.17         5.70 o                         
   3 -10   6          9.44          8.17         2.28 o                         
   4 -10   6         98.03         83.00        13.01 o                         
   5 -10   6         57.00         50.27         4.78 o                         
   6 -10   6          0.80         -1.92         4.39 o                         
  -8  -9   6          6.91         -7.94         7.94 o                         
  -7  -9   6         17.72         16.23         4.50 o                         
  -6  -9   6        194.51        202.42         5.36 o                         
  -5  -9   6          1.27          2.05         2.32 o                         
  -4  -9   6        267.11        251.66         4.97 o                         
  -3  -9   6        196.94        211.91         4.98 o                         
  -2  -9   6        268.83        283.66         8.89 o                         
  -1  -9   6        887.48        914.10        10.37 o                         
   0  -9   6          0.84          1.31         1.55 o                         
   1  -9   6        259.05        264.58         5.11 o                         
   2  -9   6          7.05         10.02         1.96 o                         
   3  -9   6         27.56         29.99         2.38 o                         
   4  -9   6        256.77        252.76         4.99 o                         
   5  -9   6         11.81          7.78         2.32 o                         
   6  -9   6         38.06         38.23         4.84 o                         
   7  -9   6         53.21         52.58         5.47 o                         
  -8  -8   6          9.91          2.37         8.42 o                         
  -7  -8   6         38.18         25.14         5.07 o                         
  -6  -8   6        104.60        106.50         4.08 o                         
  -5  -8   6          1.91          1.93         2.22 o                         
  -4  -8   6        771.71        805.93        14.80 o                         
  -3  -8   6        199.85        180.45         3.93 o                         
  -2  -8   6        463.17        513.55         5.90 o                         
  -1  -8   6        146.06        152.57         2.70 o                         
   0  -8   6        256.82        237.93         3.93 o                         
   1  -8   6        299.85        299.66         4.62 o                         
   2  -8   6        515.54        500.77        12.42 o                         
   3  -8   6        314.70        297.41         7.52 o                         
   4  -8   6        202.90        200.80         4.35 o                         
   5  -8   6          4.10          3.89         2.36 o                         
   6  -8   6         65.93         64.52         4.89 o                         
   7  -8   6          7.94          9.98         4.50 o                         
  -7  -7   6         95.53         88.08         8.86 o                         
  -6  -7   6        171.45        158.29        10.64 o                         
  -5  -7   6        209.47        208.12         5.41 o                         
  -4  -7   6        461.79        466.96         7.54 o                         
  -3  -7   6         46.53         45.82         2.14 o                         
  -2  -7   6        324.36        320.60         3.68 o                         
  -1  -7   6        125.53        119.28         2.39 o                         
   0  -7   6        416.32        396.63         5.18 o                         
   1  -7   6        818.17        801.73         9.16 o                         
   2  -7   6         18.05         19.55         1.71 o                         
   3  -7   6        276.18        273.45         7.74 o                         
   4  -7   6         55.62         57.48         3.36 o                         
   5  -7   6         23.37         21.12         2.36 o                         
   6  -7   6          3.82          5.86         2.57 o                         
   7  -7   6          1.21          4.38         4.27 o                         
   8  -7   6         26.16         26.28         5.18 o                         
  -8  -6   6         12.24         12.05         8.77 o                         
  -7  -6   6        237.25        161.23        10.67 o                         
  -6  -6   6         11.82          8.95         2.89 o                         
  -5  -6   6        619.92        641.57         8.38 o                         
  -4  -6   6        362.19        367.45         5.53 o                         
  -3  -6   6        540.91        547.75         5.99 o                         
  -2  -6   6        364.74        361.77         4.23 o                         
  -1  -6   6        642.16        612.49         5.69 o                         
   0  -6   6       1288.79       1279.34        17.13 o                         
   1  -6   6       1680.25       1652.86        17.14 o                         
   2  -6   6          2.18          2.22         1.31 o                         
   3  -6   6        243.21        235.53         4.68 o                         
   4  -6   6        224.53        216.09         4.03 o                         
   5  -6   6         38.08         39.96         2.45 o                         
   6  -6   6        429.46        434.62         6.64 o                         
   7  -6   6          7.93         10.31         5.95 o                         
   8  -6   6         45.49         46.45         5.41 o                         
  -8  -5   6         45.93         40.25         9.45 o                         
  -7  -5   6         42.74         46.52         5.73 o                         
  -6  -5   6        164.78        162.68         7.40 o                         
  -5  -5   6        304.17        300.29         5.09 o                         
  -4  -5   6         16.47         16.21         1.80 o                         
  -3  -5   6         74.14         76.04         2.35 o                         
  -2  -5   6        836.21        822.61         7.91 o                         
  -1  -5   6        776.65        775.13         6.77 o                         
   0  -5   6       1159.19       1119.28         9.36 o                         
   1  -5   6         23.84         22.87         1.49 o                         
   2  -5   6       1250.49       1256.90        15.56 o                         
   3  -5   6        643.54        643.89         7.68 o                         
   4  -5   6        245.63        234.09         4.76 o                         
   5  -5   6        287.16        285.91         4.87 o                         
   6  -5   6         17.37         21.58         2.38 o                         
   7  -5   6         13.18         13.29         2.95 o                         
   8  -5   6         14.18          8.56         7.78 o                         
  -9  -4   6          0.43         -3.77         8.85 o                         
  -8  -4   6         54.46         62.04        10.00 o                         
  -7  -4   6        115.55        132.80         9.59 o                         
  -6  -4   6         49.64         48.80         4.75 o                         
  -5  -4   6        666.16        692.68        12.24 o                         
  -4  -4   6          0.72          5.50         2.04 o                         
  -3  -4   6        367.07        358.22         3.81 o                         
  -2  -4   6        120.47        114.19         1.99 o                         
  -1  -4   6        630.00        619.19         5.51 o                         
   0  -4   6       1316.49       1251.60        10.90 o                         
   1  -4   6        280.98        287.34         3.15 o                         
   2  -4   6       1300.38       1311.01        15.85 o                         
   3  -4   6          9.40         10.59         1.32 o                         
   4  -4   6          3.91          3.12         1.04 o                         
   5  -4   6        624.09        620.44         9.06 o                         
   6  -4   6          8.07          5.39         2.06 o                         
   7  -4   6        108.59        114.87         3.84 o                         
   8  -4   6         34.92         42.83         8.40 o                         
   9  -4   6         10.05          0.04         7.78 o                         
  -9  -3   6         27.45         16.84         9.81 o                         
  -8  -3   6        328.56        367.19        16.97 o                         
  -7  -3   6          7.11          4.27         4.99 o                         
  -6  -3   6        429.79        473.30        11.31 o                         
  -4  -3   6         84.78         83.99         2.74 o                         
  -3  -3   6       1047.69       1027.65         8.93 o                         
  -2  -3   6          8.38         11.13         0.85 o                         
  -1  -3   6        514.26        492.53         4.49 o                         
   0  -3   6        191.90        185.88         2.12 o                         
   1  -3   6         63.66         51.36         1.21 o                         
   2  -3   6        344.61        346.22         4.94 o                         
   3  -3   6         93.50        105.10         2.42 o                         
   4  -3   6        698.37        709.15        10.54 o                         
   5  -3   6         54.83         58.11         2.98 o                         
   6  -3   6         44.74         43.81         2.40 o                         
   7  -3   6        264.98        267.32         6.15 o                         
   8  -3   6          2.69         -1.28         7.07 o                         
   9  -3   6         11.85         18.75         8.17 o                         
  -9  -2   6         37.88         20.61         9.24 o                         
  -8  -2   6          3.58         -1.26         8.31 o                         
  -7  -2   6          6.74          7.29         5.03 o                         
  -6  -2   6        185.67        200.99         8.13 o                         
  -5  -2   6         38.70         36.90         3.87 o                         
  -4  -2   6        761.66        730.64         9.96 o                         
  -3  -2   6       1290.20       1296.21        11.00 o                         
  -2  -2   6          5.33          4.63         0.77 o                         
  -1  -2   6       1506.79       1497.88        13.44 o                         
   0  -2   6         70.31         73.89         1.47 o                         
   1  -2   6       1531.19       1532.27        13.59 o                         
   2  -2   6        888.00        854.68         7.76 o                         
   3  -2   6         91.44         96.47         3.19 o                         
   4  -2   6       1154.44       1175.59        12.59 o                         
   5  -2   6         18.45         14.98         2.55 o                         
   6  -2   6        192.18        196.56         4.90 o                         
   7  -2   6         60.49         65.09         5.06 o                         
   8  -2   6          0.50         -0.05         6.98 o                         
   9  -2   6         37.37         41.26         8.63 o                         
  -8  -1   6         13.81         12.95         8.55 o                         
  -7  -1   6        204.19        234.46        11.94 o                         
  -6  -1   6        331.26        360.98         9.91 o                         
  -5  -1   6        198.60        191.87         4.12 o                         
  -4  -1   6       1198.70       1206.93        13.42 o                         
  -3  -1   6         32.49         37.38         1.63 o                         
  -2  -1   6       1024.16       1050.20         9.63 o                         
  -1  -1   6        659.51        622.25         5.94 o                         
   0  -1   6         37.04         67.37         1.14 o                         
   1  -1   6       2940.11       3091.56        24.30 o                         
   2  -1   6       1101.34       1142.00        14.00 o                         
   3  -1   6        800.53        803.21         7.44 o                         
   4  -1   6         55.49         57.02         1.98 o                         
   5  -1   6        116.01        113.03         4.33 o                         
   6  -1   6        301.82        306.08         4.94 o                         
   7  -1   6        254.08        267.83        11.60 o                         
   8  -1   6         95.22         96.86         9.06 o                         
   9  -1   6         88.93         98.49         9.95 o                         
  -8   0   6          9.85          0.67         8.25 o                         
  -7   0   6         80.79         82.34         6.54 o                         
  -6   0   6         11.84          9.67         5.28 o                         
  -5   0   6         87.46         88.82         3.23 o                         
  -4   0   6        108.32        119.09         3.21 o                         
  -3   0   6         85.88         81.81         3.01 o                         
  -2   0   6        859.89        795.70         8.39 o                         
  -1   0   6       1197.05       1273.25        14.87 o                         
   0   0   6       2788.48       2970.37        28.78 o                         
   1   0   6        974.54        955.23         7.82 o                         
   2   0   6        961.78       1065.32         8.72 o                         
   3   0   6        651.74        670.17         7.25 o                         
   4   0   6        108.04        104.64         1.74 o                         
   5   0   6        603.96        594.26         8.69 o                         
   6   0   6        568.14        510.04        32.65 o                         
   7   0   6         76.68         80.07         5.01 o                         
   8   0   6        301.08        310.01        11.46 o                         
   9   0   6         14.31          9.58         7.50 o                         
  -8   1   6         35.50         30.89         8.82 o                         
  -7   1   6         94.18        101.60         6.79 o                         
  -6   1   6          2.90          0.06         4.18 o                         
  -5   1   6        375.94        391.23         6.99 o                         
  -4   1   6        310.62        308.53         4.91 o                         
  -3   1   6        139.84        136.99         3.62 o                         
  -2   1   6       1657.31       1590.02        19.00 o                         
  -1   1   6        158.93        161.80         2.66 o                         
   0   1   6        503.10        468.21         5.29 o                         
   1   1   6        525.27        508.43         4.82 o                         
   2   1   6          6.29         17.18         0.66 o                         
   3   1   6       1140.46       1180.13         9.68 o                         
   4   1   6        629.02        669.07         6.53 o                         
   5   1   6        137.84        148.57         2.59 o                         
   7   1   6        120.38        115.03         5.96 o                         
   8   1   6         46.01         47.48         7.52 o                         
   9   1   6          5.99          5.87         7.07 o                         
  -7   2   6         49.71         52.45        13.32 o                         
  -6   2   6          1.78          1.42         2.14 o                         
  -5   2   6        307.75        310.41         7.07 o                         
  -4   2   6          0.50          1.17         1.71 o                         
  -3   2   6        348.96        354.05         5.10 o                         
  -2   2   6        947.28        974.99        16.90 o                         
  -1   2   6        602.02        610.19         6.88 o                         
   0   2   6       2107.24       2094.64        20.73 o                         
   1   2   6        182.33        197.26         2.26 o                         
   2   2   6       3427.44       3794.95        29.74 o                         
   3   2   6        849.87        854.22         7.19 o                         
   4   2   6         72.88         85.54         1.59 o                         
   5   2   6        428.92        417.96         4.73 o                         
   6   2   6         46.60         40.26         2.26 o                         
   7   2   6        145.69        142.20         8.79 o                         
   8   2   6         59.85         48.64        17.50 o                         
   9   2   6          5.39         -2.95         7.35 o                         
  10   2   6         42.91         36.75         9.02 o                         
  -7   3   6         72.23         52.07         8.39 o                         
  -6   3   6        237.36        241.83         5.25 o                         
  -5   3   6         44.53         50.08         2.71 o                         
  -4   3   6         53.31         55.59         2.49 o                         
  -3   3   6        920.52        907.63        12.62 o                         
  -2   3   6        227.02        213.93         3.62 o                         
  -1   3   6       1054.01       1000.34        10.60 o                         
   0   3   6       1442.91       1418.64        14.36 o                         
   1   3   6        313.90        324.13         3.68 o                         
   2   3   6        877.67        862.25         7.22 o                         
   3   3   6        750.74        728.71         6.27 o                         
   4   3   6         17.13         18.36         0.92 o                         
   5   3   6       1753.01       1736.05        17.85 o                         
   6   3   6         41.12         42.52         2.38 o                         
   8   3   6        141.09        146.47         8.85 o                         
   9   3   6          6.26          2.86         7.34 o                         
  -6   4   6         99.42         98.05         5.14 o                         
  -5   4   6         49.15         51.59         2.89 o                         
  -4   4   6         72.47         72.54         3.25 o                         
  -3   4   6        473.56        467.78         6.89 o                         
  -2   4   6          4.07         15.58         2.59 o                         
  -1   4   6        674.68        655.19        10.97 o                         
   0   4   6        212.06        222.43         3.43 o                         
   1   4   6       1670.64       1670.40        14.66 o                         
   2   4   6       1087.48       1049.55         9.43 o                         
   3   4   6          5.48          7.43         0.73 o                         
   4   4   6       3498.01       3401.69        30.71 o                         
   5   4   6        189.18        206.85         3.71 o                         
   6   4   6        338.79        358.57         6.22 o                         
   7   4   6        236.53        239.48         5.74 o                         
   8   4   6         27.32         24.62         4.45 o                         
  10   4   6         24.47         28.85         8.91 o                         
  -7   5   6         33.25         32.91         6.64 o                         
  -6   5   6         79.08         81.68         5.70 o                         
  -5   5   6         15.22         17.61         2.56 o                         
  -4   5   6         25.49         27.57         2.60 o                         
  -3   5   6        423.64        425.53         6.09 o                         
  -2   5   6        201.49        199.78         3.67 o                         
  -1   5   6       1110.20       1090.36        11.97 o                         
   0   5   6         55.33         59.52         2.26 o                         
   1   5   6        375.66        341.07         7.69 o                         
   2   5   6        331.58        320.82         3.52 o                         
   3   5   6        631.67        603.57         5.95 o                         
   4   5   6        485.34        466.79         5.83 o                         
   5   5   6          5.57          4.55         1.46 o                         
   6   5   6        256.84        257.61         5.25 o                         
   7   5   6        209.11        215.15         4.76 o                         
   8   5   6         28.96         23.47         3.15 o                         
   9   5   6        255.75        266.92        13.58 o                         
  10   5   6         34.22         15.56         5.86 o                         
  -7   6   6         68.34         66.94         7.32 o                         
  -6   6   6         87.45         82.88         7.11 o                         
  -5   6   6         12.07         11.50         2.99 o                         
  -4   6   6        658.20        687.27        10.03 o                         
  -3   6   6         39.88         41.79         2.68 o                         
  -2   6   6        639.66        627.10         7.82 o                         
  -1   6   6       1163.90       1120.84        12.37 o                         
   0   6   6          1.54          1.83         0.83 o                         
   1   6   6        397.52        395.66         4.70 o                         
   2   6   6        175.07        190.32         2.34 o                         
   3   6   6        147.89        138.52         2.47 o                         
   4   6   6       1041.61       1056.36        11.60 o                         
   5   6   6          1.33          2.51         1.79 o                         
   6   6   6        876.36        882.38        12.17 o                         
   7   6   6          1.27          3.03         2.21 o                         
   8   6   6         50.62         53.64         3.26 o                         
   9   6   6         84.76         80.14        13.06 o                         
  10   6   6          4.03          5.67         7.08 o                         
  -7   7   6          8.29          2.56         6.17 o                         
  -6   7   6         38.26         40.41         6.34 o                         
  -5   7   6          3.37          5.11         4.34 o                         
  -4   7   6        270.29        261.07         5.79 o                         
  -3   7   6         35.84         33.08         2.30 o                         
  -2   7   6        751.11        727.02        10.39 o                         
  -1   7   6         40.27         43.58         3.95 o                         
   0   7   6        229.70        214.43         3.63 o                         
   1   7   6        850.42        850.12        10.57 o                         
   2   7   6          0.97          1.44         0.81 o                         
   3   7   6       2596.02       2534.83        29.16 o                         
   4   7   6        207.63        211.80         3.68 o                         
   5   7   6        752.89        714.27        10.07 o                         
   6   7   6        198.61        193.16         4.19 o                         
   7   7   6          7.20          6.17         2.29 o                         
   8   7   6        275.56        269.75         5.78 o                         
   9   7   6         53.73         53.60         5.45 o                         
  10   7   6         29.47         33.13         8.80 o                         
  -6   8   6         86.77         78.74         7.80 o                         
  -5   8   6        397.42        372.38        12.81 o                         
  -4   8   6         26.00         21.37         3.77 o                         
  -3   8   6        207.55        204.19         5.05 o                         
  -2   8   6        467.85        476.45         6.52 o                         
  -1   8   6          7.93          8.55         1.70 o                         
   0   8   6       1038.25       1035.58        11.58 o                         
   1   8   6        653.97        624.11        12.73 o                         
   2   8   6        287.99        292.09         3.30 o                         
   3   8   6        697.55        731.11         8.46 o                         
   4   8   6          5.46         10.19         2.13 o                         
   5   8   6        292.43        296.32         5.72 o                         
   6   8   6        120.79        123.59         3.75 o                         
   7   8   6          3.48          3.53         2.37 o                         
   8   8   6        268.09        271.68         6.94 o                         
   9   8   6         16.06         13.00         4.95 o                         
  -6   9   6         17.11         14.12         6.64 o                         
  -5   9   6          7.19          4.98         5.45 o                         
  -4   9   6          7.81          6.78         3.72 o                         
  -3   9   6        107.93         59.98         7.48 o                         
  -2   9   6         32.30         31.90         3.25 o                         
  -1   9   6         86.63         86.01         3.54 o                         
   0   9   6        465.94        459.15         6.21 o                         
   1   9   6        145.94        142.78         6.75 o                         
   2   9   6       1123.72       1101.48        12.19 o                         
   3   9   6         34.66         42.22         1.93 o                         
   4   9   6        147.91        141.46         4.39 o                         
   5   9   6        821.26        850.24        19.79 o                         
   6   9   6         67.79         74.21         2.96 o                         
   7   9   6        587.73        599.49         8.49 o                         
   8   9   6         61.05         60.46         5.71 o                         
   9   9   6        156.84        157.99         7.87 o                         
  -5  10   6         50.17         50.59         7.24 o                         
  -4  10   6          2.90          7.58         5.52 o                         
  -3  10   6        192.44        190.14         6.44 o                         
  -2  10   6        101.55        106.02         4.32 o                         
  -1  10   6        340.84        356.63         6.41 o                         
   0  10   6        521.82        524.90         6.98 o                         
   1  10   6        195.81        195.31         3.82 o                         
   2  10   6        109.70        114.83         2.71 o                         
   3  10   6        558.31        534.83         7.99 o                         
   4  10   6        329.73        345.30         5.32 o                         
   5  10   6        463.68        460.08         6.48 o                         
   6  10   6          0.70          3.61         2.22 o                         
   7  10   6         25.77         23.16         2.78 o                         
   8  10   6         11.24         12.77         4.56 o                         
   9  10   6         22.68         20.22         5.19 o                         
  -5  11   6         28.80         26.75         6.93 o                         
  -4  11   6         23.76         28.26         6.21 o                         
  -3  11   6         95.33         95.35         7.63 o                         
  -2  11   6         40.58         43.72         4.20 o                         
  -1  11   6        246.12        260.31         4.99 o                         
   0  11   6        150.19        163.41         4.44 o                         
   1  11   6        234.05        226.48         4.95 o                         
   3  11   6          1.04          1.29         1.72 o                         
   4  11   6        853.30        842.53        11.49 o                         
   5  11   6        182.89        192.99         4.37 o                         
   6  11   6        167.18        161.42         4.36 o                         
   7  11   6        319.42        312.79        10.99 o                         
   8  11   6         10.54         14.22         4.57 o                         
   9  11   6         25.42         24.47         5.33 o                         
  -3  12   6         53.73         57.38         6.99 o                         
  -2  12   6        107.09        111.76         5.61 o                         
  -1  12   6        234.79        250.92         7.10 o                         
   0  12   6         95.24         91.39         3.78 o                         
   1  12   6        119.71        122.19         4.28 o                         
   2  12   6        201.49        201.27         5.82 o                         
   3  12   6        279.13        264.94         6.60 o                         
   4  12   6        446.51        449.45         6.54 o                         
   5  12   6          0.77         -0.07         2.19 o                         
   6  12   6        255.68        258.31         5.75 o                         
   7  12   6        189.88        187.42        11.65 o                         
   8  12   6         19.04         21.58         5.03 o                         
   9  12   6        264.83        268.99        10.13 o                         
  -4  13   6        111.02         95.60         8.60 o                         
  -3  13   6          1.72          4.13         5.92 o                         
  -2  13   6         20.16         18.50         6.06 o                         
  -1  13   6         38.41         38.28         5.64 o                         
   0  13   6          4.07          2.02         2.75 o                         
   1  13   6        347.73        352.65         8.17 o                         
   2  13   6         73.11         80.08         5.90 o                         
   3  13   6        320.31        327.72         7.67 o                         
   4  13   6        266.83        274.29         5.13 o                         
   5  13   6        140.34        147.42         5.15 o                         
   6  13   6        474.77        491.37         8.86 o                         
   7  13   6          1.36          4.54         4.54 o                         
   8  13   6         79.19         60.54        20.93 o                         
  -3  14   6          9.34          7.36         6.57 o                         
  -2  14   6         71.56         74.16         7.78 o                         
  -1  14   6          6.38          9.38         5.41 o                         
   0  14   6         87.02         84.95         5.70 o                         
   1  14   6        234.64        186.67         8.49 o                         
   2  14   6         25.16         18.73         3.53 o                         
   3  14   6        297.19        304.99         7.61 o                         
   4  14   6         72.15         70.95         3.60 o                         
   5  14   6        116.82        114.52         8.07 o                         
   6  14   6         28.66         28.77         6.78 o                         
   7  14   6         34.95         41.80         5.24 o                         
   8  14   6        297.86        303.92        10.20 o                         
  -2  15   6        121.45        117.44         8.90 o                         
  -1  15   6          5.92          8.93         6.08 o                         
   0  15   6        132.68        114.27         8.35 o                         
   2  15   6         59.22         53.33        11.23 o                         
   3  15   6         69.86         72.11         4.45 o                         
   4  15   6         82.51         83.07         6.70 o                         
   5  15   6        135.33        136.78         6.32 o                         
   6  15   6        233.97        246.46         8.41 o                         
   7  15   6         62.17         62.82         7.56 o                         
  -1  16   6         18.84          5.90         4.46 o                         
   3  16   6        121.57        126.41         8.13 o                         
   4  16   6         66.74         74.43         6.84 o                         
   5  16   6        225.08        221.31        10.79 o                         
   6  16   6          1.03          2.14         4.59 o                         
   7  16   6        205.65        189.60        19.48 o                         
   4  17   6         87.97         90.88         7.49 o                         
   5  17   6         23.17         23.36         6.22 o                         
   6  17   6          4.00          4.74         5.88 o                         
  -4 -16   7          9.18         17.95         8.64 o                         
  -3 -16   7         29.36         19.86         8.64 o                         
  -2 -16   7          2.77          1.82         8.41 o                         
  -1 -16   7          9.48          2.22         3.42 o                         
   0 -16   7         59.84         74.14         9.73 o                         
   1 -16   7          6.64          0.96         7.89 o                         
  -5 -15   7         45.87         48.22         8.84 o                         
  -4 -15   7         55.09         64.52         9.00 o                         
  -3 -15   7        129.27        152.99        11.33 o                         
  -2 -15   7         21.56         26.54         8.52 o                         
  -1 -15   7         73.75         76.85         9.16 o                         
   0 -15   7         92.61        108.51         9.93 o                         
   1 -15   7        114.03         61.63         6.42 o                         
   2 -15   7        130.24        135.32         6.75 o                         
  -6 -14   7        157.56        175.55        13.33 o                         
  -5 -14   7          0.07         11.69         7.43 o                         
  -4 -14   7         20.98         24.03         7.75 o                         
  -3 -14   7          4.23         -2.59         7.18 o                         
  -2 -14   7          3.33          0.52         7.21 o                         
  -1 -14   7         40.61         57.94         8.65 o                         
   0 -14   7         10.30          1.59         2.78 o                         
   1 -14   7         45.62         51.09         4.81 o                         
   2 -14   7          5.79          6.31         4.44 o                         
   3 -14   7          0.80          2.66         4.47 o                         
  -7 -13   7        174.70        120.04         9.56 o                         
  -6 -13   7         33.85         39.63         5.44 o                         
  -5 -13   7         45.00         50.28         8.05 o                         
  -4 -13   7        236.05        225.81        12.06 o                         
  -3 -13   7         33.42         32.22         5.05 o                         
  -2 -13   7         87.34        103.97         6.09 o                         
  -1 -13   7        178.14        199.08         8.54 o                         
   0 -13   7          0.95          1.72         3.03 o                         
   1 -13   7        160.81        170.04         5.35 o                         
   2 -13   7         10.57          9.06         3.93 o                         
   3 -13   7         33.60         34.90         4.72 o                         
   4 -13   7          8.99         13.25         4.70 o                         
  -7 -12   7         20.93         17.75         7.54 o                         
  -6 -12   7          5.57          5.26         4.89 o                         
  -5 -12   7         65.93         68.88         5.32 o                         
  -4 -12   7        320.94        339.25         9.81 o                         
  -3 -12   7          3.54          0.25         3.97 o                         
  -2 -12   7        113.70        124.77         6.17 o                         
  -1 -12   7        158.01        158.83         7.55 o                         
   0 -12   7        112.70        119.99         3.74 o                         
   1 -12   7         53.82         55.10         3.72 o                         
   2 -12   7          0.65          0.31         2.38 o                         
   3 -12   7         28.62         31.20         5.02 o                         
   4 -12   7          1.52         -2.31         4.34 o                         
   5 -12   7         17.17         18.54         4.85 o                         
  -7 -11   7        140.55        154.79        10.91 o                         
  -6 -11   7         39.50         43.44         7.13 o                         
  -5 -11   7        546.61        567.34         8.62 o                         
  -4 -11   7          2.09          2.11         2.96 o                         
  -3 -11   7        117.22        132.80         6.57 o                         
  -2 -11   7        366.65        374.81         9.10 o                         
  -1 -11   7         37.34         38.69         4.39 o                         
   0 -11   7        502.12        517.77         7.15 o                         
   1 -11   7        146.71        140.91         4.08 o                         
   2 -11   7         48.91         48.29         2.90 o                         
   3 -11   7         58.71         62.45         3.24 o                         
   4 -11   7         29.46         32.39         5.23 o                         
   5 -11   7         23.10         28.55         9.31 o                         
   6 -11   7         31.69         16.51         6.79 o                         
  -7 -10   7          6.66          4.43         7.67 o                         
  -6 -10   7          7.11         10.21         3.47 o                         
  -5 -10   7         16.42         18.61         2.86 o                         
  -4 -10   7          0.72         -1.01         2.31 o                         
  -3 -10   7        114.55        116.89         5.81 o                         
  -2 -10   7        274.51        275.98         7.83 o                         
  -1 -10   7        157.84        158.09         3.74 o                         
   0 -10   7        292.72        314.26         6.29 o                         
   1 -10   7         24.06         26.63         2.29 o                         
   3 -10   7         48.11         48.41         2.87 o                         
   4 -10   7          9.99          6.63         2.91 o                         
   5 -10   7        109.96        100.07         7.17 o                         
   6 -10   7          5.67          4.18         5.11 o                         
  -8  -9   7        131.94        140.87        11.61 o                         
  -7  -9   7         30.40         30.18         8.15 o                         
  -6  -9   7        124.61        122.81         8.09 o                         
  -5  -9   7         55.90         57.44         3.13 o                         
  -4  -9   7          1.47          1.32         2.21 o                         
  -3  -9   7        524.27        540.32         7.55 o                         
  -2  -9   7          9.73         11.53         4.28 o                         
  -1  -9   7        102.40        118.64         3.49 o                         
   0  -9   7         99.43         97.50         4.82 o                         
   1  -9   7        129.26        141.57         4.41 o                         
   2  -9   7        153.41        151.13         3.77 o                         
   3  -9   7         65.48         62.34         2.87 o                         
   4  -9   7         56.34         54.21         2.96 o                         
   5  -9   7         20.27         17.82         3.97 o                         
   6  -9   7          0.10          2.91         4.35 o                         
   7  -9   7          5.59          5.51         4.76 o                         
  -8  -8   7         52.77         62.79        10.02 o                         
  -7  -8   7          1.60         -0.26         7.38 o                         
  -6  -8   7        184.31        178.58         8.12 o                         
  -5  -8   7        134.36        131.77         4.35 o                         
  -4  -8   7        153.87        160.89         4.82 o                         
  -3  -8   7        504.37        485.92         6.80 o                         
  -2  -8   7         24.81         27.36         1.47 o                         
  -1  -8   7        820.31        785.51         9.56 o                         
   0  -8   7        212.36        202.83         3.78 o                         
   1  -8   7        667.56        642.13         8.53 o                         
   2  -8   7        455.98        458.37         7.55 o                         
   3  -8   7         48.25         19.16         2.08 o                         
   4  -8   7        146.16        149.04         3.93 o                         
   5  -8   7         48.69         46.14         2.94 o                         
   6  -8   7          6.57          3.80         4.19 o                         
   7  -8   7         66.62         64.62         5.58 o                         
  -8  -7   7         48.79         40.19         9.16 o                         
  -7  -7   7         70.01         70.94         9.10 o                         
  -6  -7   7         68.08         74.12         5.47 o                         
  -5  -7   7          0.57          0.96         2.17 o                         
  -4  -7   7        334.17        343.15         5.72 o                         
  -3  -7   7        257.36        275.04         4.73 o                         
  -2  -7   7        561.16        547.99         5.56 o                         
  -1  -7   7        149.97        162.96         2.60 o                         
   0  -7   7         94.91         94.42         2.67 o                         
   1  -7   7         46.07         56.29         2.21 o                         
   2  -7   7        197.60        181.90         3.72 o                         
   3  -7   7         73.64         72.14         2.68 o                         
   4  -7   7        162.87        161.53         3.95 o                         
   5  -7   7         17.64         18.84         2.44 o                         
   6  -7   7        168.73        172.17         6.77 o                         
   7  -7   7         20.15         25.89         4.72 o                         
   8  -7   7          0.27          4.06         6.10 o                         
  -8  -6   7          1.81         -1.59         8.68 o                         
  -7  -6   7         85.94         97.89         9.71 o                         
  -6  -6   7        131.83        145.10         7.36 o                         
  -5  -6   7        108.26         96.05        17.17 o                         
  -4  -6   7        839.07        856.83        11.70 o                         
  -3  -6   7          2.70          2.92         1.60 o                         
  -2  -6   7        175.10        184.87         3.10 o                         
  -1  -6   7        932.95        914.15         8.20 o                         
   0  -6   7        114.06        122.75         2.36 o                         
   1  -6   7       1325.82       1271.15        13.59 o                         
   2  -6   7          6.46          7.29         1.46 o                         
   3  -6   7       1035.76       1040.58        11.86 o                         
   4  -6   7        417.97        421.83         7.84 o                         
   5  -6   7        133.76        133.92         3.77 o                         
   6  -6   7        151.90        153.95         4.61 o                         
   7  -6   7          1.17          2.58         4.10 o                         
   8  -6   7          3.13          3.56         4.67 o                         
  -8  -5   7          5.24         -0.06         8.78 o                         
  -6  -5   7         49.20         49.15         4.99 o                         
  -5  -5   7         87.59         87.87         5.02 o                         
  -4  -5   7        218.97        229.71         4.86 o                         
  -3  -5   7         22.49         23.38         1.75 o                         
  -2  -5   7        357.88        357.83         4.91 o                         
  -1  -5   7         56.98         66.03         4.60 o                         
   0  -5   7        292.81        276.33         3.40 o                         
   1  -5   7         39.86         36.88         1.63 o                         
   2  -5   7        233.67        220.81         4.27 o                         
   3  -5   7         16.32         19.80         1.73 o                         
   4  -5   7          5.38          6.70         2.38 o                         
   5  -5   7          3.54          3.21         1.93 o                         
   6  -5   7         76.27         73.25         3.14 o                         
   7  -5   7         16.45         16.59         3.02 o                         
   8  -5   7        137.49        139.56        11.22 o                         
  -8  -4   7         74.67         85.62        10.49 o                         
  -7  -4   7        214.55        244.70        14.18 o                         
  -6  -4   7         29.09          5.79         2.16 o                         
  -5  -4   7        517.16        534.37        11.15 o                         
  -4  -4   7          3.22          3.47         1.76 o                         
  -3  -4   7        143.55        137.82         2.62 o                         
  -2  -4   7       3464.51       3529.73        31.53 o                         
  -1  -4   7          2.57          8.07         2.46 o                         
   0  -4   7        969.75        920.84        12.65 o                         
   1  -4   7        407.81        433.25         5.06 o                         
   2  -4   7          4.50          6.03         1.20 o                         
   3  -4   7        937.73        919.55        10.26 o                         
   4  -4   7        165.71        155.70         3.47 o                         
   5  -4   7        856.44        862.31        13.38 o                         
   6  -4   7          7.65         11.08         2.22 o                         
   7  -4   7         97.35         95.51         7.94 o                         
   8  -4   7         15.87         18.37         8.33 o                         
  -8  -3   7         60.77         58.32         9.83 o                         
  -7  -3   7         13.06         17.41         8.00 o                         
  -6  -3   7         42.02         41.57         5.09 o                         
  -5  -3   7         81.29         91.18         5.06 o                         
  -4  -3   7         86.47         89.69         3.08 o                         
  -3  -3   7       1579.36       1536.93        18.59 o                         
  -2  -3   7        307.99        310.08         3.36 o                         
  -1  -3   7        230.39        230.18         2.63 o                         
   0  -3   7        891.44        873.78         7.44 o                         
   1  -3   7         45.75         46.59         1.28 o                         
   2  -3   7       1291.11       1338.62        23.89 o                         
   3  -3   7        384.57        383.37         5.03 o                         
   4  -3   7         57.01         61.00         2.24 o                         
   5  -3   7        252.41        242.82         4.99 o                         
   6  -3   7          3.82          3.77         1.98 o                         
   7  -3   7         14.08         14.81         3.06 o                         
   8  -3   7          7.52          2.52         7.46 o                         
   9  -3   7          1.45          1.02         7.69 o                         
  -8  -2   7         66.72         60.69         9.84 o                         
  -7  -2   7         52.20         57.48         8.83 o                         
  -6  -2   7        153.55        154.49         7.90 o                         
  -5  -2   7        200.38        209.68         7.36 o                         
  -4  -2   7         57.84         58.18         3.13 o                         
  -3  -2   7        925.71        923.82        10.53 o                         
  -2  -2   7        101.69        102.36         2.59 o                         
  -1  -2   7       2218.89       2277.54        18.24 o                         
   0  -2   7        408.26        370.48         3.55 o                         
   1  -2   7        456.60        446.03         4.06 o                         
   2  -2   7        744.81        719.88         7.54 o                         
   3  -2   7        590.32        556.79         7.55 o                         
   4  -2   7       1113.53       1111.43        12.09 o                         
   5  -2   7         58.17         51.65         2.78 o                         
   6  -2   7          2.64          5.41         1.66 o                         
   7  -2   7        118.04        118.83         6.11 o                         
   8  -2   7         24.01         28.13         7.58 o                         
   9  -2   7         73.51         78.45         9.78 o                         
  -8  -1   7         22.48         21.11         8.92 o                         
  -7  -1   7         14.70         16.36         8.01 o                         
  -6  -1   7         52.36         54.77         6.03 o                         
  -5  -1   7         71.77         76.38         3.66 o                         
  -4  -1   7        272.34        272.21         5.25 o                         
  -3  -1   7        177.59        170.92         3.43 o                         
  -2  -1   7        144.15        141.66         3.76 o                         
  -1  -1   7        588.50        545.52         5.40 o                         
   0  -1   7        463.76        490.65         4.42 o                         
   1  -1   7        154.73        159.87         2.07 o                         
   2  -1   7       1155.08       1154.58         9.48 o                         
   3  -1   7        136.85        145.65         6.08 o                         
   4  -1   7       1014.78       1004.76        10.95 o                         
   5  -1   7        218.09        217.63         3.84 o                         
   6  -1   7        183.70        151.80        16.58 o                         
   7  -1   7         87.27         89.55         5.45 o                         
   8  -1   7          0.04          5.02         7.07 o                         
   9  -1   7         27.44         20.67         8.42 o                         
  -8   0   7         23.14         24.60         8.88 o                         
  -7   0   7         15.37         23.91         8.22 o                         
  -6   0   7        264.19        283.20         9.28 o                         
  -5   0   7         79.77         81.07         3.22 o                         
  -4   0   7        549.19        533.41         7.12 o                         
  -3   0   7        308.25        315.81         5.41 o                         
  -2   0   7        369.60        351.01         5.70 o                         
  -1   0   7        321.82        303.83         4.73 o                         
   0   0   7          1.22          2.05         0.61 o                         
   1   0   7        556.41        506.53         4.47 o                         
   2   0   7        558.55        527.73         4.67 o                         
   3   0   7       1639.01       1603.47        13.01 o                         
   4   0   7        292.48        301.85         3.63 o                         
   5   0   7          2.24          0.71         1.39 o                         
   6   0   7         11.99         14.04         1.91 o                         
   7   0   7         37.48         31.87         4.61 o                         
   8   0   7         16.30          6.81         6.59 o                         
   9   0   7         77.79         87.47         9.39 o                         
  -8   1   7          7.91          3.74         7.43 o                         
  -7   1   7        228.58        246.31        14.03 o                         
  -6   1   7        135.03        141.32         8.09 o                         
  -5   1   7        138.09        141.75         4.89 o                         
  -4   1   7        621.70        617.66         9.12 o                         
  -3   1   7         32.01         42.03         2.16 o                         
  -2   1   7        395.21        365.48         5.36 o                         
  -1   1   7       1947.28       1956.34        23.13 o                         
   0   1   7        188.99        192.29         2.91 o                         
   1   1   7       4011.93       4166.60        40.11 o                         
   2   1   7         22.22         35.51         1.47 o                         
   3   1   7        606.66        641.03         5.62 o                         
   4   1   7       1136.36       1140.99        10.73 o                         
   5   1   7          2.32          3.33         1.08 o                         
   6   1   7        734.61        762.54        13.79 o                         
   8   1   7        100.11        103.78         8.95 o                         
   9   1   7        101.64        101.74        10.02 o                         
  -7   2   7         12.84         19.30         8.01 o                         
  -6   2   7         30.22         32.97         3.50 o                         
  -5   2   7        229.33        235.27         4.81 o                         
  -4   2   7        130.66        138.57         4.30 o                         
  -3   2   7         45.15         37.06         2.06 o                         
  -2   2   7       1146.45       1132.84        12.54 o                         
  -1   2   7         19.67         26.52         2.17 o                         
   0   2   7        892.54        858.71         9.18 o                         
   1   2   7         63.24         51.65         2.13 o                         
   2   2   7        332.94        329.29         3.18 o                         
   3   2   7        638.75        605.18         5.36 o                         
   4   2   7         20.84         18.22         0.97 o                         
   5   2   7        776.62        795.36         8.15 o                         
   6   2   7        404.25        396.36         8.99 o                         
   7   2   7         42.26         41.51         6.55 o                         
   8   2   7        207.42        209.92         8.02 o                         
   9   2   7          3.44          1.84         7.51 o                         
  -7   3   7         27.09         36.02         8.58 o                         
  -6   3   7         29.09         35.21         3.05 o                         
  -5   3   7        385.24        397.51         6.29 o                         
  -4   3   7         94.94        100.14         4.81 o                         
  -3   3   7        230.44        212.83         4.10 o                         
  -2   3   7        475.91        459.87         6.10 o                         
  -1   3   7          5.21          3.70         0.96 o                         
   0   3   7        686.60        635.73         7.18 o                         
   1   3   7       1423.61       1524.78        14.85 o                         
   2   3   7        532.51        532.65         4.75 o                         
   3   3   7       1711.58       1805.71        14.59 o                         
   4   3   7         44.42         55.79         1.59 o                         
   5   3   7       1553.15       1442.19        32.55 o                         
   6   3   7         38.39         47.75         2.58 o                         
   7   3   7         71.94         74.04         4.84 o                         
   8   3   7        116.00        117.39         8.43 o                         
   9   3   7         10.31          7.67         7.67 o                         
  -6   4   7         62.87         59.25         3.42 o                         
  -5   4   7        185.39        183.36         4.53 o                         
  -4   4   7          1.62          0.66         2.05 o                         
  -3   4   7        426.24        430.60         6.23 o                         
  -2   4   7         77.83         84.82         2.81 o                         
  -1   4   7        183.92        164.92         3.68 o                         
   0   4   7       2308.99       2327.73        34.42 o                         
   1   4   7         22.20         30.84         1.18 o                         
   2   4   7        550.18        559.38         6.07 o                         
   3   4   7          6.78          8.12         0.89 o                         
   4   4   7        286.34        266.60         3.46 o                         
   5   4   7         11.44         13.08         1.84 o                         
   6   4   7          2.28          3.65         1.88 o                         
   7   4   7        120.59        122.14         3.83 o                         
   8   4   7         57.60         59.35         5.25 o                         
   9   4   7         60.27         62.17         8.78 o                         
  10   4   7         78.70        106.69        10.51 o                         
  -7   5   7          1.24         12.28         5.24 o                         
  -6   5   7         67.96         60.82         4.91 o                         
  -5   5   7         38.81         39.06         2.93 o                         
  -4   5   7        142.92        143.96         3.97 o                         
  -3   5   7        480.81        500.62         8.04 o                         
  -2   5   7         17.09         28.75         5.52 o                         
  -1   5   7        836.33        812.94         9.46 o                         
   0   5   7       1032.49       1011.60        11.20 o                         
   1   5   7          6.29          7.08         0.81 o                         
   2   5   7        861.57        847.24         7.36 o                         
   3   5   7        693.79        663.73         6.01 o                         
   4   5   7        719.20        667.81        14.86 o                         
   5   5   7        831.08        860.91        11.50 o                         
   6   5   7          2.62          1.69         1.83 o                         
   7   5   7        584.62        575.27         7.92 o                         
   8   5   7          6.93          9.05         4.59 o                         
   9   5   7        113.06        109.74        10.37 o                         
  10   5   7         12.34         12.56         8.39 o                         
  -7   6   7         12.58         14.93         6.45 o                         
  -6   6   7         79.92         85.22         7.51 o                         
  -5   6   7          0.97          0.62         2.56 o                         
  -4   6   7        121.75        125.59         4.02 o                         
  -3   6   7        178.95        185.01         4.67 o                         
  -2   6   7         29.04         27.12         2.07 o                         
  -1   6   7       1057.57       1058.91        11.94 o                         
   0   6   7          1.57          5.63         2.42 o                         
   1   6   7        985.89        887.43        56.93 o                         
   2   6   7       2247.52       2220.28        19.70 o                         
   3   6   7        441.38        433.55         4.31 o                         
   4   6   7        959.86       1030.26        11.38 o                         
   5   6   7         80.40         81.25         2.75 o                         
   6   6   7        216.40        211.98         5.09 o                         
   7   6   7         85.65         79.88         3.16 o                         
   8   6   7          6.78          4.94         2.60 o                         
   9   6   7         71.93         66.50         9.08 o                         
  10   6   7         18.09         10.45         8.07 o                         
  -6   7   7         24.21         26.29         6.07 o                         
  -5   7   7         60.91         52.25         6.25 o                         
  -4   7   7        209.78        213.91         4.92 o                         
  -3   7   7         11.29         11.53         2.20 o                         
  -2   7   7        178.59        192.99         5.98 o                         
  -1   7   7        135.82        143.37         3.49 o                         
   0   7   7         44.13         40.21         1.95 o                         
   1   7   7       1509.99       1465.80        15.69 o                         
   2   7   7         54.97         52.16         1.99 o                         
   3   7   7        370.38        360.02         5.73 o                         
   4   7   7        189.98        183.10         3.49 o                         
   5   7   7          0.06          0.82         1.67 o                         
   6   7   7        634.43        629.52         8.13 o                         
   7   7   7        195.98        198.66         4.82 o                         
   8   7   7        129.28        117.98         4.38 o                         
   9   7   7        176.86        203.10        17.30 o                         
  10   7   7         52.05         28.14         7.36 o                         
  -6   8   7         26.49         20.65         6.55 o                         
  -5   8   7        132.87        123.42         8.38 o                         
  -4   8   7        126.61        128.33         5.80 o                         
  -3   8   7          2.14          3.91         2.23 o                         
  -2   8   7        259.33        265.90         6.17 o                         
  -1   8   7        165.07        160.48         4.34 o                         
   0   8   7         89.16         88.82         2.90 o                         
   1   8   7        530.01        522.71         6.68 o                         
   2   8   7        105.72        103.43         3.44 o                         
   3   8   7        591.02        589.72         7.13 o                         
   4   8   7        484.90        460.80         6.16 o                         
   5   8   7        254.28        266.69         4.62 o                         
   6   8   7        449.89        463.22         6.70 o                         
   7   8   7        110.35        113.36         3.93 o                         
   8   8   7        142.63        147.85         5.87 o                         
   9   8   7          6.28          5.70         4.75 o                         
  -6   9   7         35.15         32.96         7.13 o                         
  -5   9   7        101.66        108.52         8.23 o                         
  -4   9   7         61.18         57.96         6.54 o                         
  -3   9   7          1.11          0.10         2.23 o                         
  -2   9   7        116.64        118.86         3.83 o                         
  -1   9   7        117.86        126.12         4.24 o                         
   0   9   7        302.00        301.65         4.97 o                         
   1   9   7        641.05        657.09         8.11 o                         
   2   9   7        558.70        534.71         7.13 o                         
   3   9   7        491.83        465.87         6.92 o                         
   4   9   7          0.98          3.65         2.31 o                         
   5   9   7        296.86        286.48         6.98 o                         
   6   9   7        199.13        195.13         4.42 o                         
   7   9   7         69.42         67.12         3.25 o                         
   8   9   7        138.92        138.68         6.89 o                         
   9   9   7          3.89          5.63         4.74 o                         
  -5  10   7         61.36         67.87         7.81 o                         
  -4  10   7          2.35          2.19         5.31 o                         
  -3  10   7        150.99        133.71         5.61 o                         
  -2  10   7        248.42        256.47         5.26 o                         
  -1  10   7         24.87         30.33         2.45 o                         
   0  10   7        693.54        728.09        12.81 o                         
   1  10   7        110.74        112.39         3.91 o                         
   2  10   7        421.26        376.63        23.63 o                         
   3  10   7        387.03        367.74         6.23 o                         
   4  10   7          7.17          9.39         1.87 o                         
   6  10   7        402.29        395.28         6.38 o                         
   7  10   7        206.47        217.35         5.50 o                         
   8  10   7        433.82        438.20        10.91 o                         
   9  10   7          3.81          6.66         4.94 o                         
  -5  11   7          2.72          8.69         6.46 o                         
  -4  11   7          4.59          6.47         5.83 o                         
  -3  11   7         47.46         46.55         6.69 o                         
  -2  11   7        126.43        129.66         5.88 o                         
  -1  11   7         49.14         54.35         2.93 o                         
   0  11   7        544.24        568.37         7.70 o                         
   1  11   7        366.83        371.53         6.68 o                         
   2  11   7         72.91         76.49         5.42 o                         
   3  11   7        126.41        133.19         4.87 o                         
   4  11   7        178.65        169.31         4.40 o                         
   5  11   7        540.21        567.60         7.70 o                         
   6  11   7        166.12        166.93         6.70 o                         
   7  11   7        518.47        528.45         9.38 o                         
   8  11   7          3.79          1.48         4.48 o                         
   9  11   7         30.69         29.67         5.41 o                         
  -4  12   7          4.94         -1.34         1.89 o                         
  -3  12   7        161.32        158.01         9.43 o                         
  -2  12   7          1.52          5.37         5.22 o                         
  -1  12   7        236.20        258.09         6.21 o                         
   0  12   7          6.24          9.96         2.40 o                         
   1  12   7          4.00          3.27         2.14 o                         
   2  12   7        549.42        561.43        14.85 o                         
   3  12   7         87.79         84.23         4.30 o                         
   4  12   7        210.09        200.65         5.02 o                         
   5  12   7        133.39        135.68         4.24 o                         
   6  12   7         50.02         47.89         3.00 o                         
   7  12   7        201.37        205.96         8.00 o                         
   8  12   7          0.28          1.19         4.68 o                         
   9  12   7         46.44         40.07         5.81 o                         
  -3  13   7         41.32         39.65         7.28 o                         
  -2  13   7          9.09         11.37         6.03 o                         
  -1  13   7        342.44        354.32         9.06 o                         
   0  13   7         12.13         11.12         2.55 o                         
   1  13   7        217.09        224.97         6.88 o                         
   2  13   7        338.74        343.31         8.17 o                         
   3  13   7         26.91         27.74         4.75 o                         
   4  13   7        310.13        311.56         7.77 o                         
   5  13   7          4.83          7.74         2.86 o                         
   6  13   7        166.75        175.20         5.89 o                         
   7  13   7          5.91          2.87         4.36 o                         
   8  13   7         15.23         14.90         5.11 o                         
  -3  14   7          0.38          8.72         6.62 o                         
  -2  14   7         94.37         87.67         7.95 o                         
  -1  14   7         16.51         17.09         5.86 o                         
   0  14   7          0.55         -3.70         5.13 o                         
   1  14   7        189.17        197.03         7.37 o                         
   2  14   7         22.75         19.23         3.80 o                         
   3  14   7        119.30        107.42         5.48 o                         
   4  14   7        271.56        271.58         7.58 o                         
   5  14   7         29.62         34.47         5.95 o                         
   6  14   7        174.22        180.13         7.68 o                         
   7  14   7        172.84        179.77         8.32 o                         
   8  14   7        122.69         94.96        31.33 o                         
  -2  15   7         53.30         58.73         7.98 o                         
  -1  15   7         37.55         39.02         7.14 o                         
   0  15   7         61.77         51.63         7.01 o                         
   2  15   7          0.38          0.65         5.11 o                         
   3  15   7        494.05        535.58        15.91 o                         
   4  15   7        173.45        166.51         8.90 o                         
   5  15   7        167.36        162.23         9.86 o                         
   6  15   7         88.66         91.45         5.82 o                         
   7  15   7          2.48          4.15         4.74 o                         
  -1  16   7          0.15         -3.39         3.39 o                         
   3  16   7         19.21         24.80         5.73 o                         
   4  16   7          0.25         -0.49         5.34 o                         
   5  16   7         40.61         36.41         6.43 o                         
   6  16   7        131.45        122.32         8.57 o                         
   7  16   7         87.55         61.32         7.87 o                         
   4  17   7          0.49          7.11         5.99 o                         
   5  17   7        227.85        241.99        11.73 o                         
  -3 -16   8          7.27         10.70         8.67 o                         
  -2 -16   8        125.80        137.71        11.63 o                         
  -1 -16   8          8.81         13.50         8.62 o                         
   0 -16   8         17.24          4.62         3.85 o                         
  -4 -15   8          0.33         -0.36         7.69 o                         
  -3 -15   8        227.30        266.42        15.22 o                         
  -2 -15   8          2.47         -3.73         8.05 o                         
  -1 -15   8          8.55          8.45         7.91 o                         
   0 -15   8         34.70         37.77         8.90 o                         
   1 -15   8          9.16          4.67         6.68 o                         
   2 -15   8          3.40          2.19         4.76 o                         
  -5 -14   8         13.63         14.65         7.44 o                         
  -4 -14   8         12.54         20.24         7.29 o                         
  -3 -14   8        127.38        149.60        11.02 o                         
  -2 -14   8         29.58         41.00         8.63 o                         
  -1 -14   8         18.14         13.54         7.84 o                         
   0 -14   8         89.62        103.16        10.09 o                         
   1 -14   8         27.90         15.31        15.22 o                         
   2 -14   8         98.51        106.51         8.69 o                         
   3 -14   8         33.09         32.58         5.00 o                         
  -5 -13   8          0.53          3.02         6.97 o                         
  -4 -13   8        257.75        281.83        13.64 o                         
  -3 -13   8         58.92         60.85         8.33 o                         
  -2 -13   8         26.23         32.45         7.45 o                         
  -1 -13   8        311.87        368.31        15.64 o                         
   0 -13   8          0.98         -0.26         3.71 o                         
   1 -13   8        291.59        320.03         8.60 o                         
   2 -13   8         45.74         38.94         4.80 o                         
   3 -13   8         18.02         21.66         4.75 o                         
   4 -13   8          6.61         -0.27         6.81 o                         
  -7 -12   8         40.33         16.46         6.19 o                         
  -6 -12   8         57.90         41.37        13.22 o                         
  -5 -12   8         14.18         13.84         5.00 o                         
  -4 -12   8         54.46         61.66         7.74 o                         
  -3 -12   8         19.64         21.92         4.51 o                         
  -2 -12   8         90.28        103.09         6.04 o                         
  -1 -12   8         50.17         56.36         5.17 o                         
   0 -12   8         20.93         22.93         2.63 o                         
   1 -12   8         38.73         41.28         2.98 o                         
   2 -12   8         61.96         67.22         6.31 o                         
   3 -12   8          8.70         12.63         4.19 o                         
   4 -12   8         60.03         62.79         6.22 o                         
   5 -12   8          2.59          2.77         4.74 o                         
  -7 -11   8         51.86         46.15         8.69 o                         
  -6 -11   8         20.62          7.14         3.39 o                         
  -5 -11   8         20.60         18.76         3.09 o                         
  -4 -11   8         71.82         73.31         5.33 o                         
  -3 -11   8         20.18         16.27         4.19 o                         
  -2 -11   8        191.19        218.36         7.98 o                         
  -1 -11   8         50.15         50.30         3.35 o                         
   0 -11   8         63.27         74.04         3.07 o                         
   1 -11   8         62.62         68.96         3.13 o                         
   2 -11   8          1.18          0.68         2.45 o                         
   3 -11   8        192.67        205.55        11.03 o                         
   4 -11   8         72.80         70.56         7.36 o                         
   5 -11   8        107.19        102.52         6.16 o                         
  -7 -10   8        101.53         90.84         9.97 o                         
  -6 -10   8        151.79        162.32        12.05 o                         
  -5 -10   8        225.15        227.86         5.67 o                         
  -4 -10   8        213.51        224.89         5.26 o                         
  -3 -10   8          1.47          3.15         3.46 o                         
  -2 -10   8        379.54        392.23         9.20 o                         
  -1 -10   8         35.92         37.72         2.92 o                         
   0 -10   8          4.87          2.66         1.96 o                         
   1 -10   8        120.76        127.87         3.82 o                         
   2 -10   8         79.76         86.94         3.30 o                         
   4 -10   8          1.33         -0.48         1.73 o                         
   5 -10   8          2.19          1.04         4.27 o                         
   6 -10   8          5.00          2.70         4.55 o                         
  -7  -9   8         76.24         90.45         9.78 o                         
  -6  -9   8        134.62        141.80         9.80 o                         
  -5  -9   8        151.60        163.23         7.56 o                         
  -4  -9   8         20.43         20.57         2.60 o                         
  -3  -9   8        319.37        346.41         6.83 o                         
  -2  -9   8        201.40        204.70         6.87 o                         
  -1  -9   8         18.15         20.56         2.03 o                         
   0  -9   8        317.75        314.03         6.22 o                         
   1  -9   8         72.39         73.82         2.91 o                         
   2  -9   8         96.68         95.63         3.39 o                         
   3  -9   8        163.94        165.82         4.24 o                         
   4  -9   8          0.19          1.68         2.42 o                         
   5  -9   8         87.36         78.25         5.10 o                         
   6  -9   8          6.44          1.67         4.55 o                         
  -8  -8   8         11.84          4.61         7.56 o                         
  -7  -8   8          9.75         18.52         8.18 o                         
  -6  -8   8         49.85         48.10         7.88 o                         
  -5  -8   8        126.27        120.41         6.19 o                         
  -4  -8   8          5.28          4.35         2.25 o                         
  -3  -8   8        758.91        790.95        28.68 o                         
  -2  -8   8         43.40         53.00         1.86 o                         
  -1  -8   8        209.79        212.15         5.84 o                         
   0  -8   8        549.92        572.63         7.31 o                         
   1  -8   8          0.76          0.19         2.45 o                         
   2  -8   8        159.92        171.33         4.05 o                         
   3  -8   8         64.71         44.14         7.44 o                         
   4  -8   8        293.89        286.13         8.06 o                         
   5  -8   8         39.41         39.98         3.06 o                         
   6  -8   8          0.01         -2.01         4.19 o                         
   7  -8   8         62.26         69.93         5.80 o                         
  -8  -7   8         12.74         11.35         8.93 o                         
  -7  -7   8          2.86          0.39         7.84 o                         
  -6  -7   8         60.72         58.52         8.72 o                         
  -5  -7   8        182.27        191.19         7.48 o                         
  -4  -7   8        151.19        162.14         4.97 o                         
  -3  -7   8        111.53        118.95         3.64 o                         
  -2  -7   8          0.63          1.29         1.23 o                         
  -1  -7   8         94.00        102.20         2.88 o                         
   0  -7   8        284.91        272.04         4.37 o                         
   1  -7   8          5.64          6.88         1.58 o                         
   2  -7   8        402.53        382.40         7.93 o                         
   3  -7   8         34.56         34.01         2.22 o                         
   4  -7   8         92.40         92.85         3.89 o                         
   5  -7   8         15.12         14.01         2.46 o                         
   6  -7   8          0.58          3.33         3.87 o                         
   7  -7   8         24.32         23.39         6.49 o                         
  -7  -6   8          7.94         15.59         7.83 o                         
  -6  -6   8        316.32        326.29         9.85 o                         
  -5  -6   8         30.96         32.45         4.20 o                         
  -4  -6   8        236.96        219.18         6.76 o                         
  -3  -6   8        222.20        221.35         4.60 o                         
  -2  -6   8        309.87        310.00         3.82 o                         
  -1  -6   8       1404.27       1385.60        14.97 o                         
   0  -6   8         11.62         13.43         1.51 o                         
   1  -6   8        473.89        493.74         6.35 o                         
   2  -6   8        343.40        335.89         5.04 o                         
   3  -6   8         89.71         84.48         4.00 o                         
   4  -6   8         49.98         51.79         2.57 o                         
   5  -6   8         44.41         45.56         3.39 o                         
   6  -6   8         49.35         45.37         3.03 o                         
   7  -6   8         11.15         10.79         4.34 o                         
   8  -6   8          1.56          0.11         4.73 o                         
  -8  -5   8         14.89         16.45         9.33 o                         
  -7  -5   8         23.48         24.53         7.89 o                         
  -6  -5   8        166.16        182.52         8.03 o                         
  -5  -5   8          8.42         11.45         3.96 o                         
  -4  -5   8        469.51        460.79         9.77 o                         
  -3  -5   8         47.71         47.27         2.05 o                         
  -2  -5   8         54.98         59.64         1.83 o                         
  -1  -5   8        444.69        468.95         5.91 o                         
   0  -5   8        259.05        230.49         3.60 o                         
   1  -5   8        531.83        493.35         6.18 o                         
   2  -5   8        244.09        250.26         4.75 o                         
   3  -5   8         33.28         35.73         2.46 o                         
   4  -5   8        377.81        377.80         5.54 o                         
   5  -5   8          5.15          5.57         2.13 o                         
   6  -5   8         74.32         74.77         3.30 o                         
   7  -5   8         22.62         24.64         4.33 o                         
   8  -5   8         11.47          6.18         8.32 o                         
  -8  -4   8          0.54         -6.27         8.58 o                         
  -7  -4   8        149.51        168.87        11.40 o                         
  -6  -4   8         26.98         32.81         5.01 o                         
  -5  -4   8        401.77        418.37        10.03 o                         
  -4  -4   8        147.85        144.85         5.64 o                         
  -3  -4   8         14.52         14.62         1.75 o                         
  -2  -4   8        910.76        912.44         8.20 o                         
  -1  -4   8        239.80        232.55         3.14 o                         
   0  -4   8       1422.07       1353.44        15.93 o                         
   1  -4   8       2045.84       1991.44        19.99 o                         
   2  -4   8        344.97        337.23         4.67 o                         
   3  -4   8       1518.94       1493.02        15.86 o                         
   4  -4   8         27.89         32.67         3.91 o                         
   5  -4   8         51.29         49.16         3.36 o                         
   6  -4   8        149.52        150.27         5.06 o                         
   7  -4   8         63.74         57.99         3.60 o                         
   8  -4   8         60.41         62.88         9.70 o                         
  -8  -3   8          2.72         10.51         8.86 o                         
  -7  -3   8        160.56        188.60        13.78 o                         
  -6  -3   8         29.56         22.12         4.38 o                         
  -5  -3   8        214.68        208.94         7.69 o                         
  -4  -3   8         49.93         48.80         2.39 o                         
  -3  -3   8         38.97         41.92         2.06 o                         
  -2  -3   8        236.64        234.32         3.32 o                         
  -1  -3   8          4.07          6.79         0.96 o                         
   0  -3   8        825.53        763.67         7.03 o                         
   1  -3   8          8.04         11.69         0.86 o                         
   2  -3   8         51.14         58.11         2.01 o                         
   3  -3   8         12.71         16.96         1.71 o                         
   4  -3   8        253.79        255.45         4.30 o                         
   5  -3   8        332.51        329.99         6.22 o                         
   6  -3   8        257.54        251.68         6.21 o                         
   7  -3   8         85.60         86.46         4.15 o                         
   8  -3   8         51.02         50.35         8.65 o                         
   9  -3   8          0.33         -1.93         7.87 o                         
  -8  -2   8        129.00        135.05        11.59 o                         
  -7  -2   8         51.52         52.78         9.06 o                         
  -6  -2   8        190.57        198.91         8.56 o                         
  -4  -2   8        303.28        305.78         5.09 o                         
  -3  -2   8        801.19        801.88         9.54 o                         
  -2  -2   8        431.73        421.58         5.65 o                         
  -1  -2   8         93.81         89.62         2.23 o                         
   0  -2   8        566.97        552.85         5.56 o                         
   1  -2   8        251.65        250.64         2.73 o                         
   2  -2   8        289.47        266.01         3.46 o                         
   3  -2   8        713.44        726.86         8.46 o                         
   4  -2   8        515.65        497.39         7.29 o                         
   5  -2   8        560.08        566.21         7.45 o                         
   6  -2   8          7.91          9.30         2.07 o                         
   7  -2   8         84.48         53.69         3.06 o                         
   8  -2   8         18.61         12.88         7.42 o                         
   9  -2   8          0.45         -3.34         8.27 o                         
  -8  -1   8          3.42         -2.89         8.54 o                         
  -7  -1   8          2.57         -1.25         7.41 o                         
  -6  -1   8         71.80         76.58         5.82 o                         
  -5  -1   8        491.78        500.25        11.11 o                         
  -4  -1   8          8.99          9.49         1.93 o                         
  -3  -1   8        552.93        536.72         7.01 o                         
  -2  -1   8        601.20        615.94         7.53 o                         
  -1  -1   8        243.35        231.36         4.18 o                         
   0  -1   8       1348.63       1367.22        12.41 o                         
   1  -1   8         26.42         32.38         1.04 o                         
   2  -1   8        520.22        536.60         4.87 o                         
   3  -1   8        345.36        341.30         4.30 o                         
   4  -1   8        327.66        333.26         4.73 o                         
   5  -1   8        100.60        105.63         3.48 o                         
   6  -1   8          7.54          8.93         2.44 o                         
   7  -1   8         61.19         46.43         4.86 o                         
   8  -1   8         68.37         88.06         9.48 o                         
   9  -1   8         31.89         38.62         9.10 o                         
  -8   0   8         91.73         87.05        10.45 o                         
  -7   0   8          5.20          0.10         7.86 o                         
  -6   0   8        201.40        206.95         8.34 o                         
  -5   0   8         67.04         68.93         2.94 o                         
  -4   0   8        434.96        443.17         6.45 o                         
  -3   0   8        442.31        456.79         6.30 o                         
  -2   0   8         92.32         86.83         2.70 o                         
  -1   0   8       1024.77        980.69        12.59 o                         
   0   0   8        285.44        287.81         3.87 o                         
   1   0   8        230.49        236.46         2.76 o                         
   2   0   8       1740.39       1723.97        17.09 o                         
   3   0   8         62.07         58.68         1.69 o                         
   4   0   8         18.14         21.02         2.42 o                         
   5   0   8        278.59        274.66         4.42 o                         
   6   0   8        121.95        126.88         3.59 o                         
   7   0   8        382.80        398.95        10.34 o                         
   8   0   8          2.11          6.63         6.52 o                         
   9   0   8         29.12         26.42         8.30 o                         
  -8   1   8          9.02         16.58         7.78 o                         
  -7   1   8          8.55          8.93         7.94 o                         
  -6   1   8         22.12         28.38         4.89 o                         
  -5   1   8         39.67         38.96         2.68 o                         
  -4   1   8        225.48        236.04         5.43 o                         
  -3   1   8        240.02        243.47         4.95 o                         
  -2   1   8         87.44         70.26         3.82 o                         
  -1   1   8       1415.71       1406.32        15.13 o                         
   0   1   8          5.83          7.47         1.60 o                         
   1   1   8       1360.11       1370.35        12.33 o                         
   2   1   8        729.54        701.94         6.70 o                         
   3   1   8        147.23        143.60         2.46 o                         
   4   1   8       1061.71       1073.30        10.97 o                         
   5   1   8          0.75          1.44         1.41 o                         
   6   1   8        559.66        578.76        11.46 o                         
   7   1   8        177.26        186.82         7.25 o                         
   8   1   8          8.05          4.70         3.64 o                         
   9   1   8        191.13        182.52        12.82 o                         
  -7   2   8         26.05         26.23         8.18 o                         
  -6   2   8        116.51        117.83         4.82 o                         
  -5   2   8         11.11         11.49         2.38 o                         
  -4   2   8        323.20        330.43         7.14 o                         
  -3   2   8         51.17         56.35         2.46 o                         
  -2   2   8         56.66         56.71         2.56 o                         
  -1   2   8        235.49        236.82         3.90 o                         
   0   2   8         27.10         21.38         2.05 o                         
   1   2   8       1272.12       1209.22        12.27 o                         
   2   2   8          5.32          5.02         0.90 o                         
   3   2   8         29.24         34.28         1.18 o                         
   4   2   8        112.11        125.58         2.70 o                         
   5   2   8         18.16         15.26         1.33 o                         
   6   2   8        174.58        168.18         6.46 o                         
   7   2   8          1.17          2.19         5.82 o                         
   8   2   8        131.35        110.65        31.19 o                         
   9   2   8         29.50         29.90         8.45 o                         
  -7   3   8         66.57         73.37         9.12 o                         
  -6   3   8         27.26         24.67         3.69 o                         
  -5   3   8        111.08        115.74         4.01 o                         
  -4   3   8         84.70         84.78         3.12 o                         
  -3   3   8         32.49         31.59         2.25 o                         
  -2   3   8       1595.55       1622.84        17.56 o                         
  -1   3   8        351.46        331.43         9.03 o                         
   0   3   8       1776.76       1751.94        18.44 o                         
   1   3   8       1413.25       1468.61        31.63 o                         
   2   3   8          9.30          5.87         0.82 o                         
   3   3   8       1023.54       1029.88        10.87 o                         
   4   3   8        799.85        779.31         7.90 o                         
   5   3   8        267.25        253.84         4.84 o                         
   6   3   8        539.23        547.40         8.28 o                         
   7   3   8          1.38         -0.32         3.68 o                         
   8   3   8        138.52        132.45         9.89 o                         
  -6   4   8          5.75          7.51         3.99 o                         
  -5   4   8         60.83         72.30         3.85 o                         
  -4   4   8        126.92        126.99         3.88 o                         
  -3   4   8        232.00        232.40         6.32 o                         
  -2   4   8        473.77        459.30         6.40 o                         
  -1   4   8         17.77         16.07         1.92 o                         
   0   4   8        207.62        193.57         3.47 o                         
   1   4   8         40.76         38.57         1.91 o                         
   2   4   8         43.86         38.93         1.62 o                         
   3   4   8        776.67        775.47         6.89 o                         
   4   4   8        252.72        225.12         3.21 o                         
   5   4   8        768.70        732.25         8.67 o                         
   6   4   8        152.16        159.96         3.83 o                         
   7   4   8         60.88         66.74         3.47 o                         
   8   4   8         10.80          9.23         5.60 o                         
   9   4   8         73.05         84.53         9.81 o                         
  -6   5   8         26.87         31.83         4.59 o                         
  -5   5   8        101.34        106.01         3.88 o                         
  -4   5   8         35.36         40.76         2.77 o                         
  -3   5   8        300.15        305.02         5.10 o                         
  -2   5   8        224.17        207.53         4.26 o                         
  -1   5   8         17.82         14.58         1.74 o                         
   0   5   8       1178.21       1195.35        15.19 o                         
   1   5   8          5.29          5.97         1.27 o                         
   2   5   8       2157.20       2126.85        21.34 o                         
   3   5   8       1562.87       1471.89        12.34 o                         
   4   5   8        893.82        831.94         7.55 o                         
   5   5   8        623.38        659.16         8.06 o                         
   6   5   8          4.44          5.70         2.23 o                         
   7   5   8        231.52        225.11         4.86 o                         
   8   5   8        262.28        258.65         8.71 o                         
   9   5   8          6.51          5.66         7.78 o                         
  -7   6   8          1.27         -1.55         5.54 o                         
  -6   6   8         22.06         21.95         6.32 o                         
  -5   6   8         71.99         65.32         8.20 o                         
  -4   6   8          2.04         -0.00         2.35 o                         
  -3   6   8        247.13        252.03         4.93 o                         
  -2   6   8        144.78        148.65         5.31 o                         
  -1   6   8        555.38        553.64         7.28 o                         
   0   6   8         61.51         58.82         2.24 o                         
   1   6   8         91.15         88.05         3.04 o                         
   2   6   8        160.39        157.31         2.80 o                         
   3   6   8         11.45         15.05         1.22 o                         
   4   6   8         22.37         23.70         1.67 o                         
   5   6   8        180.57        170.96         3.66 o                         
   6   6   8         13.68         13.75         2.26 o                         
   7   6   8        363.54        348.32         7.63 o                         
   8   6   8         80.05         81.30         4.27 o                         
   9   6   8         47.69         49.62         8.78 o                         
  -6   7   8         37.70         38.06         6.91 o                         
  -5   7   8         22.68         20.22        11.15 o                         
  -4   7   8        112.31        118.35         4.11 o                         
  -3   7   8        379.25        376.64         6.08 o                         
  -2   7   8          4.79          0.18         1.30 o                         
  -1   7   8        515.87        507.69         8.08 o                         
   0   7   8        205.35        211.55         4.09 o                         
   1   7   8          7.27         10.41         1.59 o                         
   2   7   8        927.86        914.53        15.77 o                         
   3   7   8         16.38         25.57         1.63 o                         
   4   7   8        841.94        831.42         9.60 o                         
   5   7   8        310.00        303.61         5.74 o                         
   6   7   8        530.33        538.12         7.37 o                         
   7   7   8        102.91        103.22         3.68 o                         
   8   7   8          6.47          5.57         3.10 o                         
   9   7   8         78.01         71.12         9.21 o                         
  -6   8   8          2.64          9.90         6.50 o                         
  -5   8   8          7.28          1.45         5.86 o                         
  -4   8   8        178.40        174.04        21.39 o                         
  -3   8   8        144.06        149.74         4.43 o                         
  -2   8   8        320.44        313.77         5.43 o                         
  -1   8   8        296.82        303.02         5.82 o                         
   0   8   8         83.71         83.55         3.16 o                         
   1   8   8        916.67        912.20        10.60 o                         
   2   8   8        502.53        507.75         7.55 o                         
   3   8   8        274.59        271.45         6.93 o                         
   4   8   8        773.91        770.17        10.45 o                         
   5   8   8          3.14          5.20         1.86 o                         
   6   8   8         43.59         37.60         2.54 o                         
   7   8   8        152.83        150.02         4.54 o                         
   8   8   8          7.62          7.50         3.27 o                         
   9   8   8        226.34        219.14         9.01 o                         
  -5   9   8         15.81         19.11         6.14 o                         
  -4   9   8         63.59         68.45         6.95 o                         
  -3   9   8          3.63          1.75         2.60 o                         
  -2   9   8        238.24        245.29         5.07 o                         
  -1   9   8        214.47        225.14         4.61 o                         
   0   9   8        120.63        127.51         5.22 o                         
   1   9   8        381.08        388.03         6.67 o                         
   2   9   8         18.79         21.87         2.58 o                         
   3   9   8        245.89        249.01         8.63 o                         
   4   9   8        385.17        398.92         8.03 o                         
   5   9   8         60.00         57.32         2.92 o                         
   6   9   8        204.24        201.63         4.65 o                         
   7   9   8         12.32         14.53         2.65 o                         
   8   9   8        298.34        296.82         9.09 o                         
   9   9   8         35.03         38.26         5.30 o                         
  -5  10   8         25.97         32.61         6.81 o                         
  -4  10   8         25.38         26.57         6.34 o                         
  -2  10   8        132.78        139.84         4.55 o                         
  -1  10   8         30.78         32.70         2.64 o                         
   0  10   8         55.24         58.74         2.86 o                         
   1  10   8        618.58        634.68         9.37 o                         
   2  10   8         52.24         53.51         2.71 o                         
   3  10   8        877.54        885.86        14.60 o                         
   4  10   8        131.10        129.54         4.15 o                         
   5  10   8        162.73        104.82         4.56 o                         
   6  10   8        469.15        489.89         7.21 o                         
   7  10   8         23.63         29.92         2.93 o                         
   8  10   8        118.41        119.96         6.32 o                         
   9  10   8         69.86         70.79         6.09 o                         
  -4  11   8         49.32         41.05         6.71 o                         
  -3  11   8          2.83          1.60         5.47 o                         
  -2  11   8        121.64        130.82         5.41 o                         
  -1  11   8          4.43          4.72         2.50 o                         
   0  11   8        373.30        391.92         6.35 o                         
   1  11   8         16.07         17.96         2.33 o                         
   2  11   8         86.48         86.51         4.48 o                         
   3  11   8        310.90        313.97         7.22 o                         
   4  11   8          4.43          5.40         2.71 o                         
   5  11   8        115.99        119.49         6.47 o                         
   6  11   8         18.22         18.62         2.66 o                         
   7  11   8          8.40          7.14         3.26 o                         
   8  11   8         48.46         47.38         5.30 o                         
   9  11   8         14.19          5.39         5.08 o                         
  -4  12   8          0.59          0.51         3.88 o                         
  -3  12   8         74.85         74.56         7.75 o                         
  -2  12   8         29.83         35.23         6.61 o                         
  -1  12   8         42.80         48.02         3.20 o                         
   0  12   8        466.28        495.84         7.46 o                         
   1  12   8          2.69          2.85         2.48 o                         
   2  12   8        248.08        252.92         7.09 o                         
   3  12   8        277.04        274.77         7.11 o                         
   4  12   8         19.55         14.62         3.19 o                         
   5  12   8        789.24        773.22        13.91 o                         
   6  12   8        120.60        125.49         6.52 o                         
   7  12   8        231.83        255.70         8.74 o                         
   8  12   8         90.08         84.57         6.01 o                         
  -3  13   8         83.34         86.79         8.39 o                         
  -2  13   8         16.52         16.47         6.39 o                         
  -1  13   8        251.63        236.57        10.75 o                         
   0  13   8          8.45          7.29         2.85 o                         
   1  13   8          8.29          7.13         3.85 o                         
   2  13   8        234.94        242.12         8.32 o                         
   3  13   8          5.65          3.96         4.68 o                         
   4  13   8        462.76        472.42        10.38 o                         
   5  13   8        150.73        138.20        24.49 o                         
   6  13   8         35.58         40.56         4.64 o                         
   7  13   8         66.74         68.62         8.06 o                         
   8  13   8         46.70         54.93         6.72 o                         
  -2  14   8          3.81          2.38         6.37 o                         
  -1  14   8          9.59         14.33         6.38 o                         
   0  14   8        121.71        120.38         8.63 o                         
   1  14   8         64.23         75.30         7.74 o                         
   2  14   8        247.98        256.08         8.51 o                         
   3  14   8         20.02         20.42         5.35 o                         
   4  14   8        336.72        340.25        12.06 o                         
   5  14   8         39.70         44.16         6.22 o                         
   6  14   8        181.64        173.75        10.52 o                         
   7  14   8         75.76         75.50         5.80 o                         
   8  14   8          3.00          0.35         4.11 o                         
  -1  15   8         64.55         73.58         7.98 o                         
   0  15   8          9.57          4.13         5.26 o                         
   1  15   8        183.53        101.83         8.15 o                         
   2  15   8         39.60         45.47         6.29 o                         
   3  15   8         96.77         92.80         7.12 o                         
   4  15   8         21.90         22.59         5.80 o                         
   5  15   8         16.46         17.64         5.86 o                         
   6  15   8          6.87         12.46         6.09 o                         
   7  15   8        220.06        218.42        12.25 o                         
   3  16   8         22.94         16.77         6.25 o                         
   4  16   8        140.90        164.54        10.50 o                         
   5  16   8          3.78          4.00         5.78 o                         
   6  16   8        245.25        248.33        12.38 o                         
   4  17   8          2.23         -0.01         5.82 o                         
   5  17   8         35.93         35.54         6.81 o                         
  -4 -15   9          4.18         11.43         8.00 o                         
  -3 -15   9         33.99         47.49         9.30 o                         
  -2 -15   9         18.78         24.66         8.90 o                         
  -1 -15   9         15.72         18.18         8.64 o                         
   0 -15   9         23.36         38.40         9.19 o                         
   1 -15   9         42.70         46.27         9.64 o                         
  -4 -14   9         41.97         47.42         8.74 o                         
  -3 -14   9        112.85        138.80        10.80 o                         
  -2 -14   9         12.66         18.91         8.36 o                         
  -1 -14   9          1.05          3.78         7.54 o                         
   0 -14   9        177.48        203.44        14.53 o                         
   1 -14   9          4.59          4.45         4.43 o                         
   3 -14   9          0.93          3.04         5.45 o                         
  -5 -13   9         46.74         29.93         5.68 o                         
  -4 -13   9         39.84         50.07         8.05 o                         
  -3 -13   9          3.84          6.99         7.47 o                         
  -2 -13   9          0.94         -2.48         7.28 o                         
  -1 -13   9         87.12        111.05         9.80 o                         
   0 -13   9          4.07         -0.42         4.08 o                         
   1 -13   9          3.98          8.42         4.30 o                         
   2 -13   9          3.34          5.79         4.43 o                         
   3 -13   9          5.88          7.12         4.43 o                         
  -6 -12   9         81.07         81.34         8.73 o                         
  -5 -12   9         68.79         73.65         7.75 o                         
  -4 -12   9         25.55         30.61         7.18 o                         
  -3 -12   9        114.86         65.53         7.24 o                         
  -2 -12   9         68.93         79.44         5.93 o                         
  -1 -12   9        115.86        134.45         6.82 o                         
   0 -12   9        308.01        307.98        13.94 o                         
   1 -12   9         13.62         14.15         3.03 o                         
   2 -12   9         55.00         54.70         5.12 o                         
   3 -12   9         54.32         50.71         6.48 o                         
   4 -12   9          1.86          7.19         4.56 o                         
  -6 -11   9         53.57         51.67         8.21 o                         
  -5 -11   9         23.39         21.00         4.40 o                         
  -4 -11   9        111.95        120.13         6.20 o                         
  -3 -11   9        107.80        117.44         6.49 o                         
  -2 -11   9         84.13        105.56         5.91 o                         
  -1 -11   9        328.91        423.65        40.73 o                         
   0 -11   9         37.35         48.76         2.85 o                         
   1 -11   9         99.48        100.79         3.73 o                         
   2 -11   9          1.42          4.72         2.55 o                         
   3 -11   9          2.64          4.82         4.03 o                         
   4 -11   9         55.86         51.33         5.16 o                         
   5 -11   9          3.10          5.17         4.70 o                         
  -7 -10   9         64.53         57.18         9.25 o                         
  -6 -10   9         70.56         82.54         8.97 o                         
  -5 -10   9         52.12         58.22         7.36 o                         
  -4 -10   9        155.40        169.74         7.11 o                         
  -3 -10   9         15.44         12.56         3.94 o                         
  -2 -10   9        263.80        303.46        12.59 o                         
  -1 -10   9        162.77        169.28         4.28 o                         
   0 -10   9         38.37         39.35         2.61 o                         
   1 -10   9        255.57        265.05         5.18 o                         
   2 -10   9        112.25        115.26         3.90 o                         
   3 -10   9          2.14          1.75         2.65 o                         
   5 -10   9          7.21          5.53         4.46 o                         
   6 -10   9         22.46         22.07         5.01 o                         
  -7  -9   9          3.54          2.87         8.03 o                         
  -6  -9   9          2.45          6.25         6.96 o                         
  -5  -9   9         39.99         40.32         4.83 o                         
  -4  -9   9         16.18         14.31         3.05 o                         
  -3  -9   9         11.99         17.06         2.84 o                         
  -2  -9   9        238.98        261.25         7.80 o                         
  -1  -9   9          9.06         10.76         2.44 o                         
   0  -9   9        166.54        176.97         4.17 o                         
   1  -9   9        243.59        255.21         5.27 o                         
   2  -9   9         19.26         21.41         2.48 o                         
   3  -9   9        248.10        247.27         5.20 o                         
   4  -9   9          4.97          4.49         2.43 o                         
   5  -9   9         64.27         68.22         5.40 o                         
   6  -9   9         37.83         38.10         5.24 o                         
  -7  -8   9        203.57        225.92        13.48 o                         
  -6  -8   9         10.58         11.32         7.22 o                         
  -5  -8   9        115.49        119.64         8.39 o                         
  -4  -8   9        276.00        280.09         8.07 o                         
  -3  -8   9         47.33         52.64         2.77 o                         
  -2  -8   9        121.87        124.08         3.92 o                         
  -1  -8   9          2.42          0.85         1.93 o                         
   0  -8   9        476.19        478.55         9.38 o                         
   1  -8   9          8.48          5.50         1.99 o                         
   2  -8   9         56.89         58.45         2.73 o                         
   3  -8   9         56.73         53.87         2.80 o                         
   4  -8   9         19.39         22.58         2.65 o                         
   5  -8   9         27.66         23.71         5.37 o                         
   6  -8   9         11.93          6.83         4.26 o                         
   7  -8   9          1.25          2.80         4.71 o                         
  -7  -7   9         10.04         15.02         7.83 o                         
  -6  -7   9         12.76         16.91         6.99 o                         
  -5  -7   9        150.71        152.55         7.40 o                         
  -4  -7   9         51.98         50.55         4.26 o                         
  -3  -7   9        151.06        149.18         4.61 o                         
  -2  -7   9        201.95        201.77         3.73 o                         
  -1  -7   9        140.78        140.41         3.41 o                         
   0  -7   9        417.85        403.53         5.72 o                         
   1  -7   9          2.51          2.11         2.46 o                         
   2  -7   9         69.01         80.68         3.00 o                         
   3  -7   9        316.22        261.44        22.74 o                         
   4  -7   9         15.17         16.35         2.40 o                         
   5  -7   9        103.05        101.37         3.83 o                         
   6  -7   9         21.12         18.72         4.44 o                         
   7  -7   9         59.52         65.42         5.71 o                         
  -7  -6   9          1.32          0.79         7.87 o                         
  -6  -6   9         58.66         62.52         8.41 o                         
  -5  -6   9        157.73        173.61        12.31 o                         
  -4  -6   9        177.93        175.14         6.76 o                         
  -2  -6   9          6.62          8.84         1.39 o                         
  -1  -6   9        415.52        425.95         5.23 o                         
   0  -6   9         38.67         47.88         2.08 o                         
   1  -6   9          3.14         10.18         1.67 o                         
   2  -6   9        672.16        648.21         9.34 o                         
   3  -6   9          1.15          2.10         1.86 o                         
   4  -6   9        189.01        201.32         4.43 o                         
   5  -6   9        174.89        182.94         5.42 o                         
   6  -6   9         35.06         19.74        15.90 o                         
   7  -6   9         40.50         39.81         4.87 o                         
   8  -6   9         15.04         12.43         6.07 o                         
  -7  -5   9          0.20          2.91         8.10 o                         
  -6  -5   9        151.99        179.57        12.48 o                         
  -5  -5   9         24.74         27.06         4.41 o                         
  -4  -5   9        106.40        106.65         5.55 o                         
  -3  -5   9        401.61        398.95         6.61 o                         
  -2  -5   9        131.22        125.36         2.80 o                         
  -1  -5   9        325.77        325.43         4.08 o                         
   0  -5   9        127.79        108.26         5.04 o                         
   1  -5   9        519.39        510.22         6.49 o                         
   2  -5   9        349.52        346.92         6.01 o                         
   3  -5   9         13.80         11.96         2.52 o                         
   4  -5   9        181.68        189.79         4.09 o                         
   5  -5   9         40.36         41.44         2.92 o                         
   6  -5   9        100.48        107.52         3.93 o                         
   7  -5   9         23.56         23.31         6.61 o                         
   8  -5   9          2.51          3.66         8.83 o                         
  -8  -4   9         13.78          5.39         8.43 o                         
  -6  -4   9         81.49         79.25         8.61 o                         
  -5  -4   9          0.68         -1.92         3.94 o                         
  -4  -4   9        490.22        474.49        10.31 o                         
  -3  -4   9         52.64         50.25         2.68 o                         
  -2  -4   9        547.52        538.30         6.96 o                         
  -1  -4   9        149.40        154.10         2.47 o                         
   0  -4   9        100.50        110.16         2.33 o                         
   1  -4   9        371.74        342.87         8.21 o                         
   2  -4   9          4.52          6.36         1.40 o                         
   3  -4   9          2.42          4.33         1.58 o                         
   4  -4   9        138.91        145.24         3.63 o                         
   5  -4   9         46.16         49.20         2.66 o                         
   6  -4   9        150.80        157.74         4.52 o                         
   7  -4   9         50.21         32.17         7.42 o                         
   8  -4   9         57.83         64.43        10.28 o                         
  -8  -3   9          9.95         15.26         8.99 o                         
  -7  -3   9         53.33         60.63         9.51 o                         
  -6  -3   9         76.78         39.02         4.44 o                         
  -5  -3   9        156.28        157.18         8.76 o                         
  -4  -3   9        113.64        110.27         8.01 o                         
  -3  -3   9        285.88        285.25         5.46 o                         
  -2  -3   9        387.08        397.20         5.63 o                         
  -1  -3   9       1130.38       1105.28        10.62 o                         
   0  -3   9         78.26         86.15         1.87 o                         
   1  -3   9        542.98        557.58         5.79 o                         
   2  -3   9        690.36        645.82         7.58 o                         
   3  -3   9        302.56        311.96         4.92 o                         
   4  -3   9        307.01        298.41         6.69 o                         
   5  -3   9         72.50         77.72         3.57 o                         
   6  -3   9         40.99         40.55         2.69 o                         
   7  -3   9          0.65          1.17         3.71 o                         
   8  -3   9          6.26         10.36         8.58 o                         
  -8  -2   9         25.02         13.67         8.41 o                         
  -7  -2   9         37.15         42.81         9.06 o                         
  -6  -2   9          8.44          4.93         4.63 o                         
  -5  -2   9         84.35         84.35         5.26 o                         
  -4  -2   9        303.01        305.14         5.34 o                         
  -3  -2   9        279.59        285.48         5.48 o                         
  -2  -2   9        994.75        994.36        11.36 o                         
  -1  -2   9          8.77          9.71         1.42 o                         
   0  -2   9       1660.88       1661.44        20.44 o                         
   1  -2   9        486.43        494.02         4.70 o                         
   2  -2   9        650.59        645.80         7.22 o                         
   3  -2   9        418.72        430.09         5.87 o                         
   4  -2   9        169.64        172.22         3.60 o                         
   5  -2   9         31.45         33.01         2.66 o                         
   6  -2   9        132.84        137.80         3.89 o                         
   7  -2   9         15.73         15.18         3.00 o                         
   8  -2   9         27.54         20.77         6.95 o                         
   9  -2   9         62.90         61.24        10.11 o                         
  -7  -1   9        124.44        139.69        11.00 o                         
  -6  -1   9          0.22          0.27         4.32 o                         
  -5  -1   9         15.08         15.14         4.16 o                         
  -4  -1   9        181.24        174.94         4.87 o                         
  -3  -1   9        454.18        464.88         7.39 o                         
  -2  -1   9        480.73        492.82         6.59 o                         
  -1  -1   9        226.27        225.29         3.83 o                         
   0  -1   9        357.58        354.17        10.35 o                         
   1  -1   9         96.73         81.16         1.60 o                         
   2  -1   9         17.52         17.60         1.43 o                         
   3  -1   9       2178.14       2111.68        21.59 o                         
   4  -1   9          0.51          0.87         1.45 o                         
   5  -1   9        394.45        400.41         6.60 o                         
   6  -1   9          7.11          3.92         2.04 o                         
   7  -1   9         47.81         49.58         5.20 o                         
   8  -1   9         87.07         48.40         7.57 o                         
   9  -1   9          2.33         -0.99         8.46 o                         
  -7   0   9          1.07         -3.65         7.96 o                         
  -6   0   9         13.16         10.64         6.74 o                         
  -5   0   9        284.79        282.46         5.26 o                         
  -3   0   9        318.48        306.51         5.78 o                         
  -2   0   9         29.22         28.11         1.95 o                         
  -1   0   9         24.89         20.44         1.65 o                         
   0   0   9        305.63        295.60         4.33 o                         
   1   0   9         11.70         14.38         0.96 o                         
   2   0   9       1519.88       1469.45        12.16 o                         
   3   0   9        160.51        164.79         2.31 o                         
   4   0   9        612.26        586.64         7.14 o                         
   5   0   9        218.54        226.39         4.68 o                         
   6   0   9          5.39          7.67         2.47 o                         
   7   0   9         20.88         24.54         4.53 o                         
   8   0   9         68.50         81.90         9.43 o                         
   9   0   9          0.97          6.92         7.96 o                         
  -7   1   9         23.12         31.70         8.71 o                         
  -6   1   9        114.12        112.76         9.17 o                         
  -5   1   9        297.90        296.62         5.50 o                         
  -4   1   9         14.57         13.60         2.17 o                         
  -3   1   9        543.12        523.32         9.84 o                         
  -2   1   9         47.96         42.41         2.15 o                         
  -1   1   9        336.36        347.26         5.07 o                         
   0   1   9        343.43        336.40         4.74 o                         
   1   1   9         21.73         18.69         1.05 o                         
   2   1   9       1917.09       1904.35        16.96 o                         
   3   1   9        101.99         95.98         1.98 o                         
   4   1   9        150.97        166.67         2.77 o                         
   5   1   9        164.33        169.29         3.55 o                         
   6   1   9         24.34         25.59         2.93 o                         
   7   1   9        178.06        187.27         7.69 o                         
   8   1   9         11.62         14.20         7.68 o                         
  -7   2   9         12.95         11.20         7.89 o                         
  -6   2   9        239.87        237.30        12.60 o                         
  -5   2   9          8.70         10.57         2.54 o                         
  -4   2   9        223.50        221.54         4.74 o                         
  -3   2   9         92.84         92.35         4.55 o                         
  -2   2   9          8.18          7.84         1.79 o                         
  -1   2   9        725.69        710.51         8.60 o                         
   0   2   9        601.94        604.81         8.67 o                         
   1   2   9        605.02        585.61         7.01 o                         
   2   2   9        140.07        151.11         2.29 o                         
   3   2   9         79.21         78.49         2.18 o                         
   4   2   9        682.75        676.38         7.06 o                         
   5   2   9        229.11        216.76         3.36 o                         
   6   2   9        127.08        128.14         8.17 o                         
   7   2   9        146.77        148.16        10.05 o                         
   8   2   9         11.40         16.16         7.60 o                         
   9   2   9         59.21         64.26         9.55 o                         
  -7   3   9          6.03          9.39         7.76 o                         
  -6   3   9         33.91         36.39         4.66 o                         
  -5   3   9         18.34         19.90         2.68 o                         
  -4   3   9        286.65        290.07         5.29 o                         
  -3   3   9         56.96         58.78         2.64 o                         
  -2   3   9        551.11        520.86        11.02 o                         
  -1   3   9        600.04        564.28         7.26 o                         
   0   3   9          0.08          0.25         1.34 o                         
   1   3   9       1000.27        981.60        10.93 o                         
   2   3   9         63.45         61.41         2.16 o                         
   3   3   9       1412.91       1374.09        12.70 o                         
   4   3   9        705.22        720.22         6.75 o                         
   5   3   9         32.91         35.58         1.83 o                         
   6   3   9        465.08        478.81        14.36 o                         
   7   3   9        218.88        226.29        10.11 o                         
   8   3   9        310.33        330.62        14.91 o                         
   9   3   9         31.74         24.79         8.70 o                         
  -6   4   9         47.85         44.37         4.92 o                         
  -5   4   9         67.31         69.92         3.48 o                         
  -4   4   9         85.98         92.90         4.50 o                         
  -3   4   9         43.40         45.59         2.61 o                         
  -2   4   9        139.58        141.55         5.05 o                         
  -1   4   9        479.86        461.12        11.63 o                         
   0   4   9         62.90         56.31         2.22 o                         
   1   4   9        368.59        365.04         5.08 o                         
   2   4   9         40.98         46.15         1.75 o                         
   3   4   9        262.09        290.92         3.29 o                         
   4   4   9        297.39        280.81         3.37 o                         
   5   4   9         35.89         30.20         2.01 o                         
   6   4   9        130.96        128.47         4.28 o                         
   7   4   9         17.20         19.26         4.07 o                         
   8   4   9         29.19         24.90         7.41 o                         
   9   4   9         94.26         92.72         9.86 o                         
  -6   5   9          0.17         -2.20         4.24 o                         
  -5   5   9         31.45         37.44         3.85 o                         
  -4   5   9        161.43        163.06         4.53 o                         
  -3   5   9        221.77        231.21         4.74 o                         
  -2   5   9        565.76        570.54        10.90 o                         
  -1   5   9          1.77         -0.26         1.53 o                         
   0   5   9        955.81        912.14        18.69 o                         
   1   5   9        493.09        480.67         6.31 o                         
   2   5   9        105.40        107.03         2.69 o                         
   3   5   9        457.26        458.49         4.60 o                         
   4   5   9          1.40          3.66         1.07 o                         
   5   5   9        325.39        330.42         5.05 o                         
   6   5   9        172.65        173.57         4.12 o                         
   7   5   9         90.92         83.09         5.86 o                         
   8   5   9        126.14        129.88         9.99 o                         
  -6   6   9          3.50          2.60         5.96 o                         
  -5   6   9        107.76        124.76         6.39 o                         
  -4   6   9          3.19          4.43         2.56 o                         
  -3   6   9        125.07        135.14         4.99 o                         
  -2   6   9        133.02        137.31         3.82 o                         
  -1   6   9         15.92         17.22         3.54 o                         
   0   6   9        397.99        384.44         5.74 o                         
   1   6   9        694.18        695.81         8.48 o                         
   2   6   9         26.93         28.94         1.78 o                         
   3   6   9       1266.82       1224.13        11.63 o                         
   4   6   9          8.47          7.07         1.24 o                         
   5   6   9        319.61        325.25         5.88 o                         
   6   6   9        168.87        166.27         4.59 o                         
   7   6   9          9.96          8.26         2.55 o                         
   8   6   9        149.72        112.96        31.16 o                         
   9   6   9         39.29         33.94         8.59 o                         
  -6   7   9         22.78         21.15         6.20 o                         
  -5   7   9         70.76         70.88         5.52 o                         
  -4   7   9          4.27          2.80         2.68 o                         
  -3   7   9         62.87         67.72         3.20 o                         
  -2   7   9        140.26        131.65         8.67 o                         
  -1   7   9        592.91        619.92         8.02 o                         
   0   7   9        823.61        830.71        11.58 o                         
   1   7   9         75.78         72.48         3.64 o                         
   2   7   9       2132.49       2113.74        22.23 o                         
   3   7   9          4.20          6.15         1.50 o                         
   4   7   9        273.07        288.18         5.18 o                         
   5   7   9        421.74        434.72         7.96 o                         
   6   7   9         33.16         34.49         2.55 o                         
   7   7   9        186.53        174.82         4.69 o                         
   8   7   9         40.85         39.79         3.78 o                         
   9   7   9         26.39         26.55         8.27 o                         
  -5   8   9         32.64         30.23         6.78 o                         
  -4   8   9          7.84         11.31         3.62 o                         
  -3   8   9         91.65        100.67         4.01 o                         
  -2   8   9         20.21         22.32         2.57 o                         
  -1   8   9        186.66        197.78         4.41 o                         
   0   8   9         92.19         94.20         3.80 o                         
   1   8   9         99.83         96.55         3.74 o                         
   2   8   9        177.53        178.06         6.24 o                         
   3   8   9         30.25         30.55         3.34 o                         
   4   8   9        200.37        203.03         4.54 o                         
   5   8   9        613.93        623.51         9.15 o                         
   6   8   9         67.75         69.96         2.98 o                         
   7   8   9        451.83        452.09         7.09 o                         
   8   8   9         11.45         13.89         4.36 o                         
   9   8   9        178.89        136.67        40.09 o                         
  -5   9   9          1.79         -0.46         6.24 o                         
  -4   9   9         46.52         41.32         6.77 o                         
  -3   9   9        139.44        149.46         7.33 o                         
  -2   9   9          6.74          6.08         2.55 o                         
  -1   9   9         96.94         99.94         3.63 o                         
   0   9   9        141.17        148.47         3.98 o                         
   1   9   9        227.84        224.76         6.03 o                         
   2   9   9        272.85        285.62         5.18 o                         
   3   9   9         55.75         51.16         3.27 o                         
   4   9   9        747.15        728.24        12.65 o                         
   5   9   9         15.60         19.90         2.50 o                         
   6   9   9        127.60        130.97         4.19 o                         
   7   9   9        113.27        118.53         4.28 o                         
   8   9   9         13.01         13.02         4.96 o                         
   9   9   9          5.42          2.61         4.82 o                         
  -4  10   9         87.69         97.02         8.36 o                         
  -3  10   9         11.39         15.55         6.59 o                         
  -2  10   9          8.73         13.52         2.78 o                         
  -1  10   9        327.18        341.11         6.14 o                         
   0  10   9         22.77         22.64         2.61 o                         
   1  10   9        710.58        752.48         9.38 o                         
   2  10   9         43.98         43.35         2.46 o                         
   3  10   9        203.68        190.58         5.84 o                         
   4  10   9        167.14        162.24         5.71 o                         
   5  10   9          4.53          6.38         2.93 o                         
   6  10   9        373.99        375.70         6.31 o                         
   7  10   9        189.61        187.23         7.53 o                         
   8  10   9         88.52         90.67         5.89 o                         
   9  10   9        103.94         99.16         8.28 o                         
  -4  11   9         44.63         47.34         7.26 o                         
  -3  11   9          0.01         -1.89         5.99 o                         
  -2  11   9        158.21        170.98         6.93 o                         
  -1  11   9         62.69         68.80         3.43 o                         
   0  11   9         78.29         86.25         3.56 o                         
   1  11   9        247.84        265.49         6.10 o                         
   2  11   9         20.05         26.59         3.56 o                         
   3  11   9        107.09         97.97         6.95 o                         
   4  11   9         62.58         60.94         3.88 o                         
   5  11   9         22.34         11.78         2.63 o                         
   6  11   9        466.85        483.39         8.58 o                         
   7  11   9          1.97          5.49         5.72 o                         
   8  11   9         45.13         46.14         5.21 o                         
   9  11   9         38.97         32.52         5.74 o                         
  -3  12   9          4.98         -1.80         6.26 o                         
  -2  12   9         87.82         90.34         7.97 o                         
  -1  12   9         37.17         41.01         3.98 o                         
   0  12   9        438.55        467.02         7.39 o                         
   1  12   9         37.05         40.89         5.32 o                         
   2  12   9         65.98         67.32         4.46 o                         
   3  12   9        347.98        353.37        11.89 o                         
   4  12   9         21.42         17.57         3.27 o                         
   5  12   9        641.43        630.29        12.15 o                         
   7  12   9         81.08         85.34         5.60 o                         
   8  12   9        228.62        236.12         9.04 o                         
  -3  13   9         22.66         22.89         7.39 o                         
  -2  13   9         79.98         86.71         8.40 o                         
  -1  13   9         32.29         24.64         8.17 o                         
   0  13   9         57.19         62.63         5.91 o                         
   1  13   9         38.84         48.67         6.59 o                         
   2  13   9         68.49         77.78         4.96 o                         
   3  13   9         91.05         86.38         4.89 o                         
   4  13   9          8.33          7.54         3.45 o                         
   5  13   9         43.76         44.23         6.20 o                         
   6  13   9         14.32         19.37         5.79 o                         
   7  13   9         79.49         70.06         7.65 o                         
   8  13   9         13.73         15.29         5.18 o                         
  -2  14   9         46.06         45.49         7.59 o                         
  -1  14   9        177.61        189.46        11.01 o                         
   0  14   9         57.58         69.20         8.80 o                         
   1  14   9          0.29         -5.05         6.05 o                         
   2  14   9        202.06        199.83        10.27 o                         
   3  14   9        208.13        212.56        10.44 o                         
   4  14   9        107.28         88.96         7.39 o                         
   5  14   9        260.31        257.65        11.40 o                         
   6  14   9         47.68         55.71         6.81 o                         
   7  14   9         63.74         64.13         7.32 o                         
  -1  15   9          2.80          0.07         6.77 o                         
   1  15   9         34.60         26.59         7.24 o                         
   2  15   9        170.32        191.06        10.77 o                         
   3  15   9          7.30          7.65         5.71 o                         
   4  15   9        124.80        134.20         9.98 o                         
   5  15   9         84.61         76.02         7.33 o                         
   6  15   9          4.04          4.87         6.10 o                         
   7  15   9        132.26        103.04         8.05 o                         
   3  16   9         77.60         69.20         7.45 o                         
   4  16   9        237.68        246.58        11.67 o                         
   5  16   9         12.22         16.64         6.57 o                         
   6  16   9         35.20         29.39         6.41 o                         
   3  17   9         18.77         18.47         6.87 o                         
   4  17   9         19.06         16.15         6.71 o                         
  -2 -15  10        121.51        123.09        10.71 o                         
  -1 -15  10          3.19          2.64         8.73 o                         
   0 -15  10         17.52         19.21         9.28 o                         
  -3 -14  10        103.17        133.51        10.81 o                         
  -2 -14  10          3.24         -4.09         7.73 o                         
  -1 -14  10          0.93         -2.89         7.92 o                         
   0 -14  10         18.70         15.48         8.80 o                         
   1 -14  10         16.50         14.62         4.54 o                         
   2 -14  10          1.13          1.39         5.35 o                         
  -4 -13  10          5.64          7.72         5.99 o                         
  -3 -13  10         35.46         49.51         8.42 o                         
  -2 -13  10         59.97         72.75         9.25 o                         
  -1 -13  10         16.89         20.12         7.89 o                         
   0 -13  10         72.56         67.51        11.28 o                         
   1 -13  10        117.93        133.14         8.56 o                         
   2 -13  10         27.50         31.02         5.02 o                         
   3 -13  10         67.72         57.97         5.66 o                         
  -4 -12  10         37.94         50.02         7.73 o                         
  -3 -12  10        103.20        127.73        10.02 o                         
  -2 -12  10        108.56        136.08        10.35 o                         
  -1 -12  10        195.78        221.06        13.06 o                         
   0 -12  10         89.17         92.48        11.39 o                         
   1 -12  10         61.03         81.37         5.63 o                         
   2 -12  10         75.98         77.22        10.07 o                         
   3 -12  10         14.90          8.15         4.64 o                         
   4 -12  10         15.07          4.23         6.24 o                         
  -6 -11  10         11.54          8.80         7.57 o                         
  -4 -11  10          7.11         14.71         5.74 o                         
  -3 -11  10         35.91         40.78         7.58 o                         
  -2 -11  10         43.52         58.17         5.37 o                         
  -1 -11  10          8.19          3.13         2.94 o                         
   0 -11  10          2.24         -0.05         2.50 o                         
   1 -11  10          5.47          7.14         2.76 o                         
   2 -11  10        224.73        230.13         7.97 o                         
   3 -11  10          1.95          2.84         4.39 o                         
   4 -11  10         55.97         54.28         5.50 o                         
   5 -11  10         25.96         28.69         5.32 o                         
  -6 -10  10         91.94        104.98         9.72 o                         
  -5 -10  10          9.76         13.82         6.68 o                         
  -3 -10  10        205.31        222.92         8.29 o                         
  -2 -10  10          3.69          3.64         4.01 o                         
  -1 -10  10        217.92        250.86         6.15 o                         
   0 -10  10         15.09         10.52         2.47 o                         
   1 -10  10        165.36        168.73         6.30 o                         
   2 -10  10          8.30          7.98         2.60 o                         
   3 -10  10          2.06          1.70         5.01 o                         
   5 -10  10         10.62          4.35         4.20 o                         
  -7  -9  10         12.65          4.43         6.65 o                         
  -6  -9  10         84.99         88.61         9.27 o                         
  -5  -9  10          0.21         -2.11         6.35 o                         
  -3  -9  10         82.42        100.98         7.60 o                         
  -2  -9  10         74.55         86.18         5.55 o                         
  -1  -9  10         12.23          9.61         2.27 o                         
   0  -9  10          1.36          0.37         2.07 o                         
   1  -9  10         25.40         27.82         2.82 o                         
   2  -9  10          8.13          3.43         2.44 o                         
   3  -9  10         67.42         72.46         3.43 o                         
   4  -9  10         28.28         28.54         4.56 o                         
   5  -9  10          0.41          2.91         4.47 o                         
   6  -9  10         39.78         33.74         6.24 o                         
  -7  -8  10        167.26        169.23        11.98 o                         
  -6  -8  10         23.45         25.80         7.88 o                         
  -5  -8  10         97.22        101.02         8.60 o                         
  -4  -8  10        252.74        255.87         7.99 o                         
  -3  -8  10         26.78         27.76         3.70 o                         
  -2  -8  10        405.50        440.66         9.77 o                         
  -1  -8  10        177.31        182.10         4.11 o                         
   0  -8  10          3.79          4.31         2.50 o                         
   1  -8  10        312.15        319.40         5.51 o                         
   2  -8  10        118.35        121.51         3.79 o                         
   3  -8  10        252.11        254.72         5.18 o                         
   4  -8  10         28.30         26.46         2.87 o                         
   5  -8  10          9.07          7.41         4.28 o                         
   6  -8  10          2.12          0.07         2.09 o                         
  -7  -7  10         15.00         16.07         8.54 o                         
  -6  -7  10          0.57          3.96         6.98 o                         
  -5  -7  10         41.11         42.42         5.00 o                         
  -4  -7  10         35.55         34.48         4.22 o                         
  -3  -7  10        265.99        272.71         8.49 o                         
  -2  -7  10        161.32        150.06        16.68 o                         
  -1  -7  10        153.22        154.08         4.40 o                         
   0  -7  10        255.25        265.87         5.45 o                         
   1  -7  10        128.47        123.56         5.22 o                         
   2  -7  10        273.92        296.54         5.22 o                         
   3  -7  10        138.75         87.32        14.62 o                         
   4  -7  10         17.38         22.54         2.61 o                         
   5  -7  10         40.12         39.97         4.58 o                         
   6  -7  10         49.10         52.18         5.48 o                         
   7  -7  10         30.27         25.82         5.12 o                         
  -7  -6  10         13.95         23.39         8.49 o                         
  -6  -6  10          1.30          4.48         7.32 o                         
  -5  -6  10        200.21        214.07        15.70 o                         
  -4  -6  10          3.30          6.43         3.68 o                         
  -3  -6  10         93.28         98.89         5.07 o                         
  -2  -6  10        225.67        223.68         7.35 o                         
  -1  -6  10         48.43         52.24         2.30 o                         
   0  -6  10        256.58        250.73         5.04 o                         
   1  -6  10          4.78          2.41         1.97 o                         
   2  -6  10        171.10        167.38         4.34 o                         
   3  -6  10        115.50        112.26         3.49 o                         
   4  -6  10          0.57         -0.28         2.16 o                         
   5  -6  10         11.78         11.56         2.59 o                         
   6  -6  10         14.35         14.45         4.15 o                         
   7  -6  10         14.85          4.53         4.93 o                         
  -7  -5  10         55.64         57.46         9.57 o                         
  -6  -5  10         13.38         12.43         7.61 o                         
  -5  -5  10        170.73        169.91        10.64 o                         
  -4  -5  10          0.22         -1.26         3.53 o                         
  -3  -5  10        270.84        270.60         5.83 o
[truncated: 175,609 more chars]
